# Supplementary material for: De-Novo Assembly and Analysis of the Heterozygous Triploid Genome of the Wine Spoilage Yeast Dekkera bruxellensis AWRI1499
Source: PLoS One. 2012 Mar 28;7(3):e33840. doi: 10.1371/journal.pone.0033840 (PMC3314683; doi:10.1371/journal.pone.0033840)
Supplement: Table S1 — Contig statistics. Average sequence coverage and length of contigs ordered by position within scaffolds. (XLS) [file pone.0033840.s011.xls]

## Sheet: contig_stats_FINAL
Name	Scaffold	Contig order	Avg. Coverage	Contig Length	Cumulative Contig Length
Contig 1	1	1	23.59	12137	12137
Contig 2	1	2	24.08	17172	29309
Contig 4	1	3	25.94	8943	38252
Contig 6	1	4	19.96	3935	42187
Contig 7	1	5	23.51	29168	71355
Contig 8	1	6	22.94	25174	96529
Contig 10	1	7	20.59	15407	111936
Contig 12	1	8	22.85	79107	191043
Contig 15	1	9	24.01	15662	206705
Contig 16	1	10	34.4	3794	210499
Contig 17	1	11	26.73	88160	298659
Contig 18	1	12	24.49	61779	360438
Contig 19	1	13	28.36	72721	433159
Contig 21	1	14	26.59	117328	550487
Contig 146	2	1	22.08	26812	577299
Contig 148	2	2	25.01	29228	606527
Contig 150	2	3	21.21	3794	610321
Contig 151	2	4	25.48	139516	749837
Contig 152	2	5	27.62	29075	778912
Contig 154	2	6	27.82	71276	850188
Contig 155	2	7	22.86	6643	856831
Contig 156	2	8	25.98	73068	929899
Contig 158	2	9	21.32	33026	962925
Contig 159	2	10	22.36	22024	984949
Contig 160	2	11	24.83	44175	1029124
Contig 162	2	12	24.98	31628	1060752
Contig 163	2	13	21.46	31744	1092496
Contig 310	3	1	30.3	5910	1098406
Contig 311	3	2	29.38	28264	1126670
Contig 312	3	3	24.52	3722	1130392
Contig 313	3	4	29.69	19237	1149629
Contig 314	3	5	28.06	83412	1233041
Contig 315	3	6	25.24	67632	1300673
Contig 316	3	7	20.84	4546	1305219
Contig 317	3	8	25.23	19090	1324309
Contig 318	3	9	27.55	38946	1363255
Contig 319	3	10	29.5	157780	1521035
Contig 376	4	1	19.17	7398	1528433
Contig 377	4	2	22.77	16813	1545246
Contig 378	4	3	26.84	22856	1568102
Contig 379	4	4	17.01	7709	1575811
Contig 380	4	5	23.21	43090	1618901
Contig 381	4	6	16.53	4426	1623327
Contig 382	4	7	19.31	12740	1636067
Contig 383	4	8	21.79	14297	1650364
Contig 384	4	9	19.35	22722	1673086
Contig 385	4	10	18.78	11218	1684304
Contig 386	4	11	25.97	38290	1722594
Contig 387	4	12	25.65	36156	1758750
Contig 388	4	13	23.33	58883	1817633
Contig 391	4	14	11.8	2434	1820067
Contig 392	4	15	26.1	25949	1846016
Contig 393	4	16	17.39	22985	1869001
Contig 396	4	17	12.81	2714	1871715
Contig 397	4	18	23.93	26254	1897969
Contig 398	4	19	21.64	19063	1917032
Contig 399	4	20	20.81	27349	1944381
Contig 524	5	1	28.04	37208	1981589
Contig 525	5	2	26.99	146012	2127601
Contig 526	5	3	29.99	117216	2244817
Contig 527	5	4	26.65	68762	2313579
Contig 528	5	5	31.8	36086	2349665
Contig 583	6	1	24.84	27242	2376907
Contig 584	6	2	26.42	76640	2453547
Contig 585	6	3	26.95	97243	2550790
Contig 588	6	4	21.56	30921	2581711
Contig 590	6	5	22.66	5653	2587364
Contig 591	6	6	20.29	28001	2615365
Contig 595	6	7	26.99	76297	2691662
Contig 665	7	1	29.64	149711	2841373
Contig 666	7	2	28.28	34699	2876072
Contig 667	7	3	28.29	63682	2939754
Contig 669	7	4	27.6	86456	3026210
Contig 705	8	1	24.65	99129	3125339
Contig 706	8	2	27.24	44384	3169723
Contig 708	8	3	26.58	56223	3225946
Contig 709	8	4	26.65	79947	3305893
Contig 711	8	5	22.09	26529	3332422
Contig 781	9	1	27.32	115937	3448359
Contig 782	9	2	28.81	154230	3602589
Contig 785	9	3	25.4	33334	3635923
Contig 855	10	1	22.31	18589	3654512
Contig 856	10	2	25.49	148906	3803418
Contig 858	10	3	19.38	4633	3808051
Contig 859	10	4	29.53	103988	3912039
Contig 951	11	1	26.58	47912	3959951
Contig 953	11	2	9.63	1673	3961624
Contig 954	11	3	25.75	3563	3965187
Contig 955	11	4	27.33	161912	4127099
Contig 958	11	5	27.6	45663	4172762
Contig 997	12	1	27.16	44975	4217737
Contig 998	12	2	28.35	87702	4305439
Contig 999	12	3	28.86	78644	4384083
Contig 3636	12	4	28.14	48089	4432172
Contig 1082	13	1	27.71	48586	4480758
Contig 1083	13	2	29.08	91278	4572036
Contig 1084	13	3	5.59	997	4573033
Contig 1085	13	4	26.08	115848	4688881
Contig 1141	14	1	29.85	28461	4717342
Contig 1142	14	2	32.03	10071	4727413
Contig 1143	14	3	27.39	101196	4828609
Contig 1144	14	4	33.2	84122	4912731
Contig 1221	15	1	28.34	41024	4953755
Contig 1222	15	2	25.25	40745	4994500
Contig 1223	15	3	22.56	4185	4998685
Contig 1224	15	4	22.55	54885	5053570
Contig 1225	15	5	27.89	66722	5120292
Contig 1373	16	1	27.05	56044	5176336
Contig 1375	16	2	25.84	30927	5207263
Contig 1376	16	3	26.29	59188	5266451
Contig 1377	16	4	18.65	15502	5281953
Contig 1378	16	5	18.7	42941	5324894
Contig 1425	17	1	24.47	67349	5392243
Contig 1426	17	2	11.55	5329	5397572
Contig 1427	17	3	21.58	23923	5421495
Contig 1429	17	4	19.14	41237	5462732
Contig 1433	17	5	20.44	24269	5487001
Contig 1434	17	6	23.22	9260	5496261
Contig 1435	17	7	23.86	7759	5504020
Contig 1436	17	8	23.54	23301	5527321
Contig 1486	18	1	24.86	42927	5570248
Contig 1487	18	2	25.55	159252	5729500
Contig 1544	19	1	26.42	18172	5747672
Contig 1545	19	2	28.13	19915	5767587
Contig 1546	19	3	20.37	24169	5791756
Contig 1547	19	4	48.07	35843	5827599
Contig 1548	19	5	25.61	93698	5921297
Contig 1549	19	6	7.16	1105	5922402
Contig 1589	20	1	22.66	51421	5973823
Contig 1590	20	2	25.35	20487	5994310
Contig 1591	20	3	26.58	84677	6078987
Contig 1593	20	4	20.11	25123	6104110
Contig 1594	20	5	26.67	7953	6112063
Contig 1595	20	6	30.5	3576	6115639
Contig 1660	21	1	29.53	170417	6286056
Contig 3566	22	1	20.51	38502	6456796
Contig 1687	22	2	25.64	20079	6306135
Contig 1689	22	3	24.81	12186	6318321
Contig 1690	22	4	27.17	47371	6365692
Contig 1692	22	5	24.53	20542	6386234
Contig 1693	22	6	22.17	8421	6394655
Contig 1694	22	7	24.03	5779	6400434
Contig 1695	22	8	22.12	17860	6418294
Contig 1752	23	1	28.98	123051	6579847
Contig 1753	23	2	27.16	45684	6625531
Contig 1777	24	1	23.14	46196	6671727
Contig 1778	24	2	20.96	8642	6680369
Contig 1779	24	3	31.1	26756	6707125
Contig 1780	24	4	26.73	31684	6738809
Contig 1781	24	5	22.41	5558	6744367
Contig 1782	24	6	28.32	21023	6765390
Contig 1783	24	7	25.77	17907	6783297
Contig 1784	24	8	23.84	11194	6794491
Contig 1811	25	1	21.87	73238	6867729
Contig 1812	25	2	17.8	2703	6870432
Contig 1813	25	3	16.06	4777	6875209
Contig 1814	25	4	27.96	85431	6960640
Contig 1848	26	1	26.6	31014	6991654
Contig 1849	26	2	28.69	25722	7017376
Contig 1851	26	3	26.52	47760	7065136
Contig 1853	26	4	25.1	55381	7120517
Contig 1898	27	1	25.18	79700	7200217
Contig 3514	27	2	24.21	57158	7278277
Contig 1904	27	3	23.65	20902	7221119
Contig 2019	28	1	28.82	46948	7325225
Contig 2020	28	2	8.24	1350	7326575
Contig 2021	28	3	33.39	16673	7343248
Contig 2022	28	4	35.11	41063	7384311
Contig 2023	28	5	25.69	51231	7435542
Contig 2051	29	1	15.54	3330	7438872
Contig 2052	29	2	22.61	46521	7485393
Contig 2056	29	3	26.37	71985	7557378
Contig 2057	29	4	26.98	36147	7593525
Contig 2086	30	1	26.06	136334	7729859
Contig 2087	30	2	13.62	14304	7744163
Contig 2138	31	1	25.28	98324	7842487
Contig 2141	31	2	21.9	31977	7874464
Contig 2142	31	3	23.05	13772	7888236
Contig 2188	32	1	26.66	113068	8001304
Contig 2189	32	2	26.59	25663	8026967
Contig 2209	33	1	29.07	65908	8092875
Contig 2210	33	2	23.87	11998	8104873
Contig 2211	33	3	28.68	44969	8149842
Contig 2212	33	4	26.55	13541	8163383
Contig 2226	34	1	27.2	9799	8173182
Contig 2227	34	2	21.36	27602	8200784
Contig 2228	34	3	22.64	17257	8218041
Contig 2229	34	4	25.82	82915	8300956
Contig 2300	35	1	26.54	16782	8317738
Contig 2301	35	2	25.4	42520	8360258
Contig 2303	35	3	22.9	34953	8395211
Contig 2306	35	4	26.66	33507	8428718
Contig 2307	35	5	16.15	1687	8430405
Contig 2343	36	1	26.45	47130	8477535
Contig 3451	36	2	39.31	86462	8563997
Contig 2367	37	1	28.85	36069	8600066
Contig 2368	37	2	25.75	54547	8654613
Contig 2371	37	3	23.62	37268	8691881
Contig 2393	38	1	32.33	28589	8720470
Contig 2394	38	2	27.24	98758	8819228
Contig 2437	39	1	26.61	38152	8857380
Contig 2439	39	2	27.91	89414	8946794
Contig 2463	40	1	26.7	41518	8988312
Contig 2464	40	2	25.18	85077	9073389
Contig 2482	41	1	25.45	42065	9115454
Contig 2483	41	2	19.74	18420	9133874
Contig 2484	41	3	24.86	60735	9194609
Contig 2532	42	1	25.6	42256	9236865
Contig 2533	42	2	26.53	65440	9302305
Contig 2535	42	3	8.28	2253	9304558
Contig 2560	43	1	35.43	118504	9423062
Contig 2598	44	1	23.45	15219	9438281
Contig 2599	44	2	27.68	91889	9530170
Contig 2600	44	3	7.53	1526	9531696
Contig 2632	45	1	26.25	60284	9591980
Contig 2634	45	2	7.6	1756	9593736
Contig 2635	45	3	23.77	40740	9634476
Contig 2636	45	4	20.81	9312	9643788
Contig 2655	46	1	27.92	110708	9754496
Contig 2674	47	1	30.64	104446	9858942
Contig 2681	48	1	27.07	100283	9959225
Contig 2696	49	1	28.21	99916	10059141
Contig 2714	50	1	21.99	9278	10068419
Contig 2715	50	2	21.78	14950	10083369
Contig 2716	50	3	26.86	72874	10156243
Contig 2717	50	4	16.99	2574	10158817
Contig 2735	51	1	17.04	6292	10165109
Contig 2737	51	2	21.88	18191	10183300
Contig 2738	51	3	26.55	70517	10253817
Contig 2749	52	1	26.91	33238	10287055
Contig 2750	52	2	26.95	37265	10324320
Contig 2751	52	3	25.49	20967	10345287
Contig 2762	53	1	27.91	89734	10435021
Contig 2779	54	1	27.41	53315	10488336
Contig 2780	54	2	28.51	35982	10524318
Contig 2815	55	1	27.3	49431	10573749
Contig 2816	55	2	21.89	684	10574433
Contig 2817	55	3	18.86	3484	10577917
Contig 2818	55	4	27.02	35041	10612958
Contig 2828	56	1	25.46	63783	10676741
Contig 2829	56	2	18.1	20943	10697684
Contig 2847	57	1	38.51	38516	10736200
Contig 2848	57	2	27.99	45198	10781398
Contig 2871	58	1	24.51	23147	10804545
Contig 2872	58	2	26.66	55478	10860023
Contig 2873	58	3	9.09	4295	10864318
Contig 2898	59	1	20.52	11888	10876206
Contig 2899	59	2	16.95	6050	10882256
Contig 2900	59	3	27.05	47083	10929339
Contig 2902	59	4	25.81	15938	10945277
Contig 2909	60	1	29.49	79917	11025194
Contig 2920	61	1	28.17	56707	11081901
Contig 2922	61	2	13.97	2090	11083991
Contig 2923	61	3	10.88	10918	11094909
Contig 2926	61	4	15.53	2675	11097584
Contig 2927	61	5	9.74	1664	11099248
Contig 2946	62	1	29.17	77039	11176287
Contig 2953	63	1	26.58	76687	11252974
Contig 2978	64	1	33.16	73561	11326535
Contig 3005	65	1	25.54	63869	11390404
Contig 3018	66	1	25.85	65174	11455578
Contig 3027	67	1	27.97	7622	11463200
Contig 3028	67	2	29.18	57577	11520777
Contig 3034	68	1	23.23	52405	11573182
Contig 3035	68	2	18.63	10368	11583550
Contig 3041	69	1	23.78	28792	11612342
Contig 3042	69	2	16.25	13654	11625996
Contig 3044	69	3	14.89	19899	11645895
Contig 3054	70	1	26.76	9447	11655342
Contig 3055	70	2	28.45	33879	11689221
Contig 3056	70	3	7.63	2227	11691448
Contig 3057	70	4	24.26	15337	11706785
Contig 3061	71	1	26.23	60224	11767009
Contig 3086	73	1	25.08	58635	11825644
Contig 3108	74	1	26.79	31953	11857597
Contig 3109	74	2	26.6	25658	11883255
Contig 3119	75	1	21.62	27506	11910761
Contig 3120	75	2	16.34	15979	11926740
Contig 3121	75	3	15.35	13737	11940477
Contig 3136	76	1	33.12	55730	11996207
Contig 3142	77	1	25.46	15806	12012013
Contig 3143	77	2	26.89	38210	12050223
Contig 3151	78	1	28.85	49234	12099457
Contig 3153	79	1	19.67	24087	12123544
Contig 3154	79	2	23.62	25632	12149176
Contig 3162	80	1	27.2	45956	12195132
Contig 3294	81	1	12.92	9890	12240079
Contig 3165	81	2	16.14	17915	12213047
Contig 3166	81	3	16.28	2592	12215639
Contig 3167	81	4	9.6	1593	12217232
Contig 3168	81	5	8.55	2258	12219490
Contig 3169	81	6	10.17	8165	12227655
Contig 3170	81	7	9.67	2534	12230189
Contig 3172	82	1	13.46	3766	12243845
Contig 3173	82	2	15.41	8149	12251994
Contig 3174	82	3	9.83	4182	12256176
Contig 3175	82	4	9.43	1723	12257899
Contig 3176	82	5	9.44	1187	12259086
Contig 3177	82	6	15.84	26707	12285793
Contig 3184	83	1	27.92	46079	12331872
Contig 3205	84	1	25.22	32731	12364603
Contig 3211	85	1	26.26	32158	12396761
Contig 3217	86	1	21.06	31576	12428337
Contig 3224	87	1	29.08	29640	12457977
Contig 3227	88	1	27.96	27889	12485866
Contig 3234	89	1	22.95	22370	12508236
Contig 3235	89	2	19.2	4378	12512614
Contig 3239	90	1	28.43	23899	12536513
Contig 3248	91	1	23.66	17367	12553880
Contig 3252	92	1	8.96	4982	12558862
Contig 3253	92	2	10	6852	12565714
Contig 3254	93	1	8.57	9434	12575148
Contig 3255	93	2	5.67	1987	12577135
Contig 3256	94	1	23.72	10903	12588038
Contig 3259	95	1	11.42	6889	12594927
Contig 3260	95	2	10.19	3736	12598663
Contig 3271	96	1	15.83	10515	12609178
Contig 3264	97	1	19.32	2201	12611379
Contig 3265	97	2	8.42	1000	12612379
Contig 3266	97	3	9.23	2176	12614555
Contig 3267	98	1	15.21	6248	12620803
Contig 3268	99	1	8.22	2973	12623776
Contig 3269	99	2	8.43	2053	12625829
Contig 3340	100	1	26.22	57556	12683385
