# Supplementary material for: De-Novo Assembly and Analysis of the Heterozygous Triploid Genome of the Wine Spoilage Yeast Dekkera bruxellensis AWRI1499
Source: PLoS One. 2012 Mar 28;7(3):e33840. doi: 10.1371/journal.pone.0033840 (PMC3314683; doi:10.1371/journal.pone.0033840)
Supplement: Table S2 — D. bruxellensis open reading frame ortholog group assignments. OrthoMCL assignments and sequence ID of best hit for all predicted protein coding open reading frames. (XLS) [file pone.0033840.s012.xls]

## Sheet: orthologGroups
Seq. Name	OrthoMCL cluster	Seq. ID of best hit	Evalue mantissa	Evalue exponent	% ID	% match
g1.t1	OG5_131330	tgon|TGGT1_094450	6	-7	27	88
g4.t1	OG5_127320	dhan|XP_457143	5	-70	39	100
g5.t1	OG5_129904	afum|Afu4g09010	9	-48	26	85
g6.t1	OG5_133501	dhan|XP_457144	1	-115	49	99
g7.t1	OG5_133501	dhan|XP_457144	2	-16	36	91
g9.t1	OG5_126579	lmaj|LmjF.35.0540	1	-7	27	75
g10.t1	OG5_126647	calb|calb_sc5314__orf19.6691	1	-120	39	97
g11.t1	OG5_138415	psti|XP_001386185	1	-142	61	100
g12.t1	OG5_127768	calb|CAWT_04413	0	-181	63	99
g13.t1	OG5_127768	dhan|XP_457310	1	-99	51	91
g14.t1	OG5_128050	dhan|XP_458955	4	-94	47	99
g15.t1	OG5_128864	ylip|XP_500765	6	-25	30	93
g17.t1	OG5_152724	egos|AER078W	7	-6	24	57
g19.t1	OG5_144307	dhan|XP_456606	3	-54	27	95
g20.t1	OG5_126743	scer|scer_s288c__YFR053C	1	-107	49	94
g21.t1	OG5_128514	calb|CAWT_01476	1	-112	37	100
g22.t1	OG5_152720	dhan|XP_459705	8	-6	31	56
g23.t1	OG5_127231	dhan|XP_457851	1	-135	59	96
g24.t1	OG5_136982	psti|XP_001384432	2	-22	29	66
g25.t1	OG5_127957	calb|CAWT_02169	1	-114	51	98
g26.t1	OG5_136428	dhan|XP_460704	3	-48	30	86
g27.t1	OG5_128034	calb|calb_sc5314__orf19.1738	0	-181	72	100
g28.t1	OG5_129107	calb|calb_sc5314__orf19.2362	2	-18	53	92
g29.t1	OG5_139391	dhan|XP_459509	2	-76	35	93
g30.t1	OG5_134813	dhan|XP_459387	0	-181	60	96
g32.t1	OG5_129261	dhan|XP_456523	0	-181	45	96
g34.t1	OG5_126561	psti|XP_001387061	0	-181	50	100
g35.t1	OG5_126641	calb|calb_sc5314__orf19.2309.2	1	-132	89	100
g36.t1	OG5_134274	dhan|XP_458991	2	-20	38	79
g37.t1	OG5_138375	nvec|estExt_fgenesh1_pg.C_2010010	3	-14	30	63
g38.t1	OG5_128457	calb|CAWT_02723	9	-32	50	93
g39.t1	OG5_126938	calb|CAWT_02838	1	-106	75	96
g40.t1	OG5_129620	calb|calb_sc5314__orf19.4719	1	-165	39	100
g41.t1	OG5_153041	psti|XP_001387017	1	-18	26	50
g42.t1	OG5_128016	dhan|XP_459006	0	-181	66	99
g43.t1	OG5_179702	dhan|XP_459007	1	-8	29	57
g44.t1	OG5_144581	calb|CAWT_03221	2	-27	31	97
g45.t1	OG5_127793	dhan|XP_459010	2	-57	38	96
g46.t1	OG5_145262	osat|NP_001061701	1	-44	29	70
g47.t1	OG5_128696	calb|calb_sc5314__orf19.4416	0	-181	48	99
g48.t1	OG5_128696	dhan|XP_459011	1	-147	33	93
g49.t1	OG5_128696	psti|XP_001386788	1	-141	40	97
g50.t1	OG5_128696	ylip|XP_505096	4	-61	58	95
g51.t1	OG5_229129	dhan|XP_456350	4	-32	38	76
g52.t1	OG5_135128	scer|scer_s288c__YBR078W	2	-80	44	95
g53.t1	OG5_127868	dhan|XP_461833	9	-60	59	99
g54.t1	OG5_128741	calb|CAWT_00165	1	-179	39	99
g55.t1	OG5_127039	calb|CAWT_04308	1	-84	75	100
g56.t1	OG5_128268	klac|XP_454873	4	-73	57	97
g57.t1	OG5_126730	calb|CAWT_03613	3	-58	69	99
g58.t1	OG5_169758	scer|scer_s288c__YGR044C	1	-12	31	54
g59.t1	OG5_128027	ylip|XP_504881	1	-98	36	82
g60.t1	OG5_137446	dhan|XP_458134	7	-86	42	96
g61.t1	OG5_127303	dhan|XP_458135	1	-103	44	95
g62.t1	OG5_127121	cgla|XP_448038	1	-149	57	98
g63.t1	OG5_127436	calb|calb_sc5314__orf19.5614	3	-53	41	98
g64.t1	OG5_127884	psti|XP_001382529	5	-93	65	94
g65.t1	OG5_130853	egos|ACN9	4	-28	54	78
g67.t1	OG5_126883	cgla|XP_448143	1	-138	60	97
g68.t1	OG5_155904	scer|scer_s288c__YLR326W	2	-32	37	88
g72.t1	OG5_130839	klac|XP_453243	1	-154	61	99
g73.t1	OG5_142808	cneo|CNBG_0058T0	1	-11	35	96
g74.t1	OG5_135066	mbre|fgenesh1_pg.scaffold_54000010	1	-51	30	97
g76.t1	OG5_171604	dhan|XP_461600	3	-30	22	52
g77.t1	OG5_128593	dhan|XP_461413	1	-41	42	76
g78.t1	OG5_136151	dhan|XP_456416	7	-74	28	94
g79.t1	OG5_128090	ylip|XP_505576	1	-121	35	81
g80.t1	OG5_130066	dhan|XP_459641	8	-53	30	97
g81.t1	OG5_149904	scer|scer_s288c__YER155C	5	-86	26	99
g84.t1	OG5_127677	dhan|XP_457791	9	-67	55	96
g85.t1	OG5_129084	calb|CAWT_05543	8	-63	47	98
g86.t1	OG5_136582	dhan|XP_457823	6	-49	38	78
g87.t1	OG5_136582	scer|scer_s288c__YDR052C	2	-9	26	75
g88.t1	OG5_129236	dhan|XP_457825	1	-64	36	97
g89.t1	OG5_130891	cpos|CPAG_04853	8	-43	32	100
g90.t1	OG5_130001	dhan|XP_457818	1	-170	35	91
g91.t1	OG5_126585	agam|AGAP002737-PA	3	-44	23	97
g92.t1	OG5_131769	calb|CAWT_05545	1	-135	44	66
g93.t1	OG5_126849	calb|CAWT_02919	0	-181	56	100
g94.t1	OG5_126874	calb|CAWT_06020	0	-181	78	100
g95.t1	OG5_128943	dhan|XP_461657	1	-121	66	89
g96.t1	OG5_135234	dhan|XP_459258	1	-149	43	97
g97.t1	OG5_152666	psti|XP_001387502	2	-14	30	64
g98.t1	OG5_128461	cgla|XP_449672	9	-35	49	94
g99.t1	OG5_127188	calb|CAWT_03628	2	-36	38	95
g100.t1	OG5_129063	dhan|XP_461652	5	-36	60	99
g101.t1	OG5_142804	klac|XP_452589	2	-85	29	95
g102.t1	OG5_157014	calb|CAWT_03829	1	-21	25	67
g103.t1	OG5_127523	psti|XP_001382248	1	-52	47	89
g104.t1	OG5_129066	dhan|XP_457427	6	-25	29	91
g106.t1	OG5_126585	agam|AGAP002737-PA	9	-7	21	89
g107.t1	OG5_130935	dhan|XP_460898	1	-20	27	78
g108.t1	OG5_127394	calb|CAWT_05192	7	-40	38	85
g109.t1	OG5_126743	klac|XP_453567	1	-138	53	97
g110.t1	OG5_132040	mmus|ENSMUSP00000059636	1	-6	30	61
g112.t1	OG5_127915	dhan|XP_462316	1	-20	41	80
g113.t1	OG5_134260	klac|XP_453703	1	-136	56	93
g114.t1	NO_GROUP	psti|XP_001384496	1	-21	23	58
g116.t1	OG5_127878	cgla|XP_447218	5	-50	74	99
g117.t1	OG5_134267	ylip|XP_501360	2	-55	27	87
g118.t1	OG5_128556	klac|XP_455714	1	-149	38	91
g119.t1	OG5_126838	egos|ADL206W	6	-17	44	60
g120.t1	OG5_138318	psti|XP_001382317	2	-55	33	97
g121.t1	OG5_159360	dhan|XP_458378	2	-63	31	63
g122.t1	OG5_127914	dhan|XP_457222	1	-44	50	98
g123.t1	OG5_127380	dhan|XP_461271	0	-181	62	100
g124.t1	OG5_130006	calb|CAWT_01748	2	-47	41	56
g125.t1	OG5_126895	psti|XP_001386506	3	-24	40	96
g126.t1	OG5_126895	klac|XP_456156	2	-58	34	61
g127.t1	OG5_126948	dhan|XP_461144	1	-100	48	63
g128.t1	OG5_128158	calb|calb_sc5314__orf19.7076	7	-65	35	99
g129.t1	OG5_127895	dhan|XP_461254	1	-142	36	85
g130.t1	OG5_130062	calb|calb_sc5314__orf19.6008.3	2	-11	31	95
g131.t1	OG5_133460	dhan|XP_461251	0	-181	55	95
g132.t1	OG5_127277	dhan|XP_459979	7	-54	46	79
g133.t1	OG5_127918	psti|XP_001383995	5	-66	29	94
g134.t1	OG5_189389	calb|CAWT_02242	6	-62	30	98
g135.t1	OG5_138472	cgla|XP_448191	2	-29	47	99
g136.t1	OG5_129298	psti|XP_001382286	3	-60	51	96
g137.t1	OG5_129298	cgla|XP_449572	7	-22	33	71
g138.t1	OG5_128342	dhan|XP_457275	1	-114	64	94
g139.t1	OG5_129625	dhan|XP_457274	0	-181	48	97
g140.t1	OG5_127937	calb|CAWT_04980	2	-67	34	93
g141.t1	OG5_129804	klac|XP_455568	7	-44	35	95
g142.t1	OG5_129864	dhan|XP_457268	1	-116	31	97
g143.t1	OG5_129865	afum|Afu2g09310	8	-8	46	84
g144.t1	OG5_126897	klac|XP_453105	1	-153	48	79
g145.t1	OG5_129084	psti|XP_001385598	6	-61	49	93
g146.t1	OG5_126745	psti|XP_001387199	1	-110	61	100
g147.t1	OG5_127375	psti|XP_001382465	0	-181	47	99
g148.t1	OG5_129123	dhan|XP_457311	0	-181	58	100
g149.t1	OG5_128271	ncra|NCU08276T0	1	-48	24	94
g150.t1	OG5_128271	scer|scer_s288c__YML059C	0	-181	53	97
g151.t1	OG5_127285	ylip|XP_504965	1	-107	62	99
g152.t1	OG5_127285	calb|calb_sc5314__orf19.5486	3	-62	36	99
g153.t1	OG5_177073	psti|XP_001387851	4	-96	34	94
g154.t1	OG5_129661	psti|XP_001382676	1	-43	42	99
g155.t1	OG5_129661	cgla|XP_449297	8	-25	37	97
g158.t1	OG5_127386	dhan|XP_458960	1	-161	51	99
g159.t1	OG5_127438	calb|CAWT_03761	0	-181	79	100
g160.t1	OG5_126707	psti|XP_001384290	1	-110	56	95
g161.t1	OG5_133658	egos|AGL172W	1	-173	56	59
g162.t1	OG5_126805	dhan|XP_460568	0	-181	43	100
g163.t1	OG5_129269	dhan|XP_460566	2	-73	36	76
g164.t1	OG5_128458	ylip|XP_505896	2	-34	38	76
g165.t1	OG5_127984	psti|XP_001382680	6	-27	64	93
g166.t1	OG5_127984	scer|scer_s288c__YLR129W	0	-181	45	100
g167.t1	OG5_126788	ylip|XP_504920	0	-181	75	96
g168.t1	OG5_129202	ylip|XP_506049	5	-83	51	99
g170.t1	OG5_155975	ylip|XP_506047	1	-11	35	55
g172.t1	OG5_128049	scer|scer_s288c__YGL124C	8	-61	31	72
g173.t1	OG5_127242	scer|scer_s288c__YOL002C	1	-23	53	66
g174.t1	OG5_127242	klac|XP_453128	2	-33	44	74
g175.t1	OG5_136994	calb|CAWT_02117	1	-54	34	91
g176.t1	OG5_127101	dhan|XP_459012	5	-84	56	93
g177.t1	OG5_127101	dhan|XP_459012	4	-61	40	98
g178.t1	OG5_171596	dhan|XP_459490	7	-44	26	67
g179.t1	OG5_128304	klac|XP_454358	1	-152	71	100
g180.t1	OG5_128593	klac|XP_453512	3	-88	38	92
g181.t1	OG5_135421	psti|XP_001383423	4	-43	28	96
g182.t1	OG5_129158	cgla|XP_449691	1	-178	56	99
g183.t1	OG5_126671	scer|scer_s288c__YBR084W	0	-181	61	97
g184.t1	OG5_126641	klac|XP_451090	1	-120	63	84
g185.t1	OG5_127249	psti|XP_001382366	2	-54	50	99
g186.t1	OG5_129283	dhan|XP_459255	2	-41	24	97
g187.t1	OG5_127022	cgla|XP_446098	7	-71	76	100
g188.t1	OG5_140004	cimm|CIMG_06904T0	7	-13	24	64
g189.t1	OG5_136112	psti|XP_001387049	6	-49	30	93
g190.t1	OG5_127203	cimm|CIMG_04812T0	2	-56	43	96
g191.t1	OG5_127203	dhan|XP_459434	1	-125	50	100
g192.t1	OG5_138596	scer|scer_s288c__YGL023C	2	-13	26	59
g193.t1	OG5_142747	spom|NP_595924	1	-118	43	92
g194.t1	OG5_128347	klac|XP_454480	8	-15	34	96
g195.t1	OG5_175420	egos|AGR366W	7	-7	27	80
g196.t1	OG5_127196	calb|CAWT_05314	0	-181	58	99
g197.t1	OG5_150073	dhan|XP_461749	1	-36	27	58
g198.t1	OG5_126691	psti|XP_001385589	1	-173	70	89
g199.t1	OG5_126691	klac|XP_452349	1	-111	69	97
g200.t1	OG5_126878	calb|CAWT_00765	5	-62	88	100
g201.t1	OG5_128897	psti|XP_001382719	3	-46	70	95
g202.t1	OG5_171638	calb|calb_sc5314__orf19.1953	4	-20	27	98
g203.t1	OG5_128257	ncra|NCU11809T0	1	-67	96	100
g204.t1	OG5_129538	scer|scer_s288c__YNL045W	1	-177	49	96
g205.t1	OG5_128241	psti|XP_001384179	1	-135	62	82
g206.t1	OG5_128241	dhan|XP_457383	3	-61	54	93
g207.t1	OG5_126683	scer|scer_s288c__YOL103W	1	-159	57	85
g208.t1	OG5_126683	klac|XP_452747	1	-154	56	99
g209.t1	OG5_127595	calb|CAWT_02573	0	-181	49	99
g210.t1	OG5_131840	egos|SNX4	2	-13	29	99
g212.t1	OG5_131426	pyoe|PY04960	9	-13	33	79
g213.t1	OG5_126661	psti|XP_001384300	1	-100	49	100
g214.t1	OG5_135112	psti|XP_001385288	3	-37	39	94
g215.t1	OG5_128942	ncan|NCLIV_047340	9	-10	30	66
g217.t1	OG5_126574	egos|AGOS_ABR125C	6	-47	52	88
g218.t1	OG5_127442	dhan|XP_457122	2	-15	34	90
g219.t1	OG5_128384	calb|CAWT_02142	1	-79	39	100
g221.t1	OG5_126873	psti|XP_001386297	2	-84	67	83
g222.t1	OG5_150693	psti|XP_001383587	1	-35	32	81
g223.t1	OG5_127281	dhan|XP_456552	3	-17	40	85
g224.t1	OG5_137941	dhan|XP_459795	9	-69	43	70
g225.t1	OG5_135283	tthe|14.m00261	2	-10	30	59
g226.t1	OG5_136594	scer|scer_s288c__YLR182W	2	-24	26	91
g228.t1	OG5_129256	ylip|XP_501769	8	-23	34	70
g229.t1	OG5_127406	dhan|XP_459930	1	-141	32	70
g230.t1	OG5_128742	calb|CAWT_04534	1	-106	48	85
g232.t1	OG5_136423	egos|TOF1	1	-17	27	84
g233.t1	OG5_127111	ylip|XP_500034	3	-73	36	98
g235.t1	OG5_137428	calb|calb_sc5314__orf19.2400	4	-14	27	80
g236.t1	OG5_126579	lmaj|LmjF.35.0550	2	-12	24	99
g237.t1	OG5_146738	psti|XP_001387068	2	-80	46	97
g238.t1	OG5_128107	psti|XP_001382229	3	-39	31	98
g239.t1	OG5_130195	egos|AAR075C	9	-42	46	97
g240.t1	OG5_155966	psti|XP_001387631	8	-23	45	97
g241.t1	OG5_155966	psti|XP_001387631	8	-34	34	63
g242.t1	OG5_128007	dhan|XP_461865	1	-42	55	99
g244.t1	OG5_127848	calb|CAWT_02259	7	-15	48	99
g245.t1	OG5_127848	psti|XP_001387632	2	-89	73	100
g246.t1	OG5_171597	dhan|XP_461855	2	-11	24	100
g247.t1	OG5_129843	dhan|XP_461856	5	-37	36	96
g248.t1	OG5_129543	dhan|XP_460583	7	-11	29	93
g249.t1	OG5_141415	psti|XP_001385480	5	-98	50	98
g250.t1	OG5_128063	cgla|XP_449359	5	-86	56	98
g252.t1	OG5_126585	tvag|TVAG_480920	7	-11	28	96
g253.t1	OG5_128869	ddis|DDB_G0291444	4	-9	24	83
g254.t1	OG5_136116	egos|ADL248C	2	-8	25	80
g255.t1	OG5_127109	calb|calb_sc5314__orf19.6190	1	-161	75	100
g256.t1	OG5_131912	egos|AFR050W	2	-62	60	84
g257.t1	OG5_136516	ylip|XP_502727	8	-46	42	69
g258.t1	OG5_130253	cgla|XP_447826	3	-24	60	71
g259.t1	OG5_130253	calb|CAWT_03270	1	-39	65	80
g260.t1	OG5_130253	psti|XP_001387733	7	-49	44	98
g261.t1	OG5_126752	egos|AFL206C	1	-32	48	85
g262.t1	OG5_126752	egos|AFL206C	1	-122	59	100
g263.t1	OG5_127275	calb|CAWT_00205	5	-74	66	96
g264.t1	OG5_128328	psti|XP_001385091	2	-76	65	99
g265.t1	OG5_127670	calb|calb_sc5314__orf19.3400	1	-61	52	100
g266.t1	OG5_129966	calb|calb_sc5314__orf19.3399	4	-29	38	87
g267.t1	OG5_129966	calb|CAWT_05183	2	-26	31	88
g268.t1	OG5_135612	psti|XP_001384739	1	-24	38	85
g269.t1	OG5_127175	scer|scer_s288c__YHR183W	0	-181	73	99
g270.t1	OG5_134654	agam|AGAP002456-PA	1	-8	25	87
g272.t1	OG5_131649	psti|XP_001383860	1	-54	35	81
g273.t1	OG5_196056	ylip|XP_502563	2	-10	42	97
g274.t1	OG5_131649	dhan|XP_460544	3	-23	39	99
g275.t1	OG5_137973	scer|scer_s288c__YLR287C	3	-28	27	99
g276.t1	OG5_128991	dhan|XP_459522	1	-70	40	100
g277.t1	OG5_127256	sman|Smp_163580	2	-48	70	99
g278.t1	OG5_127916	klac|XP_452461	4	-45	82	89
g279.t1	OG5_129807	dhan|XP_461278	9	-18	53	85
g280.t1	OG5_157000	cgla|XP_446856	6	-13	27	55
g282.t1	OG5_126948	pfal|PFA0515w	7	-6	31	51
g283.t1	OG5_231725	klac|XP_456174	4	-26	41	92
g285.t1	OG5_141414	ylip|XP_504764	1	-12	27	54
g286.t1	OG5_126664	scer|scer_s288c__YMR088C	7	-76	34	97
g287.t1	OG5_129385	klac|XP_453652	9	-58	33	94
g288.t1	OG5_127572	calb|CAWT_03184	1	-100	52	97
g289.t1	OG5_128360	gzea|FGST_03652	6	-12	28	71
g290.t1	OG5_128360	cimm|CIMG_09200T0	4	-23	40	76
g291.t1	OG5_127301	cgla|XP_448230	2	-67	71	70
g292.t1	OG5_126982	psti|XP_001384317	1	-158	70	97
g293.t1	OG5_210696	aory|AO090026000224	1	-19	33	98
g294.t1	OG5_127245	calb|CAWT_05795	4	-6	20	89
g295.t1	OG5_128928	dhan|XP_459015	4	-24	42	95
g296.t1	OG5_172433	ylip|XP_501222	3	-15	28	78
g298.t1	OG5_130129	dhan|XP_458934	1	-107	53	99
g299.t1	OG5_129547	psti|XP_001383993	9	-86	45	98
g300.t1	OG5_127723	scer|scer_s288c__YKL190W	2	-52	56	98
g301.t1	OG5_126585	tthe|7.m00380	3	-10	22	78
g302.t1	OG5_128456	psti|XP_001386840	0	-181	49	79
g303.t1	OG5_128456	calb|CAWT_02789	9	-10	22	89
g304.t1	OG5_128456	dhan|XP_457339	1	-7	22	96
g305.t1	OG5_126943	dhan|XP_458899	1	-133	48	99
g306.t1	OG5_126943	dhan|XP_458899	3	-10	37	95
g307.t1	OG5_129101	calb|calb_sc5314__orf19.5426	1	-79	49	70
g308.t1	OG5_163383	ylip|XP_500787	2	-11	23	61
g310.t1	OG5_127907	ecab|XP_001916640	2	-10	25	92
g311.t1	OG5_126585	pfal|PF10_0374	8	-11	34	73
g312.t1	OG5_155761	scer|scer_s288c__YNL272C	1	-29	25	93
g313.t1	OG5_127497	cgla|XP_447754	1	-14	49	99
g317.t1	OG5_128248	cgla|XP_446855	1	-149	49	96
g318.t1	NO_GROUP	scer|scer_s288c__YDR351W	1	-13	20	61
g319.t1	OG5_163157	ddis|DDB_G0271670	2	-12	20	84
g320.t1	OG5_136556	psti|XP_001386034	3	-21	43	80
g321.t1	OG5_129968	klac|XP_452855	2	-56	40	98
g322.t1	OG5_129968	cgla|XP_448187	9	-8	27	65
g323.t1	OG5_137005	ylip|XP_500799	4	-47	37	85
g324.t1	OG5_137005	dhan|XP_459478	1	-9	24	93
g325.t1	OG5_142971	calb|calb_sc5314__orf19.596.2	2	-9	35	84
g326.t1	OG5_129646	psti|XP_001383759	1	-27	52	94
g327.t1	OG5_129646	klac|XP_452378	1	-141	52	92
g328.t1	OG5_134779	scer|scer_s288c__YDR399W	4	-65	60	98
g329.t1	OG5_140272	calb|CAWT_02615	1	-46	53	100
g331.t1	OG5_130536	dhan|XP_461998	1	-128	35	98
g332.t1	OG5_127106	ylip|XP_504333	1	-121	75	96
g335.t1	OG5_129779	rsol|NP_518681	4	-25	54	97
g336.t1	OG5_128145	ncra|NCU00498T0	1	-91	52	99
g337.t1	OG5_131935	psti|XP_001383870	1	-62	58	100
g338.t1	OG5_193575	psti|XP_001383485	7	-25	35	68
g340.t1	OG5_127636	dhan|XP_460365	1	-159	69	95
g341.t1	OG5_126647	ylip|XP_503330	1	-14	46	88
g342.t1	OG5_131219	ylip|XP_504873	7	-44	43	57
g343.t1	OG5_150101	dhan|XP_460778	2	-7	23	53
g344.t1	OG5_133023	pcha|PCHAS_130820	2	-24	43	75
g347.t1	OG5_127291	dhan|XP_457062	2	-20	50	99
g348.t1	OG5_128403	calb|CAWT_02682	4	-24	44	78
g349.t1	OG5_128403	dhan|XP_459192	3	-37	61	81
g350.t1	OG5_127963	cgla|XP_449213	5	-6	38	85
g351.t1	OG5_128835	calb|calb_sc5314__orf19.7377	1	-25	28	53
g352.t1	OG5_128282	dhan|XP_459718	1	-56	40	100
g353.t1	OG5_126779	psti|XP_001386444	0	-181	65	95
g354.t1	OG5_137019	egos|ADL175W	2	-56	42	98
g355.t1	OG5_126878	calb|CAWT_00765	2	-61	85	100
g356.t1	OG5_130845	egos|AGL078W	9	-12	32	81
g357.t1	OG5_127479	psti|XP_001385707	4	-50	45	96
g358.t1	OG5_175798	psti|XP_001386094	9	-8	24	80
g359.t1	OG5_128192	egos|AER128W	1	-141	50	89
g360.t1	OG5_127551	dhan|XP_461787	9	-40	30	81
g361.t1	OG5_127551	dhan|XP_461787	1	-165	69	100
g362.t1	OG5_128656	calb|CAWT_04088	2	-89	40	100
g363.t1	OG5_126769	klac|XP_454370	7	-27	57	100
g364.t1	OG5_241084	ncan|NCLIV_057880	4	-6	32	67
g365.t1	OG5_126956	calb|CAWT_02299	3	-75	69	96
g366.t1	OG5_128074	dhan|XP_461744	4	-39	39	79
g367.t1	OG5_137977	calb|CAWT_00447	5	-29	31	64
g368.t1	OG5_128969	psti|XP_001383989	1	-41	38	98
g369.t1	OG5_127411	calb|calb_sc5314__orf19.7384	0	-181	66	100
g370.t1	OG5_138601	scer|scer_s288c__YPL050C	6	-49	62	98
g371.t1	OG5_180331	klac|XP_454076	6	-36	38	72
g372.t1	OG5_127073	dhan|XP_462074	6	-60	36	95
g373.t1	OG5_129041	scer|scer_s288c__YJL002C	9	-32	27	89
g374.t1	OG5_130710	klac|XP_452175	2	-81	51	96
g375.t1	OG5_127406	psti|XP_001386614	3	-66	37	100
g378.t1	OG5_128333	psti|XP_001386409	1	-26	45	72
g379.t1	OG5_128548	dhan|XP_458922	4	-42	37	91
g380.t1	OG5_127183	cgla|XP_449840	0	-181	50	99
g381.t1	OG5_157026	egos|AER062C	3	-14	47	99
g383.t1	OG5_127412	calb|CAWT_05118	7	-82	50	90
g384.t1	OG5_126585	tvag|TVAG_007510	3	-6	27	98
g385.t1	OG5_127789	scer|scer_s288c__YJL074C	2	-72	35	97
g386.t1	OG5_127789	dhan|XP_461610	3	-52	41	92
g387.t1	OG5_159073	scer|scer_s288c__YJL076W	4	-17	32	93
g388.t1	OG5_159073	cgla|XP_446915	3	-18	24	90
g389.t1	OG5_130892	dhan|XP_461615	8	-11	47	52
g390.t1	OG5_130892	ylip|XP_504230	2	-20	36	88
g391.t1	OG5_135413	dhan|XP_458791	3	-88	41	97
g392.t1	OG5_129448	ylip|XP_501197	3	-14	37	77
g393.t1	OG5_129448	cpip|CPIJ004417	5	-55	59	93
g394.t1	OG5_163373	egos|AFR701C	2	-11	28	77
g395.t1	OG5_130806	cgla|XP_446682	4	-58	41	90
g397.t1	OG5_126729	psti|XP_001385049	0	-181	72	87
g398.t1	OG5_126916	calb|CAWT_04751	6	-44	74	90
g399.t1	OG5_175270	psti|XP_001387176	2	-35	28	99
g401.t1	OG5_146817	calb|CAWT_00168	1	-59	29	57
g402.t1	OG5_152690	psti|XP_001385485	2	-47	41	83
g403.t1	OG5_126877	calb|CAWT_02261	3	-79	90	100
g407.t1	OG5_127674	ddis|DDB_G0275005	2	-11	30	52
g408.t1	OG5_163984	gzea|FGST_11070	1	-9	34	93
g410.t1	OG5_126991	dhan|XP_461623	1	-34	44	79
g411.t1	OG5_126753	psti|XP_001384743	0	-181	63	98
g412.t1	OG5_127124	ylip|XP_502152	1	-111	61	75
g413.t1	OG5_128785	dhan|XP_461963	9	-12	26	52
g414.t1	OG5_144684	calb|CAWT_05416	2	-48	29	97
g415.t1	OG5_127052	psti|XP_001384816	1	-97	59	100
g416.t1	OG5_127813	dhan|XP_457776	3	-16	47	100
g417.t1	OG5_127813	psti|XP_001383716	2	-78	62	98
g418.t1	OG5_165236	calb|CAWT_03790	3	-75	45	86
g419.t1	OG5_156139	psti|XP_001384262	6	-62	28	99
g420.t1	OG5_128329	dhan|XP_461624	2	-79	46	95
g422.t1	OG5_129470	calb|calb_sc5314__orf19.3616	1	-135	55	98
g423.t1	OG5_129086	klac|XP_452475	8	-51	27	94
g424.t1	OG5_126585	cpar|cgd4_200	9	-14	23	97
g426.t1	OG5_128957	dhan|XP_460422	1	-101	64	98
g427.t1	OG5_127567	scer|scer_s288c__YGR185C	1	-147	76	100
g428.t1	OG5_144657	psti|XP_001385712	0	-181	47	98
g429.t1	OG5_126795	dhan|XP_462076	0	-181	56	99
g430.t1	OG5_126661	calb|CAWT_00592	1	-152	74	100
g431.t1	OG5_127315	dhan|XP_459277	7	-13	30	93
g432.t1	OG5_128209	calb|CAWT_01048	0	-181	55	99
g435.t1	OG5_130157	klac|XP_456149	6	-21	31	96
g436.t1	OG5_142798	calb|calb_sc5314__orf19.2397	1	-163	57	93
g437.t1	OG5_129036	cgla|XP_448043	4	-20	57	84
g438.t1	OG5_128036	ylip|XP_503576	1	-79	51	73
g439.t1	OG5_128036	aory|AO090010000769	6	-50	34	77
g440.t1	OG5_126650	scer|scer_s288c__YPR003C	1	-145	41	86
g441.t1	OG5_143297	psti|XP_001385123	2	-45	26	88
g442.t1	OG5_170555	rcom|30136.m001044	2	-6	23	55
g443.t1	OG5_179536	dhan|XP_456480	6	-11	24	95
g444.t1	OG5_126988	psti|XP_001383203	3	-53	88	100
g445.t1	OG5_126822	dhan|XP_460922	0	-181	59	99
g446.t1	OG5_229194	dhan|XP_460776	2	-57	33	89
g447.t1	OG5_144631	ncra|NCU07816T0	2	-62	30	70
g448.t1	OG5_146326	aaeg|AAEL003768-PA	2	-8	28	88
g449.t1	OG5_139316	calb|CAWT_05269	6	-36	34	72
g450.t1	OG5_128310	psti|XP_001384697	1	-98	36	87
g451.t1	OG5_135141	psti|XP_001385451	4	-26	22	50
g452.t1	OG5_129900	klac|XP_452111	9	-20	48	75
g453.t1	OG5_128225	dhan|XP_460790	1	-60	58	97
g455.t1	OG5_130887	calb|calb_sc5314__orf19.7269	1	-48	45	98
g456.t1	OG5_129070	ncra|NCU03766T0	1	-19	56	90
g457.t1	OG5_130684	calb|calb_sc5314__orf19.3639	4	-36	31	94
g458.t1	OG5_128104	dhan|XP_461429	6	-56	33	100
g459.t1	OG5_135192	dhan|XP_461422	3	-54	50	94
g460.t1	OG5_129634	psti|XP_001385703	5	-26	27	95
g461.t1	OG5_127431	dhan|XP_461421	1	-120	35	100
g462.t1	OG5_131823	calb|CAWT_00276	1	-161	57	94
g465.t1	OG5_127177	ylip|XP_500767	1	-170	40	97
g466.t1	OG5_126842	dhan|XP_461639	0	-181	61	100
g467.t1	OG5_129803	scer|scer_s288c__YKL082C	7	-89	41	99
g468.t1	OG5_130183	dhan|XP_461120	1	-46	36	96
g469.t1	OG5_130183	ylip|XP_503773	2	-7	35	57
g470.t1	OG5_133761	calb|calb_sc5314__orf19.1340	4	-57	40	94
g471.t1	OG5_153781	dhan|XP_460774	7	-18	28	100
g472.t1	OG5_127265	calb|CAWT_00063	0	-181	58	97
g473.t1	OG5_132031	ylip|XP_504741	2	-92	42	92
g474.t1	OG5_127663	scer|scer_s288c__YDR337W	2	-54	43	87
g475.t1	OG5_126993	scer|scer_s288c__YNL067W	2	-66	64	99
g476.t1	OG5_128717	ylip|XP_505666	3	-84	50	94
g477.t1	OG5_127027	dhan|XP_460956	4	-91	69	100
g478.t1	OG5_157048	scer|scer_s288c__YJL122W	5	-12	41	63
g479.t1	OG5_126704	calb|CAWT_06095	1	-142	62	99
g480.t1	OG5_135748	scer|scer_s288c__YKR065C	1	-42	44	99
g481.t1	OG5_128760	dhan|XP_457238	8	-32	54	81
g482.t1	OG5_127424	klac|XP_452056	4	-99	69	100
g484.t1	OG5_127534	dhan|XP_457237	9	-99	54	100
g485.t1	OG5_126649	calb|CAWT_05724	1	-92	57	75
g486.t1	OG5_126678	psti|XP_001384383	4	-65	86	98
g487.t1	OG5_128955	psti|XP_001384387	1	-122	22	94
g488.t1	OG5_128255	dhan|XP_457218	9	-25	45	99
g489.t1	OG5_149858	scer|scer_s288c__YGL197W	7	-17	28	51
g490.t1	OG5_136557	dhan|XP_459958	1	-146	47	98
g491.t1	OG5_126758	egos|AEL208W	0	-181	51	99
g492.t1	OG5_160788	calb|calb_sc5314__orf19.3969	2	-37	29	64
g493.t1	OG5_128668	cgla|XP_446388	1	-151	35	100
g494.t1	NO_GROUP	hsap|ENSP00000416752	2	-13	29	86
g495.t1	OG5_130239	calb|calb_sc5314__orf19.4105	9	-13	25	98
g499.t1	OG5_127763	cgla|XP_446004	1	-150	61	100
g500.t1	OG5_127353	dhan|XP_461431	0	-181	70	100
g501.t1	OG5_130100	calb|calb_sc5314__orf19.4193	1	-38	53	98
g502.t1	OG5_127089	cgla|XP_446579	5	-72	83	100
g503.t1	OG5_193789	psti|XP_001384707	2	-7	26	94
g504.t1	OG5_139149	psti|XP_001384728	2	-39	29	62
g505.t1	OG5_130578	psti|XP_001384729	1	-19	31	94
g506.t1	OG5_130578	calb|CAWT_05204	4	-42	45	97
g507.t1	OG5_153032	calb|CAWT_05203	3	-27	40	94
g508.t1	OG5_126965	scer|scer_s288c__YBL092W	2	-48	70	100
g509.t1	OG5_126610	klac|XP_451177	3	-70	61	56
g510.t1	NO_GROUP	ncan|NCLIV_003730	4	-6	34	56
g511.t1	OG5_128779	dhan|XP_456363	2	-37	34	94
g512.t1	OG5_131422	dhan|XP_458736	0	-181	48	99
g513.t1	OG5_128292	calb|calb_sc5314__orf19.3393	0	-181	57	100
g514.t1	OG5_127471	dhan|XP_461335	0	-181	59	94
g515.t1	OG5_146756	dhan|XP_461336	1	-27	27	82
g516.t1	OG5_194811	cgla|XP_446618	1	-14	31	72
g517.t1	OG5_127360	aaeo|NP_213438	2	-13	28	87
g518.t1	OG5_130938	dhan|XP_459640	9	-53	49	93
g519.t1	OG5_128736	psti|XP_001387539	2	-56	36	99
g520.t1	OG5_127323	dhan|XP_458450	7	-62	53	95
g521.t1	OG5_137724	klac|XP_455716	3	-33	50	86
g522.t1	OG5_136136	dhan|XP_458444	1	-147	29	88
g523.t1	OG5_128229	calb|CAWT_03515	1	-147	65	95
g524.t1	OG5_128229	dhan|XP_457109	6	-53	40	99
g525.t1	OG5_126674	calb|CAWT_05389	0	-181	65	98
g526.t1	OG5_126579	scer|scer_s288c__YIR019C	4	-77	32	92
g527.t1	OG5_131610	dhan|XP_458209	2	-97	38	87
g528.t1	OG5_129745	dhan|XP_456673	1	-124	33	99
g530.t1	OG5_131007	psti|XP_001385522	3	-13	25	84
g532.t1	OG5_138603	cpos|CPAG_00818	4	-19	31	58
g533.t1	OG5_127419	psti|XP_001385273	9	-49	73	100
g534.t1	OG5_154285	klac|XP_453044	5	-49	24	91
g535.t1	OG5_126579	dhan|XP_460364	8	-13	26	71
g536.t1	OG5_139358	dhan|XP_460042	1	-174	49	74
g537.t1	OG5_171618	psti|XP_001386240	2	-13	31	94
g538.t1	OG5_136574	psti|XP_001383141	1	-117	43	99
g539.t1	OG5_133906	drer|ENSDARP00000003782	1	-9	26	52
g540.t1	OG5_191666	tvag|TVAG_335570	5	-7	23	59
g541.t1	OG5_142737	scer|scer_s288c__YOR389W	3	-50	31	96
g542.t1	OG5_128036	calb|CAWT_00192	0	-181	36	98
g543.t1	OG5_130457	apis|XP_001948099	9	-6	27	93
g544.t1	OG5_127525	psti|XP_001384570	1	-106	31	90
g545.t1	OG5_134512	dhan|XP_457951	2	-43	40	97
g546.t1	OG5_128023	psti|XP_001382599	3	-64	38	90
g547.t1	OG5_128432	psti|XP_001383143	1	-121	63	98
g548.t1	OG5_129014	dhan|XP_456762	1	-55	60	98
g549.t1	OG5_128789	dhan|XP_456766	9	-98	47	91
g550.t1	OG5_133130	psti|XP_001385560	3	-94	53	99
g551.t1	OG5_131516	dhan|XP_456781	1	-175	39	83
g552.t1	OG5_129796	cgla|XP_445644	4	-54	55	60
g553.t1	OG5_132460	dhan|XP_457597	1	-108	45	100
g554.t1	OG5_130545	calb|CAWT_00409	3	-65	50	99
g555.t1	OG5_127028	psti|XP_001387820	4	-24	54	80
g556.t1	OG5_127680	egos|AGL222W	3	-47	59	99
g557.t1	OG5_129570	dhan|XP_459782	1	-118	44	97
g558.t1	OG5_131525	psti|XP_001383840	3	-95	46	98
g559.t1	OG5_127013	afum|Afu6g04670	2	-32	35	79
g560.t1	OG5_130266	psti|XP_001382312	2	-45	58	100
g561.t1	OG5_126577	psti|XP_001386323	0	-181	32	99
g562.t1	OG5_129345	calb|CAWT_03647	1	-112	74	93
g563.t1	OG5_144598	gzea|FGST_07176	1	-16	28	54
g565.t1	OG5_127443	calb|CAWT_04742	2	-99	70	97
g566.t1	OG5_128612	calb|calb_sc5314__orf19.889	2	-35	27	92
g567.t1	OG5_128808	dhan|XP_456873	4	-70	57	97
g568.t1	OG5_129571	dhan|XP_458190	9	-94	53	96
g569.t1	OG5_156982	psti|XP_001383511	6	-15	39	62
g570.t1	OG5_126850	dhan|XP_458137	3	-63	45	71
g571.t1	OG5_142923	ylip|XP_500953	8	-48	26	96
g572.t1	OG5_135115	psti|XP_001386458	1	-135	48	90
g573.t1	OG5_127369	klac|XP_454525	4	-89	48	94
g574.t1	OG5_127693	cimm|CIMG_01753T0	1	-121	44	82
g575.t1	OG5_127693	egos|AGL353W	0	-181	55	100
g576.t1	OG5_130471	calb|CAWT_01343	0	-181	57	97
g577.t1	OG5_130471	klac|XP_452831	1	-137	51	94
g578.t1	OG5_128929	dhan|XP_458176	3	-50	43	98
g579.t1	OG5_127537	dhan|XP_458161	0	-181	54	100
g580.t1	OG5_128681	ncra|NCU02599T0	2	-13	28	100
g581.t1	OG5_179791	calb|CAWT_04490	8	-10	35	65
g582.t1	OG5_130691	psti|XP_001385400	5	-68	52	97
g583.t1	OG5_127845	tvag|TVAG_084370	1	-24	38	64
g584.t1	OG5_150700	psti|XP_001384293	3	-64	34	99
g585.t1	OG5_128100	dhan|XP_459620	1	-130	46	96
g586.t1	OG5_127872	afum|Afu1g10270	2	-55	36	97
g587.t1	OG5_127255	scer|scer_s288c__YDR116C	2	-51	42	100
g588.t1	OG5_130524	dhan|XP_457313	1	-74	33	96
g589.t1	OG5_132166	calb|calb_sc5314__orf19.1663	1	-104	43	90
g590.t1	OG5_132166	calb|CAWT_02512	1	-152	58	100
g591.t1	OG5_169281	ppat|estExt_Genewise1.C_2040034	4	-17	24	81
g592.t1	OG5_138716	psti|XP_001383356	4	-13	32	96
g594.t1	OG5_126585	tvag|TVAG_268110	1	-16	22	83
g595.t1	OG5_144653	scer|scer_s288c__YLR390W-A	2	-33	38	96
g596.t1	OG5_126910	ylip|XP_505854	0	-181	39	95
g598.t1	OG5_144598	dhan|XP_456550	7	-42	30	95
g599.t1	OG5_136577	ncra|NCU01178T0	6	-86	40	82
g600.t1	OG5_138649	klac|XP_453136	4	-74	39	87
g601.t1	OG5_157065	dhan|XP_460497	1	-142	62	98
g602.t1	OG5_127613	cgla|XP_449476	1	-135	45	99
g603.t1	OG5_126579	lbra|LbrM.34.0540	2	-15	22	83
g604.t1	OG5_179684	dhan|XP_459221	3	-12	34	52
g605.t1	OG5_126901	psti|XP_001387905	4	-57	75	78
g606.t1	OG5_128602	gzea|FGST_08342	5	-39	38	91
g608.t1	OG5_136149	dhan|XP_458040	3	-46	42	79
g611.t1	OG5_127311	egos|AEL201W	1	-108	51	93
g614.t1	OG5_127782	psti|XP_001386325	1	-143	65	97
g616.t1	OG5_126710	calb|CAWT_03323	8	-69	74	78
g617.t1	OG5_134091	dhan|XP_460274	8	-44	55	89
g618.t1	OG5_134091	dhan|XP_460274	8	-81	58	92
g619.t1	OG5_129893	cgla|XP_449406	2	-24	25	90
g620.t1	OG5_129893	dhan|XP_459254	3	-35	37	72
g621.t1	OG5_128558	afum|Afu6g13410	2	-41	39	61
g622.t1	OG5_126720	scer|scer_s288c__YPR074C	0	-181	63	99
g623.t1	OG5_129182	dhan|XP_459524	3	-53	43	99
g624.t1	OG5_126939	calb|CAWT_00590	1	-176	62	96
g625.t1	OG5_127592	scer|scer_s288c__YOR310C	0	-181	67	99
g626.t1	OG5_128803	pkno|PKH_142780	3	-9	45	58
g627.t1	OG5_141354	ylip|XP_503757	5	-18	27	51
g629.t1	OG5_133758	calb|CAWT_04046	3	-66	47	90
g630.t1	OG5_172499	ddis|DDB_G0285983	2	-8	54	57
g631.t1	OG5_126863	calb|CAWT_01464	2	-57	66	99
g632.t1	OG5_127795	psti|XP_001382487	1	-32	54	98
g633.t1	OG5_142784	dhan|XP_460818	3	-54	40	97
g635.t1	OG5_129528	calb|CAWT_04243	5	-24	30	54
g636.t1	OG5_133778	scer|scer_s288c__YNL183C	1	-82	67	90
g638.t1	OG5_126922	scer|scer_s288c__YJR047C	2	-67	77	100
g640.t1	OG5_131718	ddis|DDB_G0288175	1	-9	30	59
g641.t1	OG5_131845	psti|XP_001384327	9	-43	61	74
g642.t1	OG5_158621	anid|AN7538	6	-9	26	54
g643.t1	OG5_136566	psti|XP_001384328	2	-31	35	100
g644.t1	OG5_127514	scer|scer_s288c__YOR185C	1	-110	86	100
g645.t1	OG5_136135	klac|XP_451199	4	-15	44	87
g648.t1	OG5_141386	ylip|XP_501190	1	-6	33	81
g649.t1	OG5_127551	pviv|PVX_089055	1	-11	23	74
g650.t1	OG5_136312	calb|CAWT_00292	2	-24	26	95
g653.t1	OG5_127855	cgla|XP_444985	3	-87	74	96
g654.t1	OG5_129573	egos|ABR198C	5	-35	40	83
g655.t1	OG5_171574	dhan|XP_459917	7	-58	45	86
g656.t1	OG5_127748	psti|XP_001382901	8	-84	84	99
g658.t1	OG5_126918	dhan|XP_459914	2	-20	78	58
g659.t1	OG5_126585	ddis|DDB_G0289719	7	-7	28	68
g660.t1	OG5_126734	psti|XP_001382897	1	-166	76	99
g661.t1	OG5_130496	nvec|fgenesh1_pg.scaffold_13000006	1	-20	41	56
g663.t1	OG5_136536	ylip|XP_502518	2	-49	40	59
g664.t1	OG5_139335	ylip|XP_502520	3	-29	35	57
g666.t1	OG5_127079	psti|XP_001383237	7	-90	74	98
g667.t1	OG5_127838	psti|XP_001383236	1	-41	58	85
g668.t1	OG5_127838	dhan|XP_462198	8	-42	34	91
g669.t1	OG5_134945	calb|CAWT_05365	1	-48	37	99
g670.t1	OG5_133872	psti|XP_001382753	1	-107	52	86
g671.t1	OG5_128710	dhan|XP_461392	4	-48	33	100
g672.t1	OG5_127148	egos|HAT2	1	-38	44	94
g673.t1	OG5_127069	calb|CAWT_05807	6	-21	29	83
g674.t1	OG5_128662	psti|XP_001385124	1	-157	60	96
g675.t1	OG5_133338	dhan|XP_462390	8	-39	45	97
g676.t1	OG5_137441	scer|scer_s288c__YBR043C	3	-63	56	99
g677.t1	OG5_128544	calb|CAWT_01509	6	-75	79	89
g678.t1	OG5_127612	psti|XP_001384769	4	-21	35	95
g679.t1	OG5_128715	psti|XP_001384768	0	-181	72	99
g680.t1	OG5_127155	dhan|XP_456654	3	-27	40	98
g682.t1	OG5_126741	psti|XP_001386561	1	-128	52	99
g683.t1	OG5_149874	calb|CAWT_03162	7	-47	35	97
g684.t1	OG5_160903	pfal|MAL7P1.155	3	-9	26	57
g685.t1	OG5_127090	egos|ACR104C	1	-127	74	100
g686.t1	OG5_126854	tvag|TVAG_168130	2	-33	28	71
g687.t1	OG5_130214	cimm|CIMG_09610T0	6	-7	42	91
g688.t1	OG5_127890	dhan|XP_458216	1	-160	58	99
g689.t1	OG5_131264	calb|CAWT_03285	1	-60	34	98
g690.t1	OG5_129039	cgla|XP_449451	3	-26	37	98
g691.t1	OG5_129039	ncra|NCU05233T0	1	-15	44	67
g692.t1	OG5_126726	psti|XP_001383856	1	-170	40	93
g693.t1	OG5_127222	scer|scer_s288c__YLL027W	4	-49	56	65
g694.t1	OG5_127189	dhan|XP_456616	3	-28	47	98
g695.t1	OG5_127189	psti|XP_001382258	8	-67	49	98
g696.t1	OG5_137448	dhan|XP_456618	1	-43	27	97
g697.t1	OG5_127539	scer|scer_s288c__YAR007C	1	-13	44	97
g698.t1	OG5_127539	dhan|XP_456619	7	-38	53	93
g699.t1	OG5_127539	scer|scer_s288c__YAR007C	3	-21	47	95
g700.t1	OG5_126645	calb|CAWT_02458	2	-96	64	78
g701.t1	OG5_153097	dhan|XP_456725	2	-18	29	73
g702.t1	OG5_131426	pyoe|PY04960	6	-17	30	71
g703.t1	OG5_164863	psti|XP_001383680	7	-26	38	100
g704.t1	OG5_138658	psti|XP_001387336	8	-45	41	97
g705.t1	OG5_132917	scer|scer_s288c__YIL020C	3	-86	59	99
g706.t1	OG5_127622	dhan|XP_458009	2	-82	64	85
g707.t1	OG5_149737	dhan|XP_459668	1	-9	39	51
g708.t1	OG5_127029	psti|XP_001382730	5	-71	86	100
g709.t1	OG5_128599	ylip|XP_500300	4	-65	40	97
g712.t1	OG5_179665	cgla|XP_448256	1	-8	33	51
g716.t1	OG5_136527	dhan|XP_457205	6	-20	38	96
g717.t1	OG5_130774	calb|CAWT_01543	3	-12	38	70
g718.t1	OG5_130774	dhan|XP_457203	2	-46	45	72
g719.t1	OG5_127894	dhan|XP_457202	2	-34	64	76
g720.t1	OG5_127015	calb|CAWT_01541	6	-76	63	100
g721.t1	OG5_129526	chom|Chro.70055	1	-11	31	54
g722.t1	OG5_169663	ddis|DDB_G0279091	9	-23	30	82
g723.t1	OG5_130528	cgla|XP_447048	7	-20	59	69
g725.t1	OG5_127447	scer|scer_s288c__YER025W	0	-181	80	95
g726.t1	OG5_126935	klac|XP_455928	8	-19	31	91
g727.t1	OG5_126935	klac|XP_455928	9	-23	33	91
g728.t1	OG5_171662	cneo|CNBG_3107T0	7	-7	31	67
g729.t1	OG5_157002	calb|CAWT_02715	2	-82	37	99
g730.t1	OG5_127064	psti|XP_001384797	5	-95	76	98
g731.t1	OG5_127887	ylip|XP_504146	3	-42	45	99
g732.t1	OG5_131684	calb|CAWT_01628	3	-74	59	86
g733.t1	OG5_129231	dhan|XP_460954	4	-42	32	91
g734.t1	OG5_133941	scer|scer_s288c__YGL242C	9	-35	40	94
g735.t1	OG5_128464	dhan|XP_460830	0	-181	60	100
g736.t1	OG5_157004	klac|XP_454644	5	-22	29	95
g737.t1	OG5_128038	psti|XP_001384169	5	-86	58	97
g738.t1	OG5_134107	dhan|XP_458351	7	-92	32	78
g739.t1	OG5_128001	egos|AER421W	3	-80	42	85
g740.t1	OG5_133975	egos|BST1	1	-25	42	52
g741.t1	OG5_129428	calb|calb_sc5314__orf19.1555	3	-82	44	79
g742.t1	OG5_137931	egos|AGL158C	2	-17	27	75
g744.t1	OG5_137931	cgla|XP_445729	2	-14	25	93
g745.t1	OG5_157054	dhan|XP_458116	9	-9	25	75
g746.t1	OG5_127503	calb|CAWT_02463	5	-38	46	96
g747.t1	OG5_128520	calb|CAWT_02875	1	-172	64	95
g748.t1	OG5_131513	klac|XP_453357	1	-129	53	99
g749.t1	OG5_132160	psti|XP_001384194	1	-122	47	91
g750.t1	OG5_144217	dhan|XP_462369	5	-59	36	97
g751.t1	OG5_144217	dhan|XP_462369	5	-67	37	97
g752.t1	OG5_132669	cgla|XP_445551	3	-22	45	97
g753.t1	OG5_134772	mgri|XP_001522010	1	-6	30	77
g754.t1	OG5_165269	psti|XP_001384582	2	-37	29	65
g755.t1	OG5_144613	psti|XP_001386822	7	-37	26	66
g756.t1	OG5_169243	psti|XP_001382303	1	-24	27	67
g757.t1	OG5_128618	psti|XP_001383266	0	-181	67	94
g758.t1	OG5_128217	scer|scer_s288c__YNL325C	4	-82	55	82
g760.t1	OG5_128098	cgla|XP_445033	3	-48	46	93
g761.t1	OG5_128698	psti|XP_001385377	1	-18	54	86
g762.t1	OG5_128698	psti|XP_001385377	1	-124	40	99
g763.t1	NO_GROUP	tvag|TVAG_480870	8	-10	21	67
g764.t1	OG5_127827	dhan|XP_461028	1	-159	61	85
g765.t1	OG5_129027	klac|XP_455913	4	-12	23	94
g766.t1	OG5_129225	scer|scer_s288c__YGR159C	8	-89	50	97
g768.t1	OG5_126960	calb|CAWT_02654	1	-63	53	100
g769.t1	OG5_126960	calb|CAWT_02654	8	-57	41	97
g771.t1	OG5_141353	ylip|XP_502900	9	-8	21	98
g772.t1	OG5_140592	klac|XP_451858	4	-86	52	100
g773.t1	OG5_127480	dhan|XP_459533	0	-181	63	100
g774.t1	OG5_127565	dhan|XP_456394	1	-71	47	96
g775.t1	OG5_176987	klac|XP_453712	2	-16	27	94
g776.t1	OG5_129440	spom|NP_587903	1	-22	29	84
g777.t1	OG5_126679	calb|calb_sc5314__orf19.1342	1	-167	62	96
g779.t1	OG5_137993	cgla|XP_446071	1	-31	51	98
g781.t1	OG5_129356	calb|CAWT_05262	7	-90	50	95
g783.t1	OG5_214690	nvec|e_gw.279.38.1	8	-6	40	78
g784.t1	OG5_136517	calb|calb_sc5314__orf19.5087	2	-20	35	64
g785.t1	OG5_136517	calb|calb_sc5314__orf19.5087	7	-67	33	81
g787.t1	OG5_128513	psti|XP_001387712	4	-37	56	100
g788.t1	OG5_128988	calb|CAWT_01401	4	-13	36	89
g789.t1	OG5_128691	dhan|XP_458181	8	-18	47	90
g790.t1	OG5_128691	pchr|e_gww2.16.14.1	9	-12	34	71
g791.t1	OG5_128691	psti|XP_001387654	3	-24	42	100
g792.t1	OG5_135084	dhan|XP_459684	9	-15	32	97
g793.t1	OG5_126677	psti|XP_001384678	7	-83	58	99
g795.t1	OG5_133336	dhan|XP_460141	7	-80	52	93
g796.t1	OG5_153776	egos|BUD3	1	-43	33	81
g797.t1	OG5_127964	cgla|XP_448731	5	-61	59	98
g798.t1	OG5_128904	psti|XP_001383821	8	-69	60	88
g799.t1	OG5_126756	dhan|XP_458273	1	-174	62	99
g800.t1	OG5_127154	dhan|XP_458274	1	-17	41	92
g801.t1	OG5_127154	scer|scer_s288c__YHR020W	0	-181	68	95
g802.t1	OG5_128911	calb|calb_sc5314__orf19.5567	5	-14	24	97
g804.t1	OG5_127533	ylip|XP_501412	4	-6	24	91
g805.t1	OG5_135651	psti|XP_001384076	1	-67	43	61
g806.t1	OG5_136869	klac|XP_455728	3	-10	22	81
g807.t1	OG5_136869	dhan|XP_458619	4	-7	27	89
g808.t1	OG5_179554	dhan|XP_460418	2	-88	44	89
g809.t1	OG5_153732	egos|ACR195W	3	-12	43	73
g810.t1	OG5_130894	calb|calb_sc5314__orf19.6907	1	-59	50	82
g812.t1	OG5_136105	dhan|XP_458620	4	-27	31	89
g813.t1	OG5_136105	scer|scer_s288c__YJL087C	1	-101	44	95
g814.t1	OG5_128110	ylip|XP_501136	2	-31	46	91
g815.t1	OG5_149252	calb|CAWT_03725	2	-8	23	97
g816.t1	OG5_130454	cgla|XP_447660	2	-69	45	84
g817.t1	OG5_127969	dhan|XP_461047	4	-68	55	86
g818.t1	OG5_134273	cimm|CIMG_06246T0	1	-9	30	96
g819.t1	OG5_134273	dhan|XP_461487	3	-41	30	90
g820.t1	OG5_128520	psti|XP_001384497	7	-78	64	89
g821.t1	OG5_126775	calb|CAWT_03819	1	-133	61	96
g822.t1	OG5_127830	dhan|XP_456621	1	-25	56	100
g823.t1	OG5_140306	klac|XP_451672	2	-23	27	70
g824.t1	OG5_129154	cgla|XP_449043	2	-48	59	99
g825.t1	OG5_127138	dhan|XP_457166	1	-53	79	100
g826.t1	OG5_126981	afum|Afu8g05560	1	-163	56	93
g827.t1	OG5_129923	dhan|XP_457168	9	-32	40	99
g828.t1	OG5_129618	klac|XP_455494	5	-51	30	98
g829.t1	OG5_129549	dhan|XP_458183	4	-43	51	99
g830.t1	OG5_127864	dhan|XP_458182	0	-181	65	100
g831.t1	OG5_127864	scer|scer_s288c__YGL009C	2	-64	75	89
g832.t1	OG5_129812	scer|scer_s288c__YBL098W	1	-27	52	72
g833.t1	OG5_127251	psti|XP_001382877	3	-81	39	100
g834.t1	OG5_129549	calb|calb_sc5314__orf19.1251	2	-54	28	90
g836.t1	OG5_159235	dhan|XP_458737	4	-24	47	64
g837.t1	OG5_159235	dhan|XP_458737	2	-28	36	97
g838.t1	OG5_159235	psti|XP_001385603	2	-7	24	69
g839.t1	OG5_126588	calb|calb_sc5314__orf19.4980	0	-181	76	100
g840.t1	OG5_129060	dhan|XP_457266	2	-54	38	96
g841.t1	OG5_128398	dhan|XP_457267	1	-124	65	99
g842.t1	OG5_130444	calb|CAWT_01050	7	-64	45	96
g845.t1	OG5_149567	psti|XP_001384272	1	-146	49	100
g846.t1	OG5_128335	dhan|XP_458268	2	-33	41	91
g847.t1	OG5_127709	psti|XP_001383158	3	-98	57	79
g848.t1	OG5_127709	psti|XP_001383158	1	-41	64	98
g850.t1	OG5_127041	dhan|XP_458264	2	-93	68	93
g851.t1	OG5_128108	cimm|CIMG_00961T0	2	-65	68	98
g852.t1	OG5_128108	spom|NP_592810	1	-157	61	97
g853.t1	OG5_128108	klac|XP_453046	0	-181	64	91
g854.t1	OG5_127773	dhan|XP_458238	2	-30	35	94
g855.t1	OG5_127773	dhan|XP_458238	1	-176	38	100
g856.t1	OG5_128320	calb|CAWT_06077	1	-41	40	72
g857.t1	OG5_127721	pchr|gwh2.1.137.1	1	-31	43	99
g859.t1	OG5_128727	scer|scer_s288c__YNL231C	1	-113	57	97
g860.t1	OG5_127453	cgla|XP_445731	3	-25	31	65
g861.t1	OG5_153029	klac|XP_453938	1	-29	25	95
g862.t1	OG5_142480	ddis|DDB_G0282471	4	-15	20	93
g864.t1	OG5_146786	cgla|XP_448033	1	-37	34	74
g865.t1	OG5_156225	calb|CAWT_05665	1	-51	26	79
g866.t1	OG5_156225	dhan|XP_458249	5	-23	36	86
g867.t1	OG5_131602	ylip|XP_501033	2	-66	31	90
g868.t1	OG5_135924	calb|CAWT_03272	3	-98	62	88
g869.t1	OG5_153758	dhan|XP_460625	9	-18	32	82
g870.t1	OG5_126801	dhan|XP_460629	3	-41	53	76
g871.t1	OG5_127370	cgla|XP_446821	2	-17	42	59
g872.t1	OG5_127099	psti|XP_001383980	0	-181	82	100
g873.t1	OG5_127953	psti|XP_001383981	1	-78	59	97
g874.t1	OG5_136121	ylip|XP_500971	2	-75	45	96
g875.t1	OG5_127324	calb|CAWT_02915	1	-105	89	100
g876.t1	OG5_127324	dhan|XP_459174	1	-154	83	98
g877.t1	OG5_130452	dhan|XP_457088	5	-25	23	52
g878.t1	OG5_130452	psti|XP_001386126	2	-20	37	53
g880.t1	OG5_179694	psti|XP_001387265	2	-12	28	50
g881.t1	OG5_169984	klac|XP_455034	3	-28	41	72
g882.t1	OG5_131426	agam|AGAP004734-PA	6	-13	38	81
g883.t1	OG5_126964	dhan|XP_457091	1	-105	78	100
g884.t1	OG5_156813	cgla|XP_447427	1	-11	21	65
g885.t1	OG5_126871	egos|SPB1	1	-133	72	100
g886.t1	OG5_126871	cgla|XP_444991	3	-24	49	94
g887.t1	OG5_126871	scer|scer_s288c__YCL054W	3	-45	37	88
g888.t1	OG5_137447	psti|XP_001385079	6	-14	28	86
g889.t1	OG5_126579	lmex|LmxM.34.0500a	2	-9	21	67
g890.t1	OG5_129291	dhan|XP_457794	2	-64	25	96
g891.t1	OG5_130270	scer|scer_s288c__YDR079C-A	1	-24	75	94
g892.t1	OG5_128765	dhan|XP_457796	8	-43	42	97
g893.t1	OG5_128765	dhan|XP_457796	6	-10	37	70
g894.t1	OG5_128765	dhan|XP_457796	4	-68	29	90
g895.t1	OG5_127609	psti|XP_001383474	2	-58	51	96
g897.t1	OG5_128210	dhan|XP_462161	1	-160	52	96
g898.t1	OG5_129885	pchr|e_gwh2.1.1021.1	5	-85	76	99
g899.t1	OG5_127998	psti|XP_001382696	0	-181	75	100
g900.t1	OG5_140383	psti|XP_001382694	1	-122	62	57
g901.t1	OG5_128717	psti|XP_001383272	4	-76	53	96
g902.t1	OG5_160795	psti|XP_001385986	2	-8	24	86
g903.t1	OG5_128094	calb|CAWT_04495	1	-86	60	94
g904.t1	OG5_128200	calb|CAWT_05792	1	-124	40	94
g905.t1	OG5_128965	cgla|XP_449807	2	-70	54	97
g906.t1	OG5_135296	ylip|XP_505258	1	-36	44	92
g907.t1	OG5_155652	calb|calb_sc5314__orf19.3135	3	-30	25	99
g908.t1	OG5_127971	dhan|XP_458658	2	-46	38	98
g909.t1	OG5_137402	psti|XP_001388005	2	-34	31	98
g910.t1	OG5_128530	calb|CAWT_00028	5	-64	47	99
g911.t1	OG5_129210	dhan|XP_458661	1	-46	29	56
g912.t1	OG5_127926	dhan|XP_458847	6	-81	49	99
g913.t1	OG5_129903	dhan|XP_461253	8	-39	55	84
g914.t1	OG5_130176	dhan|XP_457226	1	-127	43	97
g916.t1	OG5_178932	tvag|TVAG_394820	4	-6	24	75
g917.t1	OG5_169258	dhan|XP_459716	6	-12	21	80
g918.t1	OG5_171612	scer|scer_s288c__YDR277C	3	-13	30	78
g919.t1	OG5_131122	ylip|XP_500608	5	-39	22	51
g920.t1	OG5_131122	cgla|XP_449781	6	-71	26	94
g921.t1	OG5_129740	rnor|ENSRNOP00000049120	2	-12	27	54
g922.t1	OG5_129377	ylip|XP_504783	2	-20	30	92
g923.t1	OG5_130653	psti|XP_001385419	6	-26	33	93
g924.t1	OG5_127169	klac|XP_451158	1	-45	52	99
g925.t1	OG5_236515	mbre|fgenesh1_pg.scaffold_24000052	4	-12	29	71
g926.t1	OG5_141414	calb|CAWT_05123	4	-41	40	94
g927.t1	OG5_129229	aaeg|AAEL002395-PA	8	-6	29	77
g928.t1	OG5_128041	ylip|XP_504943	8	-76	66	98
g929.t1	OG5_127608	afum|Afu2g02560	1	-139	41	98
g930.t1	OG5_126976	dhan|XP_457587	1	-124	51	95
g933.t1	OG5_136371	psti|XP_001386567	2	-20	31	94
g934.t1	OG5_128155	dhan|XP_458562	3	-12	26	93
g935.t1	OG5_138399	calb|CAWT_04443	6	-34	34	64
g936.t1	OG5_138399	calb|CAWT_04443	6	-12	29	85
g937.t1	OG5_126879	cgla|XP_445602	2	-80	73	90
g938.t1	OG5_127023	scer|scer_s288c__YLR163C	1	-155	61	96
g939.t1	OG5_127521	psti|XP_001386098	4	-41	60	96
g940.t1	OG5_127521	psti|XP_001387592	3	-60	52	99
g941.t1	OG5_127433	scer|scer_s288c__YJR007W	1	-117	69	100
g942.t1	OG5_130740	klac|XP_452678	1	-132	46	96
g943.t1	OG5_130740	klac|XP_452678	6	-97	60	98
g944.t1	OG5_127081	calb|CAWT_00049	3	-70	43	92
g945.t1	OG5_179762	psti|XP_001382333	1	-44	29	74
g946.t1	OG5_139312	psti|XP_001386405	1	-23	69	80
g947.t1	OG5_139312	dhan|XP_461514	2	-19	32	63
g948.t1	OG5_155503	scer|scer_s288c__YBR293W	1	-118	48	98
g949.t1	OG5_155649	dhan|XP_461515	0	-181	62	98
g950.t1	OG5_130970	scer|scer_s288c__YIL166C	0	-181	58	96
g951.t1	OG5_128281	calb|calb_sc5314__orf19.393	3	-55	65	89
g952.t1	OG5_137990	scer|scer_s288c__YGR174C	3	-16	44	98
g953.t1	OG5_134996	calb|CAWT_05452	2	-7	24	96
g954.t1	OG5_134996	calb|calb_sc5314__orf19.7020	2	-33	40	80
g957.t1	OG5_127974	bant|YP_018945	5	-19	25	89
g958.t1	OG5_134356	psti|XP_001384049	3	-56	36	98
g959.t1	OG5_149769	dhan|XP_460392	1	-45	39	84
g960.t1	OG5_134356	calb|calb_sc5314__orf19.5536	3	-57	38	100
g961.t1	OG5_129574	klac|XP_452167	2	-22	33	97
g962.t1	OG5_128594	scer|scer_s288c__YBR046C	1	-110	58	99
g964.t1	OG5_153759	scer|scer_s288c__YLR033W	1	-17	26	92
g965.t1	OG5_153759	dhan|XP_461919	3	-12	29	77
g966.t1	OG5_128042	calb|CAWT_03821	4	-54	50	97
g967.t1	OG5_128042	scer|scer_s288c__YMR128W	8	-71	39	95
g968.t1	OG5_127144	psti|XP_001382790	3	-55	32	74
g969.t1	OG5_153763	psti|XP_001386343	6	-55	37	99
g970.t1	OG5_126747	dhan|XP_457127	0	-181	66	99
g971.t1	OG5_127078	scer|scer_s288c__YOR274W	2	-35	35	94
g972.t1	OG5_127078	dhan|XP_460840	5	-42	59	83
g973.t1	OG5_130614	scer|scer_s288c__YPL030W	6	-10	39	71
g974.t1	OG5_130614	klac|XP_453597	3	-96	52	100
g975.t1	OG5_128178	dhan|XP_459044	1	-117	49	93
g976.t1	OG5_128178	calb|CAWT_00955	7	-23	48	84
g977.t1	OG5_128221	afum|Afu5g13600	1	-101	30	98
g978.t1	OG5_131141	cimm|CIMG_08146T0	3	-56	27	90
g979.t1	OG5_131141	cimm|CIMG_08146T0	1	-25	44	96
g980.t1	OG5_143849	rnor|ENSRNOP00000052922	9	-6	27	97
g981.t1	OG5_137281	klac|XP_454126	3	-85	37	85
g982.t1	OG5_129172	psti|XP_001387048	1	-138	69	97
g983.t1	OG5_129047	klac|XP_455678	5	-34	54	70
g984.t1	OG5_136835	calb|CAWT_04059	7	-30	37	100
g985.t1	OG5_127847	calb|calb_sc5314__orf19.449	9	-97	48	97
g986.t1	OG5_126636	psti|XP_001382316	0	-181	61	99
g988.t1	NO_GROUP	tvag|TVAG_035030	4	-9	22	81
g990.t1	OG5_129525	scer|scer_s288c__YDR283C	5	-69	33	86
g992.t1	OG5_129525	cgla|XP_446850	1	-93	50	96
g993.t1	OG5_129525	egos|AAL083W	8	-86	37	100
g994.t1	OG5_128833	ncra|NCU06594T0	4	-38	33	59
g996.t1	OG5_128147	psti|XP_001382715	9	-47	56	76
g997.t1	OG5_128831	psti|XP_001384442	2	-30	36	100
g998.t1	OG5_128831	ggal|ENSGALP00000038242	4	-7	27	50
g999.t1	OG5_126915	dhan|XP_461694	1	-108	64	88
g1000.t1	OG5_126915	dhan|XP_461694	0	-181	40	98
g1001.t1	OG5_126816	cgla|XP_446456	9	-34	46	51
g1002.t1	OG5_176852	scer|scer_s288c__YDR124W	1	-23	30	66
g1003.t1	OG5_130009	psti|XP_001386287	1	-173	55	94
g1005.t1	OG5_193602	dhan|XP_459284	9	-8	22	63
g1006.t1	OG5_128126	calb|calb_sc5314__orf19.3630	7	-84	48	98
g1008.t1	OG5_152611	pkno|PKH_102400	7	-7	22	99
g1009.t1	OG5_128300	dhan|XP_462201	2	-13	38	50
g1010.t1	OG5_127597	scer|scer_s288c__YLR195C	1	-140	54	100
g1011.t1	OG5_128270	dhan|XP_461668	1	-127	49	100
g1012.t1	OG5_126892	psti|XP_001382727	1	-178	70	85
g1013.t1	OG5_126892	ylip|XP_501118	0	-181	74	88
g1014.t1	OG5_126892	calb|calb_sc5314__orf19.6257	0	-181	64	100
g1015.t1	OG5_130606	egos|AGL070W	7	-51	33	94
g1016.t1	OG5_127646	afum|Afu6g14220	2	-57	53	64
g1017.t1	OG5_171106	ddis|adprt3	9	-10	26	52
g1018.t1	OG5_128101	dhan|XP_460958	1	-153	39	91
g1019.t1	OG5_133771	scer|scer_s288c__YKL004W	1	-101	55	79
g1020.t1	OG5_180374	scer|scer_s288c__YDR153C	5	-12	24	54
g1021.t1	OG5_126792	calb|CAWT_05587	8	-73	78	100
g1023.t1	OG5_141937	pfal|PFE0570w	3	-6	21	61
g1024.t1	OG5_171952	klac|XP_453809	3	-13	28	62
g1026.t1	OG5_128487	psti|XP_001382520	6	-59	45	100
g1027.t1	OG5_131100	dhan|XP_460020	1	-18	41	63
g1028.t1	OG5_131100	psti|XP_001386911	1	-16	30	92
g1029.t1	OG5_137415	psti|XP_001383070	8	-13	31	54
g1030.t1	OG5_127738	psti|XP_001385187	5	-89	50	100
g1031.t1	OG5_130747	klac|XP_453814	1	-161	49	99
g1032.t1	OG5_130747	dhan|XP_457251	7	-17	37	96
g1034.t1	OG5_127536	calb|CAWT_04144	2	-96	47	91
g1035.t1	OG5_127536	dhan|XP_457174	2	-15	29	98
g1036.t1	OG5_127206	dhan|XP_458874	9	-75	77	100
g1037.t1	OG5_194829	scer|scer_s288c__YJL158C	6	-7	42	55
g1039.t1	OG5_144125	pyoe|PY01919	7	-14	33	56
g1040.t1	OG5_142818	ylip|XP_503597	2	-40	48	61
g1042.t1	OG5_129833	calb|CAWT_02703	8	-25	37	95
g1043.t1	NO_GROUP	tvag|TVAG_458080	1	-7	25	88
g1044.t1	OG5_127946	calb|calb_sc5314__orf19.2166	2	-81	47	96
g1045.t1	OG5_143344	ddis|gtaJ	7	-9	24	80
g1046.t1	OG5_135088	psti|XP_001387149	3	-89	25	99
g1047.t1	OG5_138664	dhan|XP_460024	1	-16	38	91
g1048.t1	OG5_128422	calb|CAWT_00182	1	-177	54	99
g1049.t1	OG5_136526	ylip|XP_002143021	2	-20	39	91
g1050.t1	OG5_127631	dhan|XP_460031	0	-181	60	99
g1051.t1	OG5_129755	dhan|XP_460001	1	-51	29	89
g1053.t1	OG5_157011	calb|calb_sc5314__orf19.2752	9	-36	35	86
g1054.t1	OG5_131320	dhan|XP_456638	3	-81	58	97
g1055.t1	OG5_129035	scer|scer_s288c__YKL027W	3	-74	60	100
g1056.t1	OG5_127597	klac|XP_454835	2	-36	57	100
g1058.t1	OG5_126649	psti|XP_001383074	2	-51	61	100
g1059.t1	OG5_129822	klac|XP_452543	4	-19	27	85
g1060.t1	OG5_126872	dhan|XP_462591	9	-22	51	98
g1062.t1	OG5_133044	psti|XP_001384851	4	-27	64	80
g1063.t1	OG5_137240	calb|calb_sc5314__orf19.4335	1	-138	53	90
g1064.t1	OG5_135432	dhan|XP_457535	2	-23	26	90
g1065.t1	OG5_128327	calb|calb_sc5314__orf19.4658	2	-99	48	54
g1066.t1	OG5_139368	cgla|XP_448356	4	-40	45	100
g1067.t1	OG5_249586	tthe|28.m00264	1	-8	22	88
g1068.t1	OG5_138647	dhan|XP_461853	4	-49	52	94
g1069.t1	OG5_129414	psti|XP_001382771	2	-40	31	84
g1070.t1	OG5_179746	dhan|XP_459285	4	-8	38	61
g1071.t1	OG5_127705	psti|XP_001386964	1	-109	71	100
g1072.t1	OG5_129694	ylip|XP_502351	8	-44	57	73
g1073.t1	OG5_127615	scer|scer_s288c__YBR267W	3	-95	44	99
g1074.t1	OG5_129224	psti|XP_001382915	1	-119	67	100
g1075.t1	OG5_136010	calb|calb_sc5314__orf19.2703	2	-75	46	88
g1076.t1	OG5_138656	psti|XP_001382916	8	-28	35	93
g1077.t1	OG5_137240	dhan|XP_459741	1	-129	50	100
g1078.t1	OG5_131838	cbri|WBGene00025428	7	-15	27	87
g1081.t1	OG5_126655	calb|CAWT_04667	3	-91	68	87
g1083.t1	OG5_129957	klac|XP_451569	5	-16	57	97
g1084.t1	OG5_127919	scer|scer_s288c__YML010W	4	-23	38	87
g1085.t1	OG5_127919	psti|XP_001382298	1	-131	36	79
g1086.t1	OG5_130496	ddis|DDB_G0280777	2	-14	34	62
g1088.t1	OG5_155685	dhan|XP_456413	2	-18	23	98
g1089.t1	OG5_155685	calb|CAWT_03919	3	-21	21	93
g1090.t1	OG5_155898	dhan|XP_458405	1	-46	33	99
g1091.t1	OG5_129508	calb|CAWT_04175	1	-151	59	95
g1093.t1	OG5_127975	dhan|XP_458849	2	-16	30	90
g1094.t1	OG5_127975	klac|XP_453294	7	-93	41	98
g1095.t1	OG5_127975	cgla|XP_448765	1	-132	48	100
g1096.t1	OG5_139442	calb|CAWT_01311	5	-75	52	90
g1097.t1	OG5_128519	psti|XP_001385765	1	-113	53	97
g1098.t1	OG5_128519	psti|XP_001385765	3	-64	41	92
g1099.t1	OG5_128421	calb|calb_sc5314__orf19.6045	6	-54	39	87
g1100.t1	OG5_127933	dhan|XP_461156	5	-99	55	94
g1102.t1	OG5_132300	dhan|XP_461704	1	-59	28	91
g1103.t1	OG5_176740	klac|XP_453255	4	-6	48	85
g1104.t1	OG5_128026	klac|XP_453257	6	-43	40	88
g1105.t1	OG5_127904	ylip|XP_504010	3	-36	60	95
g1106.t1	OG5_136159	dhan|XP_458392	2	-93	39	100
g1107.t1	OG5_130015	calb|calb_sc5314__orf19.1298	1	-14	26	88
g1108.t1	OG5_130015	klac|XP_454359	2	-30	27	94
g1109.t1	OG5_127922	calb|calb_sc5314__orf19.1299	1	-118	52	99
g1110.t1	OG5_127087	psti|XP_001384699	1	-166	53	99
g1111.t1	OG5_126947	klac|XP_454617	1	-101	50	92
g1112.t1	OG5_229210	psti|XP_001384474	1	-7	26	80
g1113.t1	OG5_133579	scer|scer_s288c__YKR074W	5	-46	57	99
g1114.t1	OG5_134105	dhan|XP_459117	0	-181	59	89
g1115.t1	OG5_129134	dhan|XP_461118	1	-119	45	97
g1116.t1	OG5_137418	psti|XP_001382589	4	-25	32	98
g1117.t1	OG5_129942	ylip|XP_501408	2	-32	37	79
g1118.t1	OG5_127163	dhan|XP_460503	3	-75	44	98
g1119.t1	OG5_128475	egos|OCT1	7	-98	37	96
g1121.t1	OG5_156966	scer|scer_s288c__YBL101C	4	-19	27	80
g1122.t1	OG5_156966	psti|XP_001383119	5	-19	32	53
g1123.t1	OG5_128484	calb|calb_sc5314__orf19.57	2	-56	56	89
g1124.t1	OG5_135760	psti|XP_001384292	4	-32	37	75
g1125.t1	OG5_129101	dhan|XP_457141	1	-161	46	85
g1127.t1	OG5_137971	calb|CAWT_01032	5	-35	28	72
g1128.t1	OG5_133994	dhan|XP_459601	2	-73	42	97
g1129.t1	OG5_126732	egos|AFR624W	3	-97	61	99
g1130.t1	OG5_127668	calb|calb_sc5314__orf19.5906	0	-181	65	100
g1131.t1	OG5_127170	klac|XP_451230	6	-63	60	73
g1132.t1	OG5_128086	psti|XP_001382484	1	-31	70	98
g1133.t1	OG5_128086	cgla|XP_446322	4	-27	55	98
g1134.t1	OG5_128086	calb|CAWT_01887	4	-43	48	98
g1135.t1	OG5_128272	cgla|XP_447354	1	-134	62	98
g1136.t1	OG5_126932	cgla|XP_446853	6	-93	63	96
g1137.t1	OG5_128264	psti|XP_001383035	5	-47	60	99
g1138.t1	OG5_126613	cgla|XP_445713	1	-23	46	76
g1139.t1	OG5_127754	scer|scer_s288c__YHR170W	0	-181	65	99
g1140.t1	OG5_140380	dhan|XP_460942	4	-8	33	78
g1141.t1	OG5_127992	calb|CAWT_01933	1	-101	51	99
g1142.t1	OG5_127757	calb|calb_sc5314__orf19.7264	1	-126	72	100
g1143.t1	OG5_126673	psti|XP_001385698	1	-115	61	88
g1144.t1	OG5_127979	calb|calb_sc5314__orf19.5487	9	-57	57	100
g1145.t1	OG5_127979	psti|XP_001384913	1	-111	65	96
g1146.t1	OG5_137986	psti|XP_001385210	1	-107	43	78
g1147.t1	OG5_126952	psti|XP_001384780	1	-107	45	99
g1148.t1	OG5_130069	aory|AO090005000142	5	-18	23	93
g1149.t1	OG5_137716	dhan|XP_461163	4	-38	25	99
g1150.t1	OG5_126998	dhan|XP_461164	7	-43	80	99
g1151.t1	OG5_153735	psti|XP_001385913	4	-41	39	89
g1152.t1	OG5_127087	ylip|XP_501094	1	-162	54	86
g1153.t1	OG5_127087	ylip|XP_501094	1	-172	53	94
g1154.t1	OG5_155695	klac|XP_455242	3	-33	27	99
g1155.t1	OG5_136522	scer|scer_s288c__YCR030C	1	-38	33	90
g1156.t1	OG5_136522	scer|scer_s288c__YCR030C	2	-18	23	76
g1157.t1	OG5_129832	dhan|XP_462160	1	-136	52	98
g1158.t1	OG5_144167	dhan|XP_459751	1	-18	28	73
g1159.t1	OG5_129194	dhan|XP_462164	4	-58	43	93
g1160.t1	OG5_127420	scer|scer_s288c__YDR448W	2	-63	45	98
g1161.t1	OG5_126867	calb|CAWT_00346	2	-55	79	100
g1162.t1	OG5_127177	dhan|XP_459060	1	-139	52	100
g1163.t1	OG5_127177	cgla|XP_447726	4	-76	53	90
g1164.t1	OG5_128367	dhan|XP_459062	1	-50	56	95
g1166.t1	OG5_136794	dhan|XP_461312	1	-32	51	94
g1168.t1	OG5_126668	egos|AER315C	6	-67	84	98
g1169.t1	OG5_127316	klac|XP_451599	6	-22	39	93
g1170.t1	OG5_163610	scer|scer_s288c__YMR319C	3	-95	43	84
g1171.t1	OG5_136162	scer|scer_s288c__YHR194W	1	-102	48	98
g1172.t1	OG5_168935	calb|CAWT_02957	5	-35	29	68
g1173.t1	OG5_129465	tadh|e_gw1.14.237.1	2	-48	41	85
g1174.t1	OG5_130720	calb|CAWT_01792	2	-94	55	93
g1175.t1	OG5_137999	egos|AAR002W	5	-10	43	98
g1176.t1	OG5_128489	klac|XP_455657	1	-86	45	92
g1177.t1	OG5_126959	psti|XP_001386749	1	-179	64	98
g1178.t1	OG5_153734	cgla|XP_446958	1	-51	35	99
g1179.t1	OG5_129846	scer|scer_s288c__YCL018W	1	-149	71	100
g1180.t1	OG5_140009	scer|scer_s288c__YNL283C	4	-51	36	86
g1181.t1	OG5_129868	psti|XP_001385720	2	-48	53	100
g1182.t1	OG5_128468	scer|scer_s288c__YKL017C	1	-147	44	89
g1183.t1	OG5_127295	klac|XP_451957	1	-44	69	88
g1186.t1	OG5_133111	psti|XP_001386184	2	-86	44	85
g1187.t1	OG5_127844	dhan|XP_461439	2	-91	57	95
g1188.t1	OG5_193767	dhan|XP_461205	2	-10	53	91
g1189.t1	OG5_128269	klac|XP_452150	0	-181	72	100
g1190.t1	OG5_127238	dhan|XP_461212	1	-127	71	98
g1191.t1	OG5_127212	psti|XP_001385651	0	-181	41	96
g1192.t1	OG5_127212	psti|XP_001385651	0	-181	66	100
g1193.t1	OG5_136989	dhan|XP_461054	3	-90	51	99
g1194.t1	OG5_133066	psti|XP_001385325	1	-118	56	100
g1195.t1	OG5_127640	dhan|XP_460872	1	-145	38	94
g1196.t1	OG5_174547	psti|XP_001386867	7	-44	33	66
g1197.t1	OG5_129186	egos|AFR051W	2	-57	46	100
g1198.t1	OG5_126624	psti|XP_001385142	3	-80	69	99
g1199.t1	OG5_127177	psti|XP_001385797	1	-74	47	100
g1200.t1	OG5_127177	cgla|XP_447726	2	-68	46	83
g1201.t1	OG5_149589	dhan|XP_460870	4	-41	27	98
g1203.t1	OG5_153096	calb|CAWT_02749	7	-15	20	94
g1204.t1	OG5_128797	calb|CAWT_01317	6	-92	44	92
g1205.t1	OG5_127058	psti|XP_001387162	2	-97	50	92
g1206.t1	OG5_127058	dhan|XP_461958	0	-181	69	100
g1207.t1	OG5_126934	calb|CAWT_01325	0	-181	67	100
g1208.t1	OG5_126949	ylip|XP_501394	1	-159	72	98
g1209.t1	OG5_127363	cgla|XP_447458	2	-85	59	100
g1210.t1	OG5_136976	calb|CAWT_05125	6	-31	47	90
g1211.t1	OG5_136976	calb|CAWT_05125	5	-94	30	69
g1212.t1	OG5_126685	egos|PYK1	0	-181	65	99
g1213.t1	OG5_127007	psti|XP_001382259	1	-126	54	99
g1214.t1	OG5_129080	psti|XP_001382260	3	-6	29	66
g1215.t1	OG5_153766	dhan|XP_461904	3	-12	37	64
g1216.t1	OG5_127448	calb|CAWT_03801	1	-28	74	97
g1219.t1	OG5_164080	psti|XP_001387829	3	-21	37	56
g1220.t1	OG5_128834	pber|PBANKA_082360	6	-7	29	89
g1221.t1	OG5_129001	psti|XP_001382266	1	-59	36	94
g1222.t1	OG5_136593	psti|XP_001382267	1	-108	45	89
g1223.t1	OG5_126993	calb|CAWT_02571	5	-66	63	100
g1224.t1	OG5_129258	klac|XP_455123	2	-74	69	97
g1225.t1	OG5_127894	klac|XP_456326	1	-65	48	98
g1226.t1	OG5_127277	ylip|XP_503033	2	-63	59	99
g1228.t1	OG5_128963	bmaa|13477.m00031	2	-7	38	54
g1230.t1	OG5_127806	psti|XP_001387762	1	-122	46	100
g1231.t1	OG5_127070	psti|XP_001382635	0	-181	63	100
g1232.t1	OG5_141327	pchr|e_gww2.5.5.1	1	-21	37	92
g1233.t1	OG5_134271	calb|CAWT_04071	9	-61	52	95
g1234.t1	OG5_127397	calb|CAWT_03985	9	-45	48	64
g1235.t1	OG5_127392	cgla|XP_444894	3	-44	45	100
g1236.t1	OG5_128899	calb|CAWT_04517	3	-48	50	96
g1237.t1	OG5_127410	dhan|XP_460754	8	-75	47	100
g1238.t1	OG5_131051	calb|CAWT_01294	3	-71	59	100
g1239.t1	OG5_126758	psti|XP_001383051	0	-181	54	99
g1240.t1	OG5_126599	ylip|XP_502638	0	-181	53	92
g1242.t1	OG5_127239	calb|CAWT_01177	1	-143	45	99
g1243.t1	OG5_126624	dhan|XP_457323	1	-117	47	93
g1244.t1	OG5_136200	scer|scer_s288c__YPR155C	2	-46	30	50
g1245.t1	OG5_126985	dhan|XP_457553	3	-42	52	99
g1246.t1	OG5_129621	scer|scer_s288c__YDL148C	9	-35	54	73
g1247.t1	OG5_129621	psti|XP_001386622	2	-13	53	57
g1248.t1	OG5_129621	scer|scer_s288c__YDL148C	3	-28	35	100
g1249.t1	OG5_128820	cgla|XP_447902	3	-24	36	85
g1250.t1	OG5_137413	calb|CAWT_02803	6	-55	63	100
g1252.t1	OG5_136100	calb|CAWT_04707	1	-45	42	76
g1254.t1	OG5_130433	dhan|XP_460599	5	-25	25	98
g1255.t1	OG5_134779	cgla|XP_449366	4	-49	64	95
g1256.t1	OG5_165229	dhan|XP_460600	1	-17	21	95
g1257.t1	OG5_155322	dhan|XP_459897	3	-25	45	51
g1258.t1	OG5_135666	psti|XP_001384434	2	-64	37	97
g1259.t1	OG5_129684	egos|AFL111W	2	-79	52	90
g1260.t1	OG5_136949	calb|CAWT_03249	5	-35	27	71
g1261.t1	OG5_136949	calb|CAWT_03249	1	-149	36	90
g1262.t1	OG5_128005	cgla|XP_447663	3	-89	40	97
g1263.t1	OG5_136407	klac|XP_451630	3	-52	31	99
g1264.t1	OG5_135147	tcru|Tc00.1047053506599.50	9	-7	41	81
g1265.t1	OG5_136111	calb|CAWT_04566	3	-30	33	88
g1266.t1	OG5_127133	klac|XP_454671	2	-46	57	87
g1268.t1	OG5_146776	dhan|XP_457030	7	-11	34	84
g1269.t1	OG5_128309	dhan|XP_457042	1	-103	59	98
g1270.t1	OG5_150691	scer|scer_s288c__YMR115W	7	-14	20	92
g1271.t1	OG5_129357	cgla|XP_448380	8	-42	37	83
g1273.t1	OG5_128173	anid|AN0325	8	-30	32	82
g1274.t1	OG5_137229	dhan|XP_457521	1	-152	56	90
g1276.t1	OG5_127361	scer|scer_s288c__YNL005C	4	-58	39	100
g1277.t1	OG5_128296	isca|EEC13506	9	-28	41	91
g1278.t1	OG5_128350	psti|XP_001386891	2	-11	28	56
g1279.t1	OG5_126865	dhan|XP_459803	1	-172	49	94
g1280.t1	OG5_128543	dhan|XP_462025	1	-109	48	96
g1281.t1	OG5_129003	psti|XP_001384425	1	-154	72	100
g1282.t1	OG5_127399	psti|XP_001385064	1	-136	42	98
g1283.t1	OG5_128260	klac|XP_451631	1	-101	52	97
g1284.t1	OG5_128517	dhan|XP_457889	5	-56	28	97
g1285.t1	OG5_136971	scer|scer_s288c__YGL064C	2	-77	38	93
g1286.t1	OG5_127024	dhan|XP_457869	2	-34	59	95
g1287.t1	OG5_127346	scer|scer_s288c__YPL268W	9	-34	32	71
g1288.t1	OG5_128236	psti|XP_001383900	1	-112	56	96
g1289.t1	OG5_129083	calb|CAWT_05612	1	-125	42	99
g1290.t1	OG5_129302	klac|XP_455378	1	-169	59	94
g1291.t1	OG5_129003	ylip|XP_501538	1	-141	69	99
g1292.t1	OG5_134819	psti|XP_001382329	2	-49	36	83
g1293.t1	OG5_126780	calb|CAWT_05133	3	-84	52	100
g1294.t1	OG5_129287	scer|scer_s288c__YHR147C	2	-53	56	99
g1295.t1	OG5_128165	dhan|XP_457085	1	-78	75	99
g1297.t1	OG5_127094	ylip|XP_500380	2	-95	40	90
g1298.t1	OG5_153777	dhan|XP_461290	1	-11	28	91
g1299.t1	OG5_127516	dhan|XP_461293	1	-109	50	96
g1300.t1	OG5_150691	scer|scer_s288c__YMR115W	7	-21	24	97
g1301.t1	OG5_129372	dhan|XP_457035	1	-20	22	93
g1302.t1	OG5_129205	anid|AN10942	1	-133	44	98
g1303.t1	OG5_128192	dhan|XP_460104	6	-98	42	69
g1304.t1	OG5_129861	egos|ALO1	1	-158	55	97
g1305.t1	OG5_127820	scer|scer_s288c__YML094W	3	-17	39	100
g1306.t1	OG5_136580	scer|scer_s288c__YML127W	3	-26	46	58
g1307.t1	OG5_136580	egos|ADL358W	3	-17	30	77
g1309.t1	OG5_131940	calb|calb_sc5314__orf19.309	6	-8	43	67
g1310.t1	OG5_129451	ncra|NCU11129T0	2	-20	54	90
g1311.t1	OG5_129451	psti|XP_001387964	1	-19	36	90
g1312.t1	OG5_131940	calb|CAWT_02681	1	-156	54	93
g1313.t1	OG5_129451	calb|CAWT_03494	1	-129	44	100
g1314.t1	OG5_131940	calb|CAWT_02681	2	-53	54	97
g1315.t1	OG5_129300	psti|XP_001386988	3	-92	61	89
g1316.t1	OG5_129300	psti|XP_001386988	8	-74	48	97
g1317.t1	OG5_128665	psti|XP_001386987	1	-54	41	98
g1318.t1	OG5_137455	psti|XP_001387231	0	-181	58	97
g1319.t1	OG5_137441	klac|XP_451835	1	-125	40	98
g1320.t1	OG5_146602	psti|XP_001383411	1	-117	59	99
g1321.t1	OG5_159496	psti|XP_001383413	0	-181	58	99
g1322.t1	OG5_210574	psti|XP_001383412	0	-181	57	99
g1323.t1	OG5_130624	klac|XP_454609	0	-181	55	99
g1324.t1	OG5_146691	psti|XP_001383098	1	-103	39	93
g1325.t1	OG5_130201	pram|fgenesh1_pg.C_scaffold_34000035	1	-19	37	76
g1326.t1	OG5_129989	dhan|XP_461063	2	-43	33	99
g1327.t1	OG5_129989	dhan|XP_461063	2	-34	48	96
g1328.t1	OG5_129989	dhan|XP_461063	1	-28	32	98
g1329.t1	OG5_137226	dhan|XP_461057	4	-60	38	70
g1330.t1	OG5_127583	dhan|XP_457252	2	-52	37	96
g1331.t1	OG5_141441	dhan|XP_461245	1	-121	37	94
g1332.t1	OG5_144801	psti|XP_001384559	5	-35	46	89
g1333.t1	OG5_127746	dhan|XP_459201	3	-90	55	100
g1334.t1	OG5_152746	dhan|XP_460351	9	-53	33	95
g1335.t1	OG5_126697	dhan|XP_456531	1	-143	58	98
g1336.t1	OG5_139354	dhan|XP_459377	1	-124	61	87
g1337.t1	OG5_127093	psti|XP_001386966	1	-103	52	98
g1338.t1	OG5_139354	dhan|XP_459377	1	-133	61	89
g1339.t1	OG5_126686	klac|XP_452020	1	-127	64	79
g1340.t1	OG5_127189	afum|Afu5g08050	1	-121	41	86
g1341.t1	OG5_129179	dhan|XP_461288	1	-136	57	94
g1342.t1	OG5_129529	calb|CAWT_03823	4	-27	35	97
g1343.t1	OG5_176614	calb|calb_sc5314__orf19.2089	1	-21	28	92
g1344.t1	OG5_126701	dhan|XP_462429	2	-75	46	92
g1345.t1	OG5_126701	psti|XP_001382938	0	-181	49	99
g1346.t1	OG5_126701	calb|CAWT_04858	7	-87	60	99
g1347.t1	OG5_126701	dhan|XP_462429	2	-6	43	92
g1348.t1	OG5_135392	dhan|XP_462506	2	-89	46	91
g1349.t1	OG5_127700	psti|XP_001382744	3	-53	59	88
g1350.t1	OG5_128430	dhan|XP_457092	2	-16	35	86
g1352.t1	OG5_127743	cgla|XP_445078	0	-181	62	97
g1353.t1	OG5_127743	ylip|XP_500326	1	-133	63	98
g1354.t1	OG5_128869	cgla|XP_446467	2	-10	22	71
g1355.t1	OG5_128946	klac|XP_451279	1	-64	46	96
g1356.t1	OG5_127790	calb|calb_sc5314__orf19.2504	0	-181	50	96
g1357.t1	OG5_127790	cgla|XP_445944	1	-76	71	93
g1358.t1	OG5_127331	afum|Afu1g04940	2	-87	81	99
g1359.t1	OG5_127760	scer|scer_s288c__YGL137W	0	-181	49	99
g1360.t1	OG5_127114	calb|CAWT_05143	1	-91	77	100
g1362.t1	OG5_129037	gzea|FGST_07057	3	-9	41	95
g1363.t1	OG5_208731	ncan|NCLIV_030220	2	-6	24	65
g1364.t1	OG5_127871	klac|XP_455382	1	-140	51	99
g1365.t1	OG5_130880	dhan|XP_460192	1	-11	43	82
g1366.t1	OG5_126888	psti|XP_001384587	1	-120	55	97
g1367.t1	OG5_126968	psti|XP_001386090	0	-181	69	99
g1368.t1	OG5_128173	psti|XP_001383823	4	-49	49	87
g1369.t1	OG5_135449	calb|CAWT_01129	5	-66	43	85
g1370.t1	OG5_129414	scer|scer_s288c__YLR357W	1	-73	33	65
g1371.t1	OG5_128931	calb|calb_sc5314__orf19.2940	2	-42	37	98
g1372.t1	OG5_131773	dhan|XP_462340	1	-101	42	99
g1373.t1	OG5_129996	dhan|XP_462350	1	-100	35	100
g1374.t1	OG5_127874	klac|XP_455752	6	-18	38	74
g1375.t1	OG5_127468	dhan|XP_462418	3	-82	53	91
g1376.t1	OG5_128067	ylip|XP_501458	2	-87	37	96
g1377.t1	OG5_135066	mbre|fgenesh1_pg.scaffold_54000010	2	-12	23	82
g1378.t1	OG5_128839	klac|XP_456232	1	-26	58	97
g1379.t1	OG5_164027	spom|NP_596690	2	-6	25	72
g1380.t1	OG5_137968	ylip|XP_502702	1	-9	38	94
g1381.t1	OG5_137968	dhan|XP_460589	1	-63	28	95
g1382.t1	OG5_127402	phum|PHUM426350	8	-8	25	77
g1383.t1	OG5_130336	dhan|XP_460586	7	-80	48	98
g1384.t1	OG5_130391	egos|ABL085W	1	-157	57	94
g1385.t1	OG5_135765	egos|MGM101	1	-49	65	99
g1386.t1	OG5_126890	klac|XP_451697	1	-127	84	100
g1387.t1	OG5_132456	calb|CAWT_06125	7	-82	44	88
g1388.t1	OG5_134169	psti|XP_001383810	1	-172	67	98
g1390.t1	OG5_126649	dhan|XP_456415	1	-111	72	91
g1392.t1	OG5_136002	dhan|XP_456569	3	-50	31	95
g1394.t1	OG5_157025	dhan|XP_460699	2	-20	29	98
g1395.t1	OG5_129445	scer|scer_s288c__YMR125W	4	-9	26	78
g1396.t1	OG5_129445	calb|CAWT_00584	2	-44	25	74
g1397.t1	OG5_127693	klac|XP_451796	0	-181	69	100
g1398.t1	OG5_127961	psti|XP_001386508	0	-181	70	99
g1399.t1	OG5_127033	calb|CAWT_01747	2	-98	80	100
g1400.t1	OG5_141477	calb|calb_sc5314__orf19.4906	1	-13	24	96
g1401.t1	OG5_128792	calb|CAWT_03489	0	-181	48	86
g1402.t1	OG5_128792	calb|CAWT_03489	3	-85	56	91
g1403.t1	OG5_128426	klac|XP_454418	1	-121	51	88
g1404.t1	OG5_127434	psti|XP_001386696	3	-70	40	99
g1405.t1	OG5_129248	ylip|XP_502052	5	-80	66	98
g1407.t1	OG5_127708	dhan|XP_461851	3	-40	59	100
g1408.t1	OG5_129924	cpip|CPIJ012821	2	-6	37	54
g1409.t1	OG5_128564	dhan|XP_461852	7	-53	42	98
g1412.t1	OG5_171580	calb|CAWT_00804	8	-10	31	93
g1413.t1	OG5_135794	psti|XP_001383277	2	-83	36	94
g1414.t1	OG5_127666	psti|XP_001385432	1	-68	60	100
g1415.t1	OG5_187709	dhan|XP_460740	1	-29	24	90
g1416.t1	OG5_127417	gzea|FGST_01074	2	-82	52	80
g1418.t1	OG5_137008	egos|AER328W	5	-68	53	100
g1419.t1	OG5_129221	scer|scer_s288c__YKL120W	3	-98	57	94
g1421.t1	OG5_127891	ylip|XP_503656	1	-67	36	99
g1422.t1	OG5_127879	dhan|XP_456510	3	-94	42	76
g1423.t1	OG5_130680	cgla|XP_448169	2	-64	32	78
g1424.t1	OG5_129979	dhan|XP_457195	1	-109	59	83
g1425.t1	OG5_127145	psti|XP_001387939	1	-122	68	99
g1426.t1	OG5_135967	pchr|e_gww2.1.537.1	7	-25	27	95
g1427.t1	OG5_138390	tthe|53.m00218	2	-15	21	78
g1428.t1	OG5_127166	ylip|XP_504779	1	-20	91	60
g1429.t1	OG5_127152	calb|CAWT_00480	0	-181	75	99
g1430.t1	OG5_128164	psti|XP_001382667	1	-142	55	99
g1431.t1	OG5_128331	psti|XP_001382664	1	-113	50	99
g1432.t1	OG5_127583	psti|XP_001386174	6	-84	59	92
g1433.t1	OG5_171586	spom|NP_588520	3	-39	34	100
g1434.t1	OG5_127562	dhan|XP_460985	1	-74	51	99
g1435.t1	OG5_149906	calb|calb_sc5314__orf19.4225.1	4	-14	44	91
g1437.t1	OG5_129415	dhan|XP_462318	3	-43	33	98
g1438.t1	OG5_129415	calb|calb_sc5314__orf19.2760	2	-66	43	94
g1439.t1	OG5_129759	klac|XP_453733	5	-9	33	66
g1440.t1	OG5_137229	psti|XP_001384520	6	-47	54	97
g1441.t1	OG5_137229	psti|XP_001384520	2	-22	51	89
g1444.t1	OG5_132166	scer|scer_s288c__YOR099W	5	-34	26	95
g1445.t1	OG5_129667	calb|CAWT_03503	1	-13	38	89
g1446.t1	OG5_135592	dhan|XP_462335	1	-87	42	90
g1447.t1	OG5_129750	klac|XP_455773	1	-21	36	99
g1448.t1	OG5_131665	scer|scer_s288c__YGR183C	2	-20	63	95
g1450.t1	OG5_128470	dhan|XP_462347	1	-101	28	96
g1451.t1	OG5_128470	dhan|XP_462348	8	-94	29	99
g1453.t1	OG5_139412	ylip|XP_503643	3	-16	35	85
g1454.t1	OG5_132706	klac|XP_452893	1	-156	70	97
g1455.t1	OG5_133764	klac|XP_456093	3	-36	45	86
g1456.t1	OG5_133764	scer|scer_s288c__YGR189C	7	-56	55	79
g1457.t1	OG5_127978	dhan|XP_461596	2	-53	45	80
g1458.t1	OG5_136590	calb|CAWT_02871	8	-56	30	69
g1459.t1	OG5_130622	dhan|XP_462468	0	-181	58	100
g1460.t1	OG5_138670	psti|XP_001384450	5	-30	39	99
g1461.t1	OG5_127087	dhan|XP_457995	2	-33	60	74
g1462.t1	OG5_179717	dhan|XP_462476	1	-11	28	75
g1463.t1	OG5_128675	dhan|XP_462477	1	-41	39	80
g1464.t1	OG5_128675	psti|XP_001384465	3	-69	31	94
g1465.t1	OG5_128351	psti|XP_001384334	4	-93	48	90
g1469.t1	OG5_127526	dhan|XP_456470	1	-166	64	99
g1470.t1	OG5_138722	cgla|XP_449231	2	-67	52	92
g1471.t1	OG5_127822	afum|Afu2g13780	0	-181	48	94
g1472.t1	OG5_127973	egos|ACR097W	1	-75	40	94
g1473.t1	OG5_138665	scer|scer_s288c__YPL129W	5	-76	58	99
g1474.t1	OG5_126583	klac|XP_455227	3	-62	47	96
g1475.t1	OG5_128837	dhan|XP_457981	0	-181	54	99
g1476.t1	OG5_128837	scer|scer_s288c__YPR184W	0	-181	55	98
g1479.t1	OG5_126940	psti|XP_001387083	1	-65	72	87
g1482.t1	OG5_128699	klac|XP_454513	2	-35	43	95
g1483.t1	OG5_128699	dhan|XP_462142	1	-120	43	96
g1484.t1	OG5_193629	ylip|XP_502508	1	-108	37	99
g1487.t1	OG5_127829	calb|CAWT_02772	7	-39	41	97
g1488.t1	OG5_129788	psti|XP_001387080	1	-60	42	98
g1489.t1	OG5_129029	scer|scer_s288c__YOR130C	6	-35	39	87
g1490.t1	OG5_126845	klac|XP_454074	2	-29	55	100
g1491.t1	OG5_128086	agam|AGAP008635-PA	2	-7	25	77
g1492.t1	OG5_127996	scer|scer_s288c__YML093W	1	-170	38	100
g1493.t1	OG5_135123	dhan|XP_456373	1	-120	56	100
g1495.t1	OG5_126966	calb|calb_sc5314__orf19.2324	1	-114	52	100
g1496.t1	OG5_127696	calb|CAWT_00340	6	-57	50	97
g1497.t1	OG5_128148	dhan|XP_462182	1	-149	44	99
g1498.t1	OG5_140275	scer|scer_s288c__YOR118W	6	-64	30	100
g1499.t1	OG5_127476	psti|XP_001383232	5	-30	62	82
g1500.t1	OG5_127476	calb|calb_sc5314__orf19.2320	2	-83	57	92
g1501.t1	OG5_211390	tvag|TVAG_331630	2	-6	29	54
g1503.t1	OG5_128574	psti|XP_001385579	3	-85	68	93
g1504.t1	OG5_136166	scer|scer_s288c__YOR124C	3	-95	40	99
g1505.t1	OG5_136166	calb|CAWT_01913	2	-31	47	91
g1506.t1	OG5_135123	dhan|XP_456373	2	-60	41	86
g1507.t1	OG5_129663	dhan|XP_461933	6	-81	62	87
g1508.t1	OG5_127737	calb|CAWT_00619	7	-45	63	100
g1509.t1	OG5_129431	dhan|XP_462057	1	-42	29	95
g1511.t1	OG5_231899	tthe|229.m00036	2	-19	44	75
g1512.t1	OG5_126616	scer|scer_s288c__YER017C	0	-181	71	100
g1513.t1	OG5_130700	dhan|XP_462472	4	-33	26	88
g1514.t1	OG5_130700	calb|calb_sc5314__orf19.2678	1	-12	31	86
g1515.t1	OG5_129963	calb|calb_sc5314__orf19.2677	8	-87	42	100
g1516.t1	OG5_126574	scer|scer_s288c__YOL075C	0	-181	40	96
g1517.t1	OG5_131431	tnig|ENSTNIP00000014792	8	-6	25	92
g1519.t1	OG5_126909	ylip|XP_503526	8	-80	49	99
g1520.t1	OG5_126631	scer|scer_s288c__YPR080W	0	-181	83	98
g1521.t1	OG5_126647	psti|XP_001385786	1	-142	54	82
g1522.t1	OG5_130171	psti|XP_001385783	1	-67	34	77
g1523.t1	OG5_129364	calb|CAWT_02123	4	-15	25	90
g1524.t1	OG5_132699	phum|PHUM547410	1	-6	26	82
g1525.t1	OG5_127156	klac|XP_453291	9	-43	67	93
g1526.t1	OG5_128851	psti|XP_001384760	6	-29	30	59
g1527.t1	OG5_128851	calb|CAWT_01527	1	-120	56	95
g1528.t1	OG5_127490	calb|CAWT_01526	0	-181	67	100
g1529.t1	OG5_127321	dhan|XP_460687	6	-76	69	94
g1530.t1	OG5_126579	mbre|fgenesh1_pg.scaffold_13000162	2	-11	24	90
g1531.t1	OG5_223187	cneo|CNBG_5209T0	2	-9	40	87
g1534.t1	OG5_157008	psti|XP_001387308	7	-29	24	86
g1536.t1	OG5_126869	psti|XP_001387330	1	-114	51	99
g1537.t1	OG5_129396	dhan|XP_457735	4	-36	38	87
g1539.t1	NO_GROUP	tvag|TVAG_480870	2	-9	25	93
g1540.t1	OG5_179882	psti|XP_001384214	8	-39	25	61
g1541.t1	OG5_129268	klac|XP_452017	3	-64	45	93
g1542.t1	OG5_128419	dhan|XP_462499	2	-18	63	93
g1543.t1	OG5_129159	dhan|XP_457381	6	-20	31	98
g1544.t1	OG5_193668	calb|calb_sc5314__orf19.7380	3	-9	23	74
g1545.t1	OG5_147575	dhan|XP_457071	9	-53	30	86
g1546.t1	OG5_127633	calb|CAWT_03527	7	-78	59	98
g1547.t1	OG5_129387	dhan|XP_459997	8	-29	29	77
g1548.t1	OG5_126895	klac|XP_452992	3	-70	69	92
g1549.t1	OG5_126895	dhan|XP_459992	1	-103	39	92
g1550.t1	OG5_129964	ylip|XP_503968	5	-58	32	89
g1551.t1	OG5_135783	dhan|XP_458584	3	-37	32	100
g1552.t1	OG5_128620	aory|AO090003000831	3	-93	48	100
g1553.t1	OG5_133333	cgla|XP_445885	9	-39	62	93
g1554.t1	OG5_128747	dhan|XP_462000	1	-174	49	96
g1555.t1	OG5_160761	dhan|XP_460413	3	-22	31	80
g1556.t1	OG5_128228	scer|scer_s288c__YDR044W	1	-103	59	99
g1558.t1	OG5_129855	psti|XP_001387344	1	-134	49	93
g1559.t1	OG5_126705	scer|scer_s288c__YOR270C	0	-181	52	98
g1560.t1	OG5_132125	scer|scer_s288c__YDL210W	1	-131	53	93
g1561.t1	OG5_127213	cgla|XP_449444	3	-77	49	91
g1562.t1	OG5_126735	egos|ESA1	2	-87	57	84
g1563.t1	OG5_130288	psti|XP_001383271	1	-93	45	95
g1564.t1	OG5_128442	klac|XP_454187	1	-84	49	98
g1565.t1	OG5_129376	klac|XP_451712	1	-50	38	94
g1566.t1	OG5_129376	klac|XP_451712	1	-58	49	86
g1567.t1	OG5_153087	dhan|XP_462173	2	-16	29	93
g1568.t1	OG5_128020	dhan|XP_462175	1	-108	55	98
g1569.t1	OG5_127791	ylip|XP_505073	1	-110	78	100
g1570.t1	OG5_150575	pfal|PFB0680w	1	-8	23	76
g1571.t1	OG5_127416	dhan|XP_456434	7	-31	36	90
g1572.t1	OG5_152735	dhan|XP_458175	8	-17	34	74
g1573.t1	OG5_152735	dhan|XP_458175	3	-44	23	99
g1574.t1	OG5_131427	dhan|XP_458436	2	-15	23	91
g1575.t1	OG5_129185	calb|calb_sc5314__orf19.6696	2	-30	69	97
g1576.t1	OG5_126793	dhan|XP_456850	4	-93	62	98
g1577.t1	OG5_128945	dhan|XP_456849	1	-120	36	98
g1578.t1	OG5_128945	dhan|XP_456849	3	-20	44	84
g1579.t1	OG5_128945	calb|calb_sc5314__orf19.1712	2	-25	32	95
g1580.t1	OG5_153603	scer|scer_s288c__YNL307C	1	-38	48	98
g1581.t1	OG5_135596	psti|XP_001385097	1	-45	55	98
g1582.t1	OG5_127586	gzea|FGST_06156	8	-59	38	90
g1583.t1	OG5_229180	ylip|XP_502219	1	-10	29	52
g1584.t1	OG5_127191	scer|scer_s288c__YDL014W	1	-148	83	99
g1585.t1	OG5_127538	egos|AFR603C	6	-37	46	96
g1586.t1	OG5_127538	psti|XP_001386399	9	-14	36	88
g1587.t1	OG5_127538	scer|scer_s288c__YOL090W	2	-72	64	97
g1588.t1	OG5_127802	calb|CAWT_02353	3	-53	63	98
g1589.t1	OG5_127643	dhan|XP_457924	0	-181	42	100
g1590.t1	OG5_135755	psti|XP_001387989	7	-20	38	83
g1591.t1	OG5_135397	dhan|XP_459742	5	-22	47	93
g1594.t1	OG5_129539	calb|CAWT_00251	2	-9	22	83
g1595.t1	OG5_140592	scer|scer_s288c__YJL159W	2	-30	40	90
g1596.t1	OG5_140592	scer|scer_s288c__YJL159W	2	-39	80	100
g1597.t1	OG5_127831	psti|XP_001382856	0	-181	86	96
g1598.t1	OG5_152524	scer|scer_s288c__YLL056C	7	-50	41	94
g1599.t1	OG5_128978	calb|CAWT_00313	1	-108	46	96
g1600.t1	OG5_129561	dhan|XP_457498	1	-57	40	99
g1601.t1	OG5_152698	egos|ACR243W	3	-24	31	89
g1602.t1	OG5_127706	dhan|XP_461493	0	-181	61	100
g1603.t1	OG5_126972	psti|XP_001387684	1	-142	82	100
g1604.t1	OG5_126972	calb|CAWT_03050	1	-48	60	88
g1605.t1	OG5_129149	psti|XP_001386387	2	-27	27	96
g1606.t1	OG5_127287	klac|XP_453500	3	-92	45	68
g1607.t1	OG5_133623	dhan|XP_461742	4	-85	33	66
g1608.t1	OG5_150709	dhan|XP_458633	5	-29	39	77
g1609.t1	OG5_135782	psti|XP_001387778	4	-61	38	96
g1610.t1	OG5_135633	egos|ACR190C	1	-122	31	97
g1611.t1	OG5_126585	dhan|XP_458060	3	-70	55	94
g1612.t1	OG5_126585	dhan|XP_458060	4	-27	29	99
g1613.t1	OG5_126585	cgla|XP_445454	9	-33	23	94
g1614.t1	OG5_129142	scer|scer_s288c__YKR009C	1	-132	54	94
g1615.t1	OG5_129142	calb|CAWT_02418	3	-24	34	95
g1616.t1	OG5_130106	psti|XP_001384309	5	-55	50	90
g1617.t1	OG5_128940	egos|ABR093C	7	-18	40	89
g1618.t1	OG5_136085	calb|CAWT_03743	1	-52	41	53
g1619.t1	OG5_136085	egos|ABR092C	4	-71	61	86
g1620.t1	OG5_131943	cimm|CIMG_13722T0	3	-32	31	64
g1621.t1	OG5_126744	scer|scer_s288c__YEL030W	8	-92	62	84
g1622.t1	OG5_126744	klac|XP_451879	2	-45	58	82
g1623.t1	OG5_136552	calb|CAWT_02518	3	-41	32	84
g1625.t1	OG5_136579	psti|XP_001384288	1	-45	54	99
g1626.t1	OG5_128424	calb|calb_sc5314__orf19.6938	1	-110	66	94
g1627.t1	OG5_127764	klac|XP_455649	0	-181	63	100
g1628.t1	OG5_132515	psti|XP_001387135	2	-35	38	85
g1629.t1	OG5_132515	dhan|XP_459940	5	-65	37	96
g1630.t1	OG5_132515	calb|CAWT_00138	1	-168	70	98
g1631.t1	OG5_126700	psti|XP_001386163	3	-74	44	93
g1632.t1	OG5_136565	dhan|XP_460271	4	-70	41	98
g1633.t1	OG5_126799	calb|CAWT_05001	0	-181	61	99
g1634.t1	OG5_127002	scer|scer_s288c__YDR050C	7	-89	65	100
g1636.t1	OG5_128363	calb|calb_sc5314__orf19.1161	2	-21	32	78
g1637.t1	OG5_128363	psti|XP_001387103	1	-172	46	98
g1638.t1	OG5_129117	cgla|XP_446551	2	-62	37	90
g1639.t1	OG5_129117	psti|XP_001387606	0	-181	40	92
g1640.t1	OG5_129116	psti|XP_001386511	1	-20	40	66
g1641.t1	OG5_129116	psti|XP_001386511	3	-73	41	92
g1642.t1	OG5_152410	psti|XP_001382948	7	-30	24	98
g1643.t1	OG5_137024	calb|calb_sc5314__orf19.2458	3	-86	38	98
g1644.t1	OG5_126579	ddis|DDB_G0285923	2	-8	26	76
g1645.t1	OG5_134428	dhan|XP_461580	1	-15	43	78
g1646.t1	OG5_133340	calb|calb_sc5314__orf19.273	7	-19	26	94
g1647.t1	OG5_152889	dhan|XP_457246	2	-79	28	99
g1649.t1	OG5_128125	scer|scer_s288c__YGL195W	5	-21	70	86
g1650.t1	OG5_128125	egos|AFR169W	9	-34	66	91
g1651.t1	OG5_128125	scer|scer_s288c__YGL195W	2	-60	51	98
g1652.t1	OG5_128125	dhan|XP_460515	0	-181	45	100
g1653.t1	OG5_128125	dhan|XP_460515	5	-61	36	91
g1656.t1	OG5_155601	psti|XP_001384067	3	-8	30	92
g1657.t1	OG5_139356	calb|CAWT_00453	1	-39	36	89
g1658.t1	OG5_127014	psti|XP_001383499	1	-103	75	96
g1659.t1	OG5_137980	dhan|XP_459156	1	-45	57	96
g1660.t1	OG5_129196	dhan|XP_459155	3	-29	30	98
g1661.t1	OG5_136967	egos|ADR109W	4	-15	52	89
g1662.t1	OG5_128072	calb|CAWT_04202	0	-181	78	98
g1663.t1	OG5_127557	dhan|XP_459154	7	-90	39	99
g1664.t1	OG5_127557	scer|scer_s288c__YDL132W	1	-51	45	94
g1665.t1	OG5_138588	klac|XP_455327	6	-40	36	59
g1666.t1	OG5_134513	scer|scer_s288c__YDL183C	7	-18	34	93
g1667.t1	OG5_127141	cgla|XP_447420	1	-154	71	100
g1668.t1	OG5_128391	calb|CAWT_02812	2	-61	57	98
g1669.t1	OG5_129203	ddis|DDB_G0281165	9	-13	27	85
g1671.t1	OG5_128694	dhan|XP_457569	1	-136	52	90
g1672.t1	OG5_128694	dhan|XP_457569	1	-49	40	99
g1673.t1	OG5_128694	calb|calb_sc5314__orf19.5965	1	-6	28	88
g1674.t1	OG5_127176	calb|CAWT_02808	3	-43	71	100
g1675.t1	OG5_126696	psti|XP_001386074	2	-68	90	86
g1676.t1	OG5_130533	egos|ADR092W	2	-71	47	82
g1677.t1	OG5_126798	dhan|XP_457565	1	-143	55	73
g1680.t1	OG5_134945	cgla|XP_447565	1	-9	25	61
g1681.t1	OG5_135407	ylip|XP_500257	1	-6	25	64
g1682.t1	OG5_132150	dhan|XP_456901	6	-68	66	98
g1683.t1	OG5_132150	cgla|XP_446653	6	-96	68	99
g1685.t1	OG5_135740	psti|XP_001387994	4	-52	34	81
g1686.t1	OG5_127559	calb|CAWT_01664	3	-93	55	60
g1688.t1	OG5_128655	dhan|XP_456997	7	-46	36	99
g1689.t1	OG5_128655	psti|XP_001383650	8	-26	42	84
g1690.t1	OG5_149794	scer|scer_s288c__YKR029C	4	-48	29	68
g1691.t1	OG5_179473	calb|calb_sc5314__orf19.1168	2	-10	27	99
g1692.t1	OG5_127263	psti|XP_001384347	1	-178	35	99
g1693.t1	OG5_127263	psti|XP_001384347	1	-6	30	88
g1694.t1	OG5_127263	klac|XP_455973	1	-13	47	59
g1695.t1	OG5_127263	calb|CAWT_03683	0	-181	41	100
g1696.t1	OG5_127263	calb|CAWT_03683	2	-53	45	61
g1697.t1	OG5_127413	dhan|XP_460231	8	-65	39	97
g1698.t1	OG5_149810	egos|AER159C	2	-48	47	93
g1699.t1	OG5_149810	dhan|XP_458740	6	-12	40	86
g1701.t1	OG5_136041	calb|CAWT_03643	3	-18	26	79
g1702.t1	OG5_130715	dhan|XP_457993	3	-56	34	94
g1703.t1	OG5_179878	dhan|XP_458037	4	-9	29	93
g1704.t1	OG5_134272	calb|CAWT_02895	5	-41	41	99
g1705.t1	OG5_128267	egos|ADL223W	5	-96	73	100
g1708.t1	OG5_132095	dhan|XP_458112	2	-61	56	100
g1709.t1	NO_GROUP	dhan|XP_459129	2	-6	43	52
g1710.t1	OG5_140264	ylip|XP_503501	2	-15	35	71
g1711.t1	OG5_136164	scer|scer_s288c__YIL105C	8	-35	28	53
g1712.t1	OG5_128198	dhan|XP_459132	1	-125	55	92
g1713.t1	OG5_126984	klac|XP_451255	1	-169	76	98
g1714.t1	OG5_127484	psti|XP_001387374	1	-32	78	92
g1715.t1	OG5_126999	ncra|NCU07027T0	0	-181	65	98
g1716.t1	OG5_127359	calb|CAWT_04635	1	-123	54	85
g1718.t1	OG5_128169	dhan|XP_462428	0	-181	78	100
g1719.t1	OG5_127403	egos|ADL262W	3	-53	46	98
g1720.t1	OG5_135928	psti|XP_001383549	2	-46	37	94
g1721.t1	OG5_127383	dhan|XP_458677	1	-67	51	92
g1722.t1	OG5_127118	klac|XP_453967	4	-60	77	100
g1723.t1	OG5_128252	psti|XP_001386025	1	-43	62	100
g1724.t1	OG5_128610	ylip|XP_504383	5	-29	66	94
g1725.t1	OG5_128610	psti|XP_001382848	1	-106	82	95
g1726.t1	OG5_127515	klac|XP_453893	2	-38	41	76
g1727.t1	OG5_136321	dhan|XP_462120	5	-9	34	72
g1728.t1	OG5_132414	cgla|XP_446726	9	-36	51	76
g1729.t1	OG5_156160	klac|XP_456009	2	-6	20	70
g1731.t1	OG5_130208	dhan|XP_462117	3	-12	28	88
g1732.t1	OG5_130177	scer|scer_s288c__YDR194C	1	-30	37	76
g1733.t1	OG5_160227	rcom|29801.m003115	9	-6	34	66
g1735.t1	OG5_127221	klac|XP_453871	4	-57	86	91
g1736.t1	OG5_127569	psti|XP_001386675	1	-171	77	99
g1737.t1	OG5_128353	aory|AO090673000003	3	-14	32	66
g1738.t1	OG5_135398	egos|AGL305W	8	-70	32	85
g1739.t1	OG5_126579	lmaj|LmjF.35.0550	8	-8	25	73
g1740.t1	OG5_127678	calb|calb_sc5314__orf19.3944	1	-145	46	76
g1741.t1	OG5_137768	calb|CAWT_01843	3	-8	40	79
g1743.t1	OG5_127779	scer|scer_s288c__YPR041W	9	-96	56	99
g1744.t1	OG5_127797	ylip|XP_503703	1	-56	31	93
g1745.t1	OG5_126744	scer|scer_s288c__YJR045C	0	-181	79	96
g1746.t1	OG5_127600	aory|AO090701000034	8	-67	68	87
g1747.t1	OG5_129485	dhan|XP_459017	1	-142	62	89
g1748.t1	OG5_133114	dhan|XP_457297	1	-83	39	98
g1751.t1	OG5_132205	dhan|XP_457318	2	-9	23	87
g1752.t1	OG5_129088	dhan|XP_457314	2	-66	35	100
g1753.t1	OG5_131149	aory|AO090003001277	2	-79	36	85
g1754.t1	OG5_136538	calb|calb_sc5314__orf19.5894	1	-77	40	83
g1755.t1	OG5_128130	dhan|XP_461071	1	-130	44	95
g1757.t1	OG5_126638	klac|XP_452546	1	-171	59	94
g1759.t1	OG5_130972	psti|XP_001385193	5	-67	48	95
g1760.t1	OG5_152764	klac|XP_451468	9	-43	27	90
g1761.t1	OG5_127496	dhan|XP_461936	8	-65	37	98
g1762.t1	OG5_128617	cgla|XP_448671	0	-181	44	100
g1763.t1	OG5_128617	scer|scer_s288c__YFR019W	1	-112	28	95
g1764.t1	OG5_165245	dhan|XP_457300	7	-21	31	94
g1765.t1	OG5_130597	ylip|XP_503012	4	-35	29	99
g1766.t1	OG5_139340	psti|XP_001382883	4	-24	36	93
g1769.t1	OG5_131966	dhan|XP_459695	6	-76	52	96
g1770.t1	OG5_141409	dhan|XP_459664	1	-22	25	98
g1771.t1	OG5_131564	pchr|e_gww2.3.127.1	6	-88	38	88
g1772.t1	OG5_134793	anid|AN0886	3	-38	52	76
g1773.t1	OG5_126626	anid|AN0887	0	-181	39	100
g1774.t1	OG5_129075	klac|XP_453275	1	-147	79	100
g1775.t1	OG5_126773	calb|CAWT_01923	1	-105	55	100
g1776.t1	OG5_129890	egos|AER193W	1	-107	68	100
g1777.t1	OG5_126700	dhan|XP_462038	0	-181	75	100
g1779.t1	OG5_128950	egos|AAL006C	4	-29	26	97
g1780.t1	OG5_130733	psti|XP_001385645	1	-26	31	98
g1781.t1	OG5_137921	klac|XP_455172	2	-39	53	100
g1782.t1	OG5_131851	dhan|XP_457255	8	-27	38	54
g1783.t1	OG5_128040	dhan|XP_461055	1	-115	57	98
g1784.t1	OG5_149890	egos|AFR423C	1	-25	25	89
g1785.t1	OG5_176122	dhan|XP_462500	2	-37	24	99
g1787.t1	OG5_127954	ylip|XP_504219	3	-51	39	57
g1788.t1	OG5_152892	gzea|FGST_09319	1	-109	41	93
g1789.t1	OG5_134265	dhan|XP_457434	1	-49	39	99
g1790.t1	OG5_127826	dhan|XP_460690	3	-98	51	97
g1791.t1	OG5_127300	psti|XP_001385110	0	-181	37	100
g1792.t1	OG5_127654	calb|calb_sc5314__orf19.4382	4	-48	50	99
g1793.t1	OG5_127693	psti|XP_001386777	0	-181	55	95
g1794.t1	OG5_162990	dhan|XP_457213	7	-34	32	94
g1795.t1	OG5_129517	klac|XP_452597	8	-58	39	99
g1796.t1	OG5_128106	dhan|XP_457216	0	-181	72	100
g1797.t1	OG5_128106	klac|XP_452599	2	-81	57	93
g1799.t1	OG5_127835	calb|calb_sc5314__orf19.6966	1	-99	36	92
g1800.t1	OG5_132642	dhan|XP_458985	7	-55	23	89
g1802.t1	OG5_129997	dhan|XP_459422	1	-111	36	91
g1803.t1	OG5_128399	dhan|XP_458762	0	-181	45	100
g1804.t1	OG5_126585	ddis|DDB_G0289719	7	-17	24	65
g1805.t1	OG5_127047	psti|XP_001387949	1	-14	24	80
g1806.t1	OG5_179492	psti|XP_001385391	2	-53	28	89
g1807.t1	OG5_130721	psti|XP_001387458	1	-113	51	100
g1808.t1	OG5_130282	calb|CAWT_02635	4	-37	51	87
g1809.t1	OG5_130282	psti|XP_001382963	6	-45	53	82
g1810.t1	OG5_127801	anid|AN8418	1	-116	46	97
g1811.t1	OG5_156956	dhan|XP_462050	2	-52	41	84
g1812.t1	OG5_135414	calb|CAWT_01919	1	-111	74	100
g1813.t1	OG5_128124	klac|XP_452158	1	-95	59	95
g1814.t1	OG5_127343	psti|XP_001385649	0	-181	63	100
g1815.t1	OG5_157022	dhan|XP_460745	4	-33	28	99
g1816.t1	OG5_140991	calb|CAWT_04488	5	-9	20	52
g1817.t1	OG5_128181	scer|scer_s288c__YLR240W	9	-84	57	100
g1818.t1	OG5_128181	ncra|NCU00656T0	1	-35	29	67
g1819.t1	OG5_126686	scer|scer_s288c__YNL142W	1	-168	61	99
g1820.t1	OG5_131644	ylip|XP_505084	6	-16	34	76
g1821.t1	OG5_128053	scer|scer_s288c__YDR331W	5	-98	73	71
g1822.t1	OG5_128062	dhan|XP_459079	1	-109	48	90
g1823.t1	OG5_128245	klac|XP_455111	2	-94	49	100
g1824.t1	OG5_136965	dhan|XP_462334	1	-112	64	99
g1827.t1	OG5_127619	dhan|XP_461182	0	-181	50	99
g1828.t1	OG5_137815	calb|CAWT_05863	4	-28	47	96
g1829.t1	OG5_126688	scer|scer_s288c__YDR237W	1	-78	59	95
g1832.t1	OG5_128156	klac|XP_452888	2	-44	85	89
g1833.t1	OG5_127864	psti|XP_001383888	0	-181	67	93
g1834.t1	OG5_153067	psti|XP_001382945	1	-14	25	58
g1835.t1	OG5_176224	psti|XP_001385960	2	-33	23	68
g1838.t1	OG5_127001	dhan|XP_458111	4	-55	35	95
g1839.t1	OG5_127701	scer|scer_s288c__YGR246C	1	-111	49	95
g1840.t1	OG5_150703	calb|CAWT_04853	7	-7	40	52
g1841.t1	OG5_134257	klac|XP_455352	6	-35	39	99
g1842.t1	OG5_127466	klac|XP_451430	5	-54	44	91
g1843.t1	OG5_128823	dhan|XP_462442	7	-19	39	84
g1844.t1	OG5_134449	ddis|DDB_G0278845	8	-6	24	60
g1845.t1	OG5_133334	calb|CAWT_04861	9	-35	54	83
g1846.t1	OG5_129413	ylip|XP_502918	3	-22	43	76
g1847.t1	OG5_135587	dhan|XP_458349	2	-40	27	95
g1848.t1	OG5_128603	spne|NP_346479	2	-98	50	99
g1849.t1	OG5_149475	psti|XP_001384619	7	-24	29	96
g1850.t1	OG5_129398	isca|EEC03816	9	-12	27	56
g1851.t1	OG5_128232	psti|XP_001387106	1	-53	69	98
g1852.t1	OG5_127387	scer|scer_s288c__YBL050W	6	-33	44	96
g1853.t1	OG5_127387	klac|XP_454213	6	-24	54	95
g1854.t1	OG5_128332	dhan|XP_456669	1	-8	25	97
g1855.t1	OG5_128332	psti|XP_001383295	2	-48	50	97
g1856.t1	OG5_127690	calb|calb_sc5314__orf19.4236	1	-46	33	98
g1857.t1	OG5_127258	calb|CAWT_03070	0	-181	75	99
g1858.t1	OG5_126991	klac|XP_454420	0	-181	47	91
g1859.t1	OG5_152838	dhan|XP_456440	3	-24	34	91
g1860.t1	OG5_137752	dhan|XP_456441	1	-17	28	89
g1861.t1	OG5_127595	ddis|DDB_G0271052	7	-16	23	99
g1862.t1	OG5_136117	dhan|XP_457895	1	-140	57	90
g1863.t1	OG5_139330	psti|XP_001383476	2	-58	45	99
g1864.t1	OG5_139492	psti|XP_001383173	1	-28	25	76
g1865.t1	OG5_127674	psti|XP_001386542	1	-111	41	99
g1866.t1	OG5_130168	dhan|XP_460952	1	-117	29	100
g1867.t1	OG5_129541	klac|XP_451031	3	-42	32	96
g1868.t1	OG5_135678	psti|XP_001385281	2	-89	42	95
g1869.t1	OG5_128638	dhan|XP_461343	0	-181	62	96
g1870.t1	OG5_127000	ylip|XP_503789	2	-11	28	61
g1871.t1	OG5_129344	klac|XP_452658	1	-134	56	100
g1872.t1	OG5_128863	scer|scer_s288c__YKL143W	6	-36	45	86
g1873.t1	OG5_129449	calb|CAWT_02305	4	-33	33	94
g1874.t1	OG5_129449	scer|scer_s288c__YDR299W	1	-33	43	95
g1875.t1	OG5_179644	scer|scer_s288c__YDR495C	6	-21	23	63
g1876.t1	OG5_126567	phum|PHUM531970	1	-34	34	80
g1877.t1	OG5_128072	cgla|XP_447985	1	-177	71	99
g1878.t1	OG5_144613	cgla|XP_445426	2	-20	28	86
g1879.t1	OG5_144613	dhan|XP_458785	6	-14	30	67
g1880.t1	OG5_126983	psti|XP_001383457	2	-61	79	92
g1881.t1	OG5_126766	cgla|XP_449631	1	-64	72	100
g1882.t1	OG5_128577	dhan|XP_460728	1	-114	55	98
g1883.t1	OG5_138650	dhan|XP_460726	4	-23	42	64
g1885.t1	OG5_136382	dhan|XP_460705	4	-60	49	99
g1886.t1	NO_GROUP	tvag|TVAG_344090	2	-7	23	59
g1887.t1	OG5_129659	dhan|XP_461468	2	-68	34	99
g1888.t1	OG5_128866	cgla|XP_446172	1	-109	26	99
g1889.t1	OG5_152310	calb|calb_sc5314__orf19.340	4	-13	27	90
g1890.t1	OG5_127329	dhan|XP_458742	1	-48	39	97
g1891.t1	OG5_128921	dhan|XP_458743	0	-181	31	98
g1892.t1	OG5_132851	dhan|XP_459714	8	-71	33	99
g1893.t1	OG5_128390	calb|CAWT_01734	2	-53	47	99
g1894.t1	OG5_128623	dhan|XP_458778	1	-65	27	100
g1895.t1	OG5_129973	afum|Afu1g12290	3	-31	58	75
g1896.t1	OG5_228764	ddis|DDB_G0269014	7	-8	25	79
g1897.t1	OG5_139396	calb|CAWT_03254	1	-7	48	58
g1898.t1	OG5_193583	calb|calb_sc5314__orf19.6245	1	-36	25	84
g1899.t1	OG5_141395	dhan|XP_460049	5	-8	32	86
g1900.t1	OG5_127349	klac|XP_455951	1	-131	48	96
g1902.t1	OG5_134739	cgla|XP_446457	2	-83	65	74
g1903.t1	OG5_131768	calb|CAWT_01868	2	-67	66	100
g1904.t1	OG5_126743	egos|AFR716C	1	-125	51	97
g1906.t1	OG5_127510	calb|CAWT_05845	1	-120	59	94
g1907.t1	OG5_128324	dhan|XP_461359	0	-181	45	97
g1908.t1	OG5_168226	ddis|gflC	4	-10	31	86
g1909.t1	OG5_147117	klac|XP_452463	4	-45	40	96
g1910.t1	OG5_127812	dhan|XP_461361	1	-82	64	85
g1911.t1	OG5_131561	psti|XP_001385320	1	-17	22	98
g1912.t1	OG5_150708	cgla|XP_448976	3	-18	34	96
g1913.t1	OG5_127920	psti|XP_001385654	1	-138	43	96
g1914.t1	OG5_127509	ylip|XP_499697	1	-27	40	79
g1915.t1	OG5_132562	psti|XP_001382734	5	-29	33	89
g1916.t1	OG5_179685	psti|XP_001383136	1	-26	25	54
g1917.t1	OG5_231713	egos|ACR028C	5	-31	28	70
g1918.t1	OG5_231713	klac|XP_453093	7	-26	32	97
g1919.t1	OG5_137934	klac|XP_453096	0	-181	57	94
g1920.t1	OG5_134625	klac|XP_453095	3	-79	65	95
g1921.t1	OG5_134625	klac|XP_453095	0	-181	59	98
g1922.t1	OG5_144544	klac|XP_454582	2	-30	26	96
g1923.t1	OG5_169135	dhan|XP_460376	1	-142	51	95
g1924.t1	OG5_225927	cneg|CNAG_04945T0	7	-23	30	95
g1925.t1	OG5_188073	dhan|XP_460096	8	-13	25	74
g1926.t1	OG5_128970	dhan|XP_461409	1	-100	48	99
g1927.t1	OG5_130549	calb|calb_sc5314__orf19.7516	1	-159	40	94
g1928.t1	OG5_128189	psti|XP_001385338	2	-77	57	93
g1929.t1	OG5_133725	dhan|XP_456719	1	-138	48	94
g1930.t1	OG5_179817	psti|XP_001385689	3	-51	33	96
g1931.t1	OG5_126579	tvag|TVAG_032240	9	-90	31	97
g1932.t1	NO_GROUP	cgla|XP_449104	3	-17	43	98
g1933.t1	OG5_144544	psti|XP_001383763	3	-87	39	90
g1934.t1	OG5_144544	psti|XP_001383763	3	-64	34	93
g1935.t1	OG5_210574	psti|XP_001383412	0	-181	62	100
g1936.t1	OG5_130472	klac|XP_451541	1	-180	51	99
g1937.t1	OG5_129216	tmar|NP_229215	8	-51	40	66
g1938.t1	OG5_191434	psti|XP_001385962	1	-113	42	93
g1939.t1	OG5_126812	dhan|XP_462011	4	-61	62	92
g1940.t1	OG5_126712	psti|XP_001385919	1	-127	72	95
g1941.t1	OG5_136152	calb|calb_sc5314__orf19.5903	3	-21	32	78
g1942.t1	OG5_171631	dhan|XP_458656	2	-47	73	92
g1943.t1	OG5_126835	gzea|FGST_01419	0	-181	57	99
g1944.t1	OG5_126802	lbic|e_gww1.38.33.1	3	-34	47	99
g1945.t1	OG5_126802	ncra|NCU05206T0	1	-36	73	97
g1946.t1	OG5_134264	psti|XP_001387333	8	-89	29	93
g1947.t1	OG5_134264	psti|XP_001387333	1	-23	27	89
g1948.t1	OG5_134264	ylip|XP_504608	1	-13	24	97
g1949.t1	OG5_134264	psti|XP_001387333	1	-17	26	59
g1950.t1	OG5_127947	calb|CAWT_03262	1	-47	36	97
g1952.t1	OG5_137847	ylip|XP_503945	3	-53	31	96
g1953.t1	OG5_126992	calb|CAWT_01243	3	-46	62	92
g1954.t1	OG5_127351	scer|scer_s288c__YHR068W	1	-157	70	100
g1955.t1	OG5_129850	calb|CAWT_02546	4	-43	57	99
g1956.t1	OG5_129100	psti|XP_001384695	1	-173	77	99
g1957.t1	OG5_126593	dhan|XP_460782	4	-82	67	95
g1958.t1	OG5_180481	scer|scer_s288c__YGR023W	7	-24	30	60
g1960.t1	OG5_137281	dhan|XP_458472	1	-9	34	96
g1962.t1	NO_GROUP	ddis|DG1037	6	-11	21	60
g1964.t1	OG5_130553	ylip|XP_499618	2	-35	29	96
g1965.t1	OG5_127000	dhan|XP_460813	1	-130	52	90
g1966.t1	OG5_128177	calb|CAWT_02742	8	-24	56	99
g1967.t1	OG5_128177	dhan|XP_460862	0	-181	57	100
g1968.t1	OG5_128177	psti|XP_001386860	4	-32	31	97
g1970.t1	OG5_129388	ylip|XP_501655	2	-17	27	98
g1971.t1	OG5_129388	psti|XP_001383058	4	-12	46	50
g1973.t1	OG5_136958	dhan|XP_457229	4	-23	46	85
g1974.t1	OG5_136998	calb|calb_sc5314__orf19.5241	9	-6	21	50
g1976.t1	OG5_126654	scer|scer_s288c__YNL021W	0	-181	56	94
g1977.t1	OG5_128631	calb|CAWT_01550	4	-73	51	99
g1978.t1	OG5_126870	calb|calb_sc5314__orf19.2525	1	-135	67	99
g1979.t1	OG5_130283	dhan|XP_457848	5	-88	52	96
g1980.t1	OG5_152770	ncra|NCU03870T1	9	-9	32	58
g1981.t1	OG5_179714	dhan|XP_458145	2	-7	23	68
g1983.t1	OG5_129888	calb|CAWT_01493	2	-34	40	93
g1984.t1	OG5_129948	psti|XP_001386556	9	-10	23	96
g1985.t1	OG5_137462	cgla|XP_449944	4	-82	57	88
g1986.t1	OG5_128215	dhan|XP_460786	0	-181	51	98
g1987.t1	OG5_127171	psti|XP_001382852	0	-181	58	97
g1988.t1	OG5_135804	calb|calb_sc5314__orf19.7544	8	-13	31	73
g1989.t1	OG5_127404	dhan|XP_456939	6	-36	46	97
g1990.t1	OG5_155735	dhan|XP_458662	8	-14	28	81
g1993.t1	OG5_126616	cgla|XP_448448	1	-31	79	82
g1994.t1	OG5_127365	dhan|XP_458234	1	-47	75	100
g1995.t1	OG5_129600	klac|XP_456062	1	-175	41	99
g1996.t1	OG5_127315	scer|scer_s288c__YJR107W	2	-23	30	74
g1997.t1	NO_GROUP	psti|XP_001383895	7	-22	28	56
g1998.t1	OG5_127390	psti|XP_001383562	8	-72	65	100
g1999.t1	OG5_136813	egos|SFH1	5	-22	29	93
g2000.t1	OG5_132365	calb|CAWT_02918	1	-84	40	82
g2001.t1	OG5_128400	dhan|XP_459000	5	-14	26	64
g2002.t1	OG5_126987	psti|XP_001382799	1	-34	57	88
g2003.t1	OG5_126561	dhan|XP_457028	9	-81	50	76
g2004.t1	OG5_126561	psti|XP_001385586	4	-56	37	82
g2005.t1	OG5_129209	ylip|XP_504794	2	-8	36	70
g2006.t1	OG5_127752	dhan|XP_458267	2	-63	50	94
g2009.t1	OG5_138634	egos|AER440C	6	-24	34	53
g2010.t1	OG5_126573	psti|XP_001385558	2	-49	93	100
g2011.t1	OG5_126569	psti|XP_001385898	2	-68	96	100
g2012.t1	OG5_155645	psti|XP_001386192	1	-8	28	63
g2013.t1	OG5_128029	calb|CAWT_05515	1	-131	56	95
g2014.t1	OG5_127554	spom|NP_594969	3	-10	37	90
g2015.t1	OG5_128388	dhan|XP_456571	1	-49	47	91
g2016.t1	OG5_126967	dhan|XP_456572	2	-26	50	90
g2017.t1	OG5_136088	dhan|XP_459607	1	-105	45	99
g2018.t1	OG5_128507	scer|scer_s288c__YNL048W	1	-17	44	100
g2019.t1	OG5_136164	klac|XP_455254	1	-121	42	90
g2020.t1	OG5_127556	scer|scer_s288c__YDR452W	7	-31	50	62
g2021.t1	OG5_127556	dhan|XP_461311	3	-39	34	89
g2023.t1	OG5_128591	psti|XP_001383683	6	-70	56	93
g2024.t1	OG5_136148	scer|scer_s288c__YPL228W	3	-18	42	96
g2025.t1	OG5_136148	calb|CAWT_01555	2	-11	32	67
g2027.t1	OG5_147585	dhan|XP_460903	1	-34	30	96
g2029.t1	OG5_137017	scer|scer_s288c__YPL083C	2	-15	28	64
g2031.t1	OG5_127389	klac|XP_451274	1	-22	41	91
g2032.t1	OG5_128019	psti|XP_001383493	7	-90	78	83
g2033.t1	OG5_128481	dhan|XP_458600	5	-12	43	76
g2034.t1	OG5_137817	ylip|XP_504838	1	-34	38	50
g2035.t1	OG5_142640	dhan|XP_458593	3	-78	25	93
g2036.t1	OG5_127911	dhan|XP_460546	1	-170	46	93
g2037.t1	OG5_127911	dhan|XP_460547	5	-26	28	98
g2038.t1	OG5_126913	psti|XP_001382677	7	-58	44	99
g2040.t1	OG5_127865	psti|XP_001382875	4	-56	50	94
g2041.t1	OG5_127107	psti|XP_001387825	1	-133	45	80
g2042.t1	OG5_127167	dhan|XP_459172	0	-181	61	99
g2044.t1	OG5_130497	dhan|XP_457637	2	-16	39	75
g2045.t1	OG5_130497	ylip|XP_503066	6	-37	36	92
g2047.t1	OG5_156035	dhan|XP_461716	3	-24	31	87
g2048.t1	OG5_156035	dhan|XP_461716	5	-51	29	94
g2049.t1	OG5_129155	ylip|XP_504015	4	-26	52	95
g2050.t1	OG5_129132	dhan|XP_461724	4	-58	29	99
g2051.t1	OG5_132160	psti|XP_001384194	1	-177	63	93
g2052.t1	OG5_128249	psti|XP_001385945	1	-136	53	93
g2054.t1	OG5_137937	klac|XP_453403	2	-15	61	78
g2055.t1	OG5_130665	psti|XP_001382568	9	-81	38	94
g2056.t1	OG5_128565	scer|scer_s288c__YBR170C	1	-139	51	96
g2057.t1	OG5_137019	scer|scer_s288c__YMR215W	1	-145	56	93
g2059.t1	OG5_126663	calb|calb_sc5314__orf19.1339	1	-177	57	99
g2061.t1	OG5_128748	psti|XP_001383607	0	-181	51	93
g2062.t1	OG5_127644	calb|CAWT_02400	1	-135	50	99
g2064.t1	OG5_136392	scer|scer_s288c__YJR033C	1	-108	41	97
g2066.t1	OG5_128051	dhan|XP_457543	3	-84	67	96
g2067.t1	OG5_127759	psti|XP_001383130	9	-97	67	99
g2068.t1	OG5_127382	calb|CAWT_03001	1	-165	49	99
g2069.t1	OG5_131168	psti|XP_001382659	1	-64	39	96
g2070.t1	OG5_129197	psti|XP_001383492	1	-50	50	93
g2071.t1	OG5_136886	cgla|XP_445235	3	-12	27	78
g2072.t1	OG5_136886	calb|CAWT_00532	1	-118	51	92
g2073.t1	OG5_152864	ylip|XP_500634	9	-30	24	92
g2074.t1	OG5_126868	cgla|XP_445957	2	-41	33	99
g2075.t1	OG5_129123	scer|scer_s288c__YPL231W	9	-53	50	100
g2076.t1	OG5_129123	dhan|XP_457388	0	-181	58	97
g2078.t1	OG5_128646	psti|XP_001386836	9	-35	34	91
g2079.t1	OG5_127540	calb|CAWT_02795	2	-48	47	82
g2080.t1	OG5_127540	dhan|XP_457387	2	-58	43	84
g2081.t1	OG5_185788	ehis|EHI_010300	3	-7	37	96
g2082.t1	OG5_137939	ncra|NCU01449T0	1	-108	61	99
g2083.t1	OG5_137939	cpos|CPAG_03708	1	-16	47	78
g2084.t1	OG5_130007	calb|CAWT_03300	1	-123	66	97
g2085.t1	OG5_129514	calb|CAWT_05969	1	-133	62	51
g2087.t1	OG5_127262	calb|calb_sc5314__orf19.5225.2	1	-57	75	100
g2088.t1	OG5_127047	dhan|XP_460008	1	-141	53	97
g2089.t1	OG5_129358	calb|calb_sc5314__orf19.51	0	-181	31	99
g2090.t1	OG5_128197	dhan|XP_456448	6	-23	29	89
g2092.t1	OG5_137021	psti|XP_001386918	5	-55	23	99
g2094.t1	OG5_127439	psti|XP_001383106	2	-37	40	93
g2097.t1	OG5_126709	dhan|XP_460301	2	-33	49	96
g2098.t1	OG5_128345	klac|XP_455122	3	-67	42	98
g2099.t1	OG5_153762	klac|XP_455124	5	-26	29	70
g2102.t1	OG5_130285	dhan|XP_458333	6	-13	33	93
g2103.t1	OG5_149468	psti|XP_001384051	1	-11	23	88
g2104.t1	OG5_135412	psti|XP_001383522	6	-43	30	97
g2107.t1	OG5_138615	dhan|XP_462279	1	-33	40	93
g2108.t1	OG5_129882	psti|XP_001383531	2	-66	68	99
g2109.t1	OG5_129882	psti|XP_001383531	3	-73	34	94
g2110.t1	OG5_129882	dhan|XP_462280	3	-45	28	86
g2111.t1	OG5_139165	dhan|XP_462458	9	-20	31	97
g2112.t1	OG5_176152	dhan|XP_462459	2	-63	31	64
g2113.t1	OG5_131520	calb|CAWT_00041	1	-133	68	96
g2114.t1	OG5_126941	dhan|XP_461034	1	-38	65	100
g2116.t1	OG5_130262	ylip|XP_502521	5	-26	50	92
g2117.t1	OG5_191118	pkno|PKH_131300	2	-15	26	74
g2118.t1	OG5_128478	dhan|XP_461458	8	-73	34	99
g2119.t1	OG5_128793	scer|scer_s288c__YBL035C	2	-41	45	91
g2120.t1	OG5_128448	cgla|XP_447145	1	-36	38	89
g2121.t1	OG5_129435	cgla|XP_449683	4	-31	39	50
g2122.t1	OG5_127174	calb|CAWT_00673	3	-61	51	98
g2123.t1	OG5_127910	calb|CAWT_00660	2	-13	33	76
g2126.t1	OG5_153751	calb|CAWT_03383	6	-15	32	79
g2127.t1	OG5_133965	psti|XP_001384167	1	-126	49	91
g2128.t1	OG5_128061	calb|CAWT_02950	1	-129	86	100
g2129.t1	OG5_129744	psti|XP_001382621	3	-54	39	95
g2130.t1	OG5_129563	gzea|FGST_00988	2	-63	32	53
g2131.t1	OG5_136171	dhan|XP_457163	5	-42	43	93
g2132.t1	OG5_136171	psti|XP_001383796	4	-73	36	95
g2133.t1	OG5_135253	ncra|NCU06171T0	7	-22	40	98
g2136.t1	OG5_131896	psti|XP_001387853	4	-25	38	53
g2137.t1	OG5_132710	dhan|XP_456433	1	-26	34	83
g2138.t1	OG5_153746	cgla|XP_448528	2	-62	33	69
g2139.t1	OG5_142373	sman|Smp_160340	2	-12	25	95
g2140.t1	OG5_163813	ehis|EHI_077870	1	-19	28	100
g2141.t1	OG5_126854	tgon|TGGT1_090540	1	-14	30	97
g2143.t1	OG5_149702	cele|WBGene00016360	2	-20	26	71
g2145.t1	OG5_129384	klac|XP_454594	2	-69	42	98
g2146.t1	OG5_134534	psti|XP_001385234	1	-114	72	94
g2147.t1	OG5_128452	dhan|XP_458315	6	-34	39	90
g2148.t1	OG5_152718	dhan|XP_458308	2	-19	32	91
g2149.t1	OG5_133654	ddis|gemin5	5	-11	35	52
g2154.t1	OG5_127054	phum|PHUM586250	2	-14	29	88
g2155.t1	OG5_128175	calb|CAWT_01983	1	-59	37	94
g2156.t1	OG5_126569	psti|XP_001385898	1	-56	84	100
g2157.t1	OG5_126573	psti|XP_001385558	9	-51	95	100
g2158.t1	OG5_127057	calb|CAWT_01578	4	-60	81	95
g2160.t1	OG5_141089	aaeg|AAEL004535-PA	9	-7	33	54
g2161.t1	OG5_127876	dhan|XP_458233	1	-55	51	93
g2162.t1	OG5_129126	dhan|XP_458232	2	-63	37	90
g2163.t1	OG5_153726	calb|CAWT_01182	2	-24	32	94
g2164.t1	OG5_126595	scer|scer_s288c__YFL039C	1	-177	92	100
g2165.t1	OG5_127310	calb|CAWT_01035	1	-84	75	100
g2167.t1	OG5_153760	psti|XP_001384095	4	-14	46	91
g2168.t1	OG5_127555	psti|XP_001384544	1	-80	53	99
g2169.t1	OG5_127555	calb|CAWT_06037	3	-21	49	77
g2172.t1	OG5_156977	klac|XP_451881	3	-23	33	86
g2174.t1	OG5_127211	calb|calb_sc5314__orf19.3577	1	-93	71	100
g2175.t1	OG5_127512	psti|XP_001387027	1	-67	67	99
g2176.t1	OG5_130333	dhan|XP_459215	2	-15	33	58
g2177.t1	OG5_127861	psti|XP_001387029	1	-115	51	97
g2180.t1	OG5_127804	psti|XP_001385738	1	-154	71	99
g2181.t1	OG5_130672	calb|calb_sc5314__orf19.1203.1	1	-21	55	98
g2182.t1	OG5_126676	dhan|XP_461755	7	-45	61	79
g2183.t1	OG5_128037	dhan|XP_461800	3	-81	43	100
g2184.t1	OG5_126638	gzea|FGST_02471	6	-42	65	82
g2185.t1	OG5_126638	ncra|NCU00378T0	8	-32	48	87
g2186.t1	OG5_136544	dhan|XP_461925	1	-140	29	100
g2187.t1	OG5_176781	scer|scer_s288c__YLR035C	2	-18	27	75
g2188.t1	OG5_127097	klac|XP_455861	1	-116	52	95
g2189.t1	OG5_135404	calb|CAWT_02262	1	-10	29	60
g2190.t1	OG5_135404	dhan|XP_461819	1	-160	37	92
g2191.t1	OG5_140216	ylip|XP_505995	2	-18	25	62
g2192.t1	OG5_153727	cgla|XP_447643	1	-25	51	100
g2193.t1	OG5_153727	scer|scer_s288c__YFR029W	1	-47	28	78
g2194.t1	OG5_138434	calb|CAWT_03296	6	-68	33	99
g2195.t1	OG5_132886	trub|ENSTRUP00000020782	2	-9	28	65
g2196.t1	OG5_130474	dhan|XP_462451	2	-31	44	97
g2197.t1	OG5_127081	calb|CAWT_02567	6	-53	40	96
g2198.t1	OG5_126889	scer|scer_s288c__YMR113W	3	-65	39	95
g2199.t1	OG5_127304	psti|XP_001386712	6	-81	46	95
g2200.t1	OG5_157063	psti|XP_001384142	1	-29	27	95
g2201.t1	OG5_127296	calb|calb_sc5314__orf19.3628	1	-102	72	93
g2202.t1	OG5_129425	psti|XP_001386780	0	-181	74	92
g2204.t1	OG5_128230	ylip|XP_503847	4	-56	61	88
g2207.t1	OG5_147579	cgla|XP_447088	7	-42	33	98
g2208.t1	OG5_127653	calb|CAWT_03439	4	-48	58	97
g2209.t1	OG5_127215	dhan|XP_459682	6	-20	39	91
g2210.t1	OG5_127215	klac|XP_451016	1	-91	48	97
g2211.t1	OG5_127325	psti|XP_001383515	1	-52	40	78
g2212.t1	OG5_129710	ncra|NCU08377T0	6	-6	29	71
g2213.t1	OG5_129710	psti|XP_001383959	0	-181	40	97
g2214.t1	OG5_157019	psti|XP_001382306	6	-23	27	99
g2216.t1	OG5_127751	dhan|XP_456553	6	-51	31	97
g2217.t1	OG5_127751	calb|CAWT_05509	3	-22	21	86
g2218.t1	OG5_127751	calb|calb_sc5314__orf19.6568	3	-51	44	89
g2220.t1	OG5_127675	klac|XP_454185	1	-40	43	98
g2221.t1	OG5_136578	calb|CAWT_03526	4	-17	24	90
g2222.t1	OG5_134454	hsap|ENSP00000330188	6	-7	26	56
g2223.t1	OG5_127048	calb|calb_sc5314__orf19.1573	0	-181	42	97
g2224.t1	OG5_127048	calb|calb_sc5314__orf19.1573	1	-104	58	96
g2225.t1	OG5_126561	calb|CAWT_05582	9	-70	58	95
g2226.t1	OG5_126561	calb|CAWT_05582	3	-71	51	68
g2227.t1	OG5_126561	calb|CAWT_05582	3	-75	66	97
g2228.t1	OG5_126561	psti|XP_001382516	0	-181	45	95
g2229.t1	OG5_132841	scer|scer_s288c__YDR191W	1	-82	44	92
g2230.t1	OG5_128003	dhan|XP_462112	1	-107	64	100
g2231.t1	OG5_129090	psti|XP_001386783	2	-20	26	79
g2232.t1	OG5_156129	psti|XP_001386943	1	-111	48	81
g2233.t1	OG5_128534	calb|CAWT_02018	4	-21	46	83
g2234.t1	OG5_128534	psti|XP_001385883	1	-18	49	75
g2235.t1	OG5_128801	egos|AAR072C	9	-91	56	95
g2236.t1	OG5_153723	dhan|XP_459631	2	-39	40	92
g2237.t1	OG5_131527	spom|NP_596340	3	-51	39	58
g2238.t1	OG5_155016	dhan|XP_457909	1	-129	55	92
g2240.t1	OG5_133261	cgla|XP_446858	3	-95	51	94
g2241.t1	OG5_153722	dhan|XP_459637	8	-57	51	87
g2242.t1	OG5_127498	calb|calb_sc5314__orf19.1448.1	3	-27	60	91
g2243.t1	OG5_126585	pcha|PCHAS_145650	1	-8	24	72
g2244.t1	OG5_136592	scer|scer_s288c__YLR203C	1	-145	61	98
g2246.t1	OG5_126593	psti|XP_001382622	9	-84	75	99
g2247.t1	OG5_128095	ylip|XP_504981	1	-101	55	89
g2248.t1	OG5_131004	psti|XP_001387221	3	-92	53	100
g2249.t1	OG5_127580	calb|CAWT_02910	1	-111	53	99
g2250.t1	OG5_127662	dhan|XP_459196	1	-124	52	99
g2251.t1	OG5_128576	klac|XP_456201	5	-34	42	93
g2252.t1	OG5_128576	scer|scer_s288c__YFL024C	3	-16	37	78
g2253.t1	OG5_129331	klac|XP_455970	4	-61	35	89
g2254.t1	OG5_129331	dhan|XP_460190	1	-25	48	95
g2255.t1	OG5_126585	tvag|TVAG_139760	1	-8	23	80
g2256.t1	OG5_135675	dhan|XP_459461	3	-47	25	100
g2257.t1	OG5_127525	dhan|XP_460717	5	-6	25	60
g2260.t1	OG5_131330	hsap|ENSP00000382213	9	-6	28	76
g2262.t1	OG5_128595	ylip|XP_503765	2	-17	59	86
g2263.t1	OG5_128890	dhan|XP_460222	2	-56	36	94
g2265.t1	OG5_136765	cgla|XP_449712	2	-28	26	100
g2267.t1	OG5_128862	psti|XP_001386654	2	-17	24	90
g2268.t1	OG5_128862	calb|CAWT_02707	1	-19	35	84
g2269.t1	OG5_128862	psti|XP_001386654	9	-48	38	94
g2270.t1	OG5_134186	scer|scer_s288c__YMR014W	2	-28	32	95
g2272.t1	OG5_126936	psti|XP_001384007	4	-57	58	88
g2273.t1	OG5_126936	cgla|XP_449283	1	-7	29	84
g2274.t1	OG5_127617	calb|CAWT_01444	2	-67	70	100
g2275.t1	OG5_159607	ncra|NCU04991T0	1	-14	39	99
g2276.t1	OG5_159607	ncra|NCU09773T0	6	-62	40	86
g2277.t1	OG5_127051	calb|calb_sc5314__orf19.7015	1	-114	62	100
g2278.t1	OG5_128777	calb|CAWT_01701	6	-51	33	92
g2279.t1	OG5_128977	klac|XP_451808	1	-31	50	91
g2280.t1	OG5_128977	dhan|XP_461219	3	-35	52	88
g2282.t1	OG5_130225	klac|XP_454681	2	-42	72	96
g2285.t1	OG5_129783	drer|ENSDARP00000102049	1	-8	31	82
g2287.t1	OG5_128878	dhan|XP_457989	1	-12	32	65
g2288.t1	OG5_128878	dhan|XP_457989	7	-99	51	98
g2289.t1	OG5_135773	scer|scer_s288c__YIR034C	1	-142	65	98
g2290.t1	OG5_129146	calb|CAWT_03281	1	-103	45	96
g2291.t1	OG5_138375	calb|calb_sc5314__orf19.1750	4	-19	33	90
g2292.t1	OG5_135680	psti|XP_001384947	8	-81	33	96
g2293.t1	OG5_135680	dhan|XP_459566	6	-45	28	99
g2294.t1	OG5_127409	cimm|CIMG_05416T0	1	-134	54	100
g2295.t1	OG5_156468	ddis|DDB_G0294587	6	-7	23	62
[truncated: 2,343 more rows]
