# Supplementary material for: De-Novo Assembly and Analysis of the Heterozygous Triploid Genome of the Wine Spoilage Yeast Dekkera bruxellensis AWRI1499
Source: PLoS One. 2012 Mar 28;7(3):e33840. doi: 10.1371/journal.pone.0033840 (PMC3314683; doi:10.1371/journal.pone.0033840)
Supplement: Table S3 — Putative orthologs of D. bruxellensis proteins across 20 fungal species. The proteomes of species frequently assigned as top blastp hit for D. bruxellensis proteins in Blast2Go were used in pairwise blastp against the D. bruxellensis proteome, and reciprocal top-hits identified as putative orthologs. (XLS) [file pone.0033840.s013.xls]

## Sheet: Sheet1
query_id	Ashbya_gossypii_seq_id	Ashbya_gossypii_%identity	Aspergillus_niger_seq_id	Aspergillus_niger_%identity	Candida_albicans_seq_id	Candida_albicans_%identity	Candida_dubliniensis_seq_id	Candida_dubliniensis_%identity	Candida_glabrata_seq_id	Candida_glabrata_%identity	Candida_tropicalis_seq_id	Candida_tropicalis_%identity	Clavispora_lusitaniae_seq_id	Clavispora_lusitaniae_%identity	Debaryomyces_hansenii_seq_id	Debaryomyces_hansenii_%identity	Kluyveromyces_lactis_seq_id	Kluyveromyces_lactis_%identity	Lachancea_thermotolerans_seq_id	Lachancea_thermotolerans_%identity	Lodderomyces_elongisporus_seq_id	Lodderomyces_elongisporus_%identity	Pichia_pastoris_seq_id	Pichia_pastoris_%identity	Pichia_angusta_seq_id	Pichia_angusta_%identity	Naumovozyma_castellii_seq_id	Naumovozyma_castellii_%identity	Meyerozyma_guilliermondii_seq_id	Meyerozyma_guilliermondii_%identity	Zygosaccharomyces_rouxii_seq_id	Zygosaccharomyces_rouxii_%identity	Yarrowia_lipolytica_seq_id	Yarrowia_lipolytica_%identity	Vanderwaltozyma_polyspora_seq_id	Vanderwaltozyma_polyspora_%identity	Scheffersomyces_stipitis_seq_id	Scheffersomyces_stipitis_%identity	Saccharomyces_cerevisiae_seq_id	Saccharomyces_cerevisiae_%identity	match_in_all	median_identity	order
g1.t1	No_hit	No_hit	No_hit	No_hit	gi|68473762|ref|XP_718984.1|	37.14	No_hit	No_hit	No_hit	No_hit	gi|255725724|ref|XP_002547791.1|	36.84	No_hit	No_hit	No_hit	No_hit	No_hit	No_hit	No_hit	No_hit	No_hit	No_hit	No_hit	No_hit	No_hit	No_hit	No_hit	No_hit	No_hit	No_hit	No_hit	No_hit	No_hit	No_hit	No_hit	No_hit	No_hit	No_hit	No_hit	No_hit	no	36.99	1
g2.t1	No_hit	No_hit	No_hit	No_hit	gi|68476887|ref|XP_717421.1|	34.52	No_hit	No_hit	No_hit	No_hit	gi|255721991|ref|XP_002545930.1|	35.59	gi|260941215|ref|XP_002614774.1|	40.96	gi|294658654|ref|XP_460990.2|	38.76	No_hit	No_hit	No_hit	No_hit	No_hit	No_hit	gi|254568250|ref|XP_002491235.1|	44.38	No_hit	No_hit	No_hit	No_hit	No_hit	No_hit	gi|238937434|emb|CAR25612.1|	30.19	No_hit	No_hit	No_hit	No_hit	gi|150866945|ref|XP_001386713.2|	39.41	No_hit	No_hit	no	38.76	2
g3.t1	No_hit	No_hit	No_hit	No_hit	No_hit	No_hit	No_hit	No_hit	No_hit	No_hit	gi|255729774|ref|XP_002549812.1|	23.53	No_hit	No_hit	No_hit	No_hit	No_hit	No_hit	No_hit	No_hit	No_hit	No_hit	No_hit	No_hit	No_hit	No_hit	No_hit	No_hit	No_hit	No_hit	No_hit	No_hit	No_hit	No_hit	No_hit	No_hit	No_hit	No_hit	No_hit	No_hit	no	23.53	3
g4.t1	gi|45198876|ref|NP_985905.1|	41.36	No_hit	No_hit	gi|68466693|ref|XP_722542.1|	37.91	gi|241950849|ref|XP_002418147.1|	33.83	gi|50292795|ref|XP_448830.1|	35.6	gi|255724082|ref|XP_002546970.1|	60.56	gi|260945185|ref|XP_002616890.1|	36.1	gi|50412599|ref|XP_457143.1|	46.04	gi|50309879|ref|XP_454953.1|	34.72	gi|255712183|ref|XP_002552374.1|	37.97	No_hit	No_hit	gi|254569268|ref|XP_002491744.1|	39.43	gi|320583701|gb|EFW97914.1|	49.29	gi|342303519|emb|CCC71299.1|	34.45	gi|146418936|ref|XP_001485433.1|	36.19	gi|238940315|emb|CAR28489.1|	40.31	No_hit	No_hit	No_hit	No_hit	gi|150864814|ref|XP_001383791.2|	38.35	gi|6320798|ref|NP_010877.1|	36.47	no	37.94	4
g5.t1	No_hit	No_hit	gi|317038594|ref|XP_001401757.2|	24.26	gi|68466689|ref|XP_722540.1|	28.1	gi|241950845|ref|XP_002418145.1|	22.71	gi|50292805|ref|XP_448835.1|	23.77	gi|255724076|ref|XP_002546967.1|	21.14	gi|260946735|ref|XP_002617665.1|	22.62	gi|294655068|ref|XP_002770078.1|	23.56	gi|50302841|ref|XP_451357.1|	24.41	gi|255712151|ref|XP_002552358.1|	25.08	No_hit	No_hit	gi|254569270|ref|XP_002491745.1|	31.22	gi|320583700|gb|EFW97913.1|	35.66	No_hit	No_hit	gi|146418932|ref|XP_001485431.1|	23.17	gi|238941101|emb|CAR29274.1|	24.19	gi|50557016|ref|XP_505916.1|	27.8	gi|156846659|ref|XP_001646216.1|	24.84	gi|150864815|ref|XP_001383792.2|	22.27	gi|6323596|ref|NP_013667.1|	25.16	no	24.26	5
g6.t1	gi|45185600|ref|NP_983316.1|	38.23	No_hit	No_hit	gi|68466978|ref|XP_722404.1|	49.66	gi|241950847|ref|XP_002418146.1|	49.43	gi|50286481|ref|XP_445669.1|	36.49	gi|255724080|ref|XP_002546969.1|	49.07	gi|260946737|ref|XP_002617666.1|	45.48	gi|294655066|ref|XP_457144.2|	49	gi|50302839|ref|XP_451356.1|	38.59	gi|255712153|ref|XP_002552359.1|	36.03	gi|149248068|ref|XP_001528421.1|	45.48	gi|254569272|ref|XP_002491746.1|	53.09	gi|320583699|gb|EFW97912.1|	62.47	gi|342300106|emb|CCC67863.1|	37.12	gi|146418934|ref|XP_001485432.1|	48.69	gi|238938951|emb|CAR27127.1|	37.44	gi|50551261|ref|XP_503104.1|	40.1	gi|156846661|ref|XP_001646217.1|	37.39	gi|150864570|ref|XP_001383439.2|	48.64	gi|6322512|ref|NP_012586.1|	39.71	no	45.48	6
g7.t1	No_hit	No_hit	No_hit	No_hit	gi|68466691|ref|XP_722541.1|	27.36	No_hit	No_hit	No_hit	No_hit	gi|255724080|ref|XP_002546969.1|	51.61	No_hit	No_hit	No_hit	No_hit	No_hit	No_hit	No_hit	No_hit	No_hit	No_hit	No_hit	No_hit	gi|320583699|gb|EFW97912.1|	43.43	No_hit	No_hit	No_hit	No_hit	gi|238938951|emb|CAR27127.1|	55.56	No_hit	No_hit	No_hit	No_hit	No_hit	No_hit	No_hit	No_hit	no	47.52	7
g8.t1	No_hit	No_hit	No_hit	No_hit	gi|68466153|ref|XP_722851.1|	39.13	No_hit	No_hit	No_hit	No_hit	gi|255720961|ref|XP_002545415.1|	39.13	No_hit	No_hit	No_hit	No_hit	No_hit	No_hit	No_hit	No_hit	No_hit	No_hit	No_hit	No_hit	No_hit	No_hit	No_hit	No_hit	No_hit	No_hit	No_hit	No_hit	No_hit	No_hit	No_hit	No_hit	No_hit	No_hit	No_hit	No_hit	no	39.13	8
g9.t1	No_hit	No_hit	No_hit	No_hit	No_hit	No_hit	No_hit	No_hit	No_hit	No_hit	gi|255727959|ref|XP_002548905.1|	28.99	No_hit	No_hit	No_hit	No_hit	No_hit	No_hit	No_hit	No_hit	No_hit	No_hit	No_hit	No_hit	No_hit	No_hit	No_hit	No_hit	No_hit	No_hit	gi|238939020|emb|CAR27196.1|	29.73	No_hit	No_hit	No_hit	No_hit	No_hit	No_hit	No_hit	No_hit	no	29.36	9
g10.t1	gi|302308235|ref|NP_985091.2|	36.82	gi|145240459|ref|XP_001392876.1|	43.97	gi|68487971|ref|XP_712144.1|	45.89	gi|241957645|ref|XP_002421542.1|	46.67	gi|50290601|ref|XP_447733.1|	44.54	gi|255731852|ref|XP_002550850.1|	48.48	gi|260951027|ref|XP_002619810.1|	40.04	gi|294654460|ref|XP_456520.2|	47.59	gi|50312043|ref|XP_456053.1|	44.44	gi|255718117|ref|XP_002555339.1|	43.97	gi|149235684|ref|XP_001523720.1|	38.54	gi|254567503|ref|XP_002490862.1|	41.58	gi|320583726|gb|EFW97939.1|	52.54	gi|342303014|emb|CCC70792.1|	39.48	gi|146421766|ref|XP_001486827.1|	37.94	gi|238941575|emb|CAR29748.1|	37.14	gi|50554025|ref|XP_504421.1|	40.17	gi|156841717|ref|XP_001644230.1|	37.91	gi|150864650|ref|XP_001383567.2|	46.67	gi|6321821|ref|NP_011897.1|	38.07	yes	42.775	10
g11.t1	gi|45190689|ref|NP_984943.1|	57.6	gi|317029308|ref|XP_001391307.2|	58.82	gi|68478251|ref|XP_716867.1|	60.61	gi|241955229|ref|XP_002420335.1|	60.61	gi|50286017|ref|XP_445437.1|	57.43	gi|255732053|ref|XP_002550950.1|	60.61	gi|260943762|ref|XP_002616179.1|	61.92	gi|50413734|ref|XP_457308.1|	61.2	gi|50303429|ref|XP_451656.1|	57.37	gi|255714162|ref|XP_002553363.1|	60.32	gi|149237561|ref|XP_001524657.1|	60.65	gi|254565059|ref|XP_002489640.1|	63.3	gi|320583728|gb|EFW97941.1|	67.51	gi|342299074|emb|CCC66820.1|	59.91	gi|146421106|ref|XP_001486504.1|	61.21	gi|238938399|emb|CAR26576.1|	59.5	gi|50546751|ref|XP_500845.1|	69.95	gi|156847357|ref|XP_001646563.1|	60.54	gi|150866546|ref|XP_001386185.2|	60.88	gi|6322667|ref|NP_012740.1|	58.5	yes	60.61	11
g12.t1	gi|45190688|ref|NP_984942.1|	61.63	No_hit	No_hit	gi|68478273|ref|XP_716878.1|	62.68	gi|241955213|ref|XP_002420327.1|	63.2	gi|50294724|ref|XP_449773.1|	61.48	gi|255732037|ref|XP_002550942.1|	62.79	gi|260943764|ref|XP_002616180.1|	60.49	gi|294655205|ref|XP_457310.2|	60.2	gi|50303431|ref|XP_451657.1|	61.04	gi|255714158|ref|XP_002553361.1|	62.21	gi|149237895|ref|XP_001524824.1|	62.64	gi|254565057|ref|XP_002489639.1|	67.53	gi|320583729|gb|EFW97942.1|	71.89	gi|342304355|emb|CCC72145.1|	61.41	gi|146421104|ref|XP_001486503.1|	60	gi|238938398|emb|CAR26575.1|	60.12	gi|50546743|ref|XP_500841.1|	53.08	gi|156847359|ref|XP_001646564.1|	58.35	No_hit	No_hit	gi|6323442|ref|NP_013514.1|	61.5	no	61.49	12
g13.t1	gi|45190688|ref|NP_984942.1|	68.12	No_hit	No_hit	gi|68491342|ref|XP_710508.1|	44.86	gi|241955213|ref|XP_002420327.1|	50.88	gi|50294724|ref|XP_449773.1|	52.05	gi|255732037|ref|XP_002550942.1|	50	gi|260943764|ref|XP_002616180.1|	51.26	gi|294655205|ref|XP_457310.2|	51.46	gi|50303431|ref|XP_451657.1|	68.38	gi|255714158|ref|XP_002553361.1|	67.69	gi|149237895|ref|XP_001524824.1|	66.24	gi|254565057|ref|XP_002489639.1|	56.16	gi|320583729|gb|EFW97942.1|	57.82	gi|342304355|emb|CCC72145.1|	52.2	gi|146421104|ref|XP_001486503.1|	51.69	gi|238938398|emb|CAR26575.1|	69.03	gi|50546743|ref|XP_500841.1|	61.9	gi|156847359|ref|XP_001646564.1|	69.03	gi|150866547|ref|XP_001386186.2|	63.29	gi|6323442|ref|NP_013514.1|	67.95	no	57.82	13
g14.t1	gi|302308131|ref|NP_984941.2|	43.94	No_hit	No_hit	gi|68466825|ref|XP_722608.1|	43.7	gi|241950944|ref|XP_002418194.1|	43.48	gi|50294726|ref|XP_449774.1|	43.67	gi|255724314|ref|XP_002547086.1|	46.53	gi|260949373|ref|XP_002618983.1|	44.87	gi|294656658|ref|XP_458955.2|	46.55	gi|50303433|ref|XP_451658.1|	43.86	gi|255714156|ref|XP_002553360.1|	41.29	gi|149247659|ref|XP_001528238.1|	43.2	gi|254565055|ref|XP_002489638.1|	41.54	gi|320583730|gb|EFW97943.1|	49.61	gi|342304354|emb|CCC72144.1|	44.78	gi|146422827|ref|XP_001487348.1|	46.67	gi|238938397|emb|CAR26574.1|	43.14	gi|50546741|ref|XP_500840.1|	36.22	gi|156847361|ref|XP_001646565.1|	43.5	gi|126136224|ref|XP_001384636.1|	44.99	gi|6323441|ref|NP_013513.1|	44.53	no	43.86	14
g15.t1	No_hit	No_hit	No_hit	No_hit	gi|68466829|ref|XP_722610.1|	34.76	gi|241950942|ref|XP_002418193.1|	34.09	No_hit	No_hit	gi|255724316|ref|XP_002547087.1|	32.6	No_hit	No_hit	No_hit	No_hit	No_hit	No_hit	No_hit	No_hit	gi|149247661|ref|XP_001528239.1|	30.71	No_hit	No_hit	gi|320583731|gb|EFW97944.1|	43.6	No_hit	No_hit	No_hit	No_hit	gi|238938396|emb|CAR26573.1|	30.64	gi|50546591|ref|XP_500765.1|	33.67	No_hit	No_hit	No_hit	No_hit	gi|6320126|ref|NP_010206.1|	34.23	no	33.88	15
g16.t1	No_hit	No_hit	No_hit	No_hit	No_hit	No_hit	No_hit	No_hit	No_hit	No_hit	gi|255724144|ref|XP_002547001.1|	42.42	No_hit	No_hit	No_hit	No_hit	No_hit	No_hit	No_hit	No_hit	No_hit	No_hit	No_hit	No_hit	gi|320583731|gb|EFW97944.1|	31.37	No_hit	No_hit	No_hit	No_hit	No_hit	No_hit	No_hit	No_hit	No_hit	No_hit	No_hit	No_hit	No_hit	No_hit	no	36.895	16
g17.t1	No_hit	No_hit	No_hit	No_hit	gi|68482214|ref|XP_714991.1|	25.61	No_hit	No_hit	No_hit	No_hit	No_hit	No_hit	No_hit	No_hit	No_hit	No_hit	No_hit	No_hit	No_hit	No_hit	No_hit	No_hit	No_hit	No_hit	No_hit	No_hit	No_hit	No_hit	No_hit	No_hit	gi|238938394|emb|CAR26571.1|	23.46	No_hit	No_hit	No_hit	No_hit	No_hit	No_hit	No_hit	No_hit	no	24.535	17
g18.t1	No_hit	No_hit	No_hit	No_hit	No_hit	No_hit	No_hit	No_hit	No_hit	No_hit	No_hit	No_hit	No_hit	No_hit	No_hit	No_hit	No_hit	No_hit	No_hit	No_hit	No_hit	No_hit	No_hit	No_hit	No_hit	No_hit	No_hit	No_hit	No_hit	No_hit	gi|238942814|emb|CAR30985.1|	34.04	No_hit	No_hit	No_hit	No_hit	No_hit	No_hit	No_hit	No_hit	no	34.04	18
g19.t1	No_hit	No_hit	No_hit	No_hit	gi|68473539|ref|XP_719094.1|	30.38	gi|241956626|ref|XP_002421033.1|	30.65	No_hit	No_hit	gi|255727116|ref|XP_002548484.1|	29.72	No_hit	No_hit	gi|294654548|ref|XP_456606.2|	31.84	No_hit	No_hit	gi|255719608|ref|XP_002556084.1|	29.58	gi|149236273|ref|XP_001524014.1|	28.65	No_hit	No_hit	gi|320581018|gb|EFW95240.1|	45.74	gi|342303624|emb|CCC71405.1|	29.9	No_hit	No_hit	gi|238941253|emb|CAR29426.1|	28.77	gi|50556780|ref|XP_505798.1|	27.05	No_hit	No_hit	gi|150865048|ref|XP_001384100.2|	29.17	gi|6325066|ref|NP_015134.1|	28.01	no	29.65	19
g20.t1	gi|45198797|ref|NP_985826.1|	49.62	gi|145234396|ref|XP_001400569.1|	44.87	gi|68477224|ref|XP_717405.1|	47.34	gi|241958584|ref|XP_002422011.1|	47.58	gi|50285099|ref|XP_444978.1|	49.87	gi|255721397|ref|XP_002545633.1|	46.14	gi|260941259|ref|XP_002614796.1|	48.98	gi|50424765|ref|XP_460972.1|	48.35	gi|50307177|ref|XP_453567.1|	48.88	gi|255717555|ref|XP_002555058.1|	47.45	gi|149238644|ref|XP_001525198.1|	47.02	gi|254571151|ref|XP_002492685.1|	48.8	gi|320583078|gb|EFW97294.1|	44.7	gi|342302316|emb|CCC70088.1|	47.79	gi|146423316|ref|XP_001487588.1|	46.39	gi|238942931|emb|CAR31102.1|	47.87	gi|50547493|ref|XP_501216.1|	40.82	gi|156840029|ref|XP_001643699.1|	47.45	gi|150866927|ref|XP_001386689.2|	49.01	gi|6321184|ref|NP_011261.1|	48.04	yes	47.685	20
g21.t1	gi|45200803|ref|NP_986373.1|	48.88	gi|145246444|ref|XP_001395471.1|	47.04	gi|68476094|ref|XP_717856.1|	55.56	gi|241958000|ref|XP_002421719.1|	55.25	gi|50285659|ref|XP_445258.1|	33.28	gi|255722491|ref|XP_002546180.1|	55.11	gi|260944816|ref|XP_002616706.1|	53.4	gi|294658903|ref|XP_461244.2|	40.3	gi|50309761|ref|XP_454893.1|	43.53	gi|255712425|ref|XP_002552495.1|	50.87	gi|149246365|ref|XP_001527652.1|	48.11	gi|254564757|ref|XP_002489489.1|	44.14	gi|320581017|gb|EFW95239.1|	50.51	gi|342302545|emb|CCC70319.1|	45.34	gi|146421989|ref|XP_001486937.1|	37.98	gi|238938011|emb|CAR26188.1|	48.24	gi|50545433|ref|XP_500254.1|	49.06	gi|156849101|ref|XP_001647431.1|	48.12	gi|150866823|ref|XP_001386546.2|	54.77	gi|330443405|ref|NP_009469.2|	32.12	yes	48.18	21
g22.t1	No_hit	No_hit	No_hit	No_hit	gi|68480472|ref|XP_715834.1|	28.04	No_hit	No_hit	No_hit	No_hit	gi|255722177|ref|XP_002546023.1|	29.36	No_hit	No_hit	No_hit	No_hit	No_hit	No_hit	No_hit	No_hit	No_hit	No_hit	No_hit	No_hit	No_hit	No_hit	No_hit	No_hit	No_hit	No_hit	gi|238938021|emb|CAR26198.1|	34.62	No_hit	No_hit	No_hit	No_hit	No_hit	No_hit	No_hit	No_hit	no	29.36	22
g23.t1	gi|54299398|ref|NP_986384.2|	59.49	gi|317038020|ref|XP_001401498.2|	56.32	gi|68491237|ref|XP_710575.1|	56.64	gi|241956888|ref|XP_002421164.1|	54.74	gi|50288187|ref|XP_446522.1|	58.58	gi|255727046|ref|XP_002548449.1|	57.53	gi|260948568|ref|XP_002618581.1|	58.22	gi|294655678|ref|XP_457851.2|	59.15	gi|50308513|ref|XP_454259.1|	57.14	gi|255712403|ref|XP_002552484.1|	59.57	gi|149236375|ref|XP_001524065.1|	59.02	gi|254569874|ref|XP_002492047.1|	65.1	gi|320581015|gb|EFW95237.1|	66.83	gi|342300259|emb|CCC68017.1|	54.37	gi|146412111|ref|XP_001482027.1|	59.89	gi|238938022|emb|CAR26199.1|	56.1	gi|50549923|ref|XP_502433.1|	61.01	gi|156846003|ref|XP_001645890.1|	60.29	gi|126135088|ref|XP_001384068.1|	58.77	gi|330443401|ref|NP_009462.2|	54.25	yes	58.675	23
g24.t1	No_hit	No_hit	No_hit	No_hit	gi|68473533|ref|XP_719091.1|	26.06	No_hit	No_hit	No_hit	No_hit	gi|255727110|ref|XP_002548481.1|	30.53	No_hit	No_hit	No_hit	No_hit	No_hit	No_hit	No_hit	No_hit	No_hit	No_hit	No_hit	No_hit	No_hit	No_hit	No_hit	No_hit	No_hit	No_hit	gi|238938134|emb|CAR26311.1|	33.9	No_hit	No_hit	No_hit	No_hit	No_hit	No_hit	No_hit	No_hit	no	30.53	24
g25.t1	gi|302307455|ref|NP_984123.2|	48.98	gi|145243472|ref|XP_001394262.1|	46.85	gi|68478974|ref|XP_716421.1|	50.63	gi|241959308|ref|XP_002422373.1|	50.63	gi|50288009|ref|XP_446433.1|	47.98	gi|255723094|ref|XP_002546481.1|	51.14	gi|260949275|ref|XP_002618934.1|	52.3	gi|294655143|ref|XP_457240.2|	49.49	gi|50307463|ref|XP_453710.1|	47.72	gi|255716892|ref|XP_002554727.1|	47.59	gi|149235233|ref|XP_001523495.1|	48.61	gi|254571149|ref|XP_002492684.1|	56.49	gi|320581014|gb|EFW95236.1|	63.75	gi|342299951|emb|CCC67707.1|	48.36	gi|146422928|ref|XP_001487398.1|	50.89	gi|238939302|emb|CAR27478.1|	46.12	gi|50547491|ref|XP_501215.1|	51.04	gi|156836732|ref|XP_001642413.1|	48.22	gi|150866394|ref|XP_001385975.2|	49.75	gi|6325365|ref|NP_015433.1|	48.06	yes	49.235	25
g26.t1	gi|45190357|ref|NP_984611.1|	30.55	gi|145242534|ref|XP_001393840.1|	29.31	gi|68482238|ref|XP_715003.1|	28.77	gi|241951508|ref|XP_002418476.1|	29.18	gi|50294329|ref|XP_449576.1|	30.4	gi|255724652|ref|XP_002547255.1|	28.9	gi|260945715|ref|XP_002617155.1|	31.4	gi|294658367|ref|XP_460704.2|	30.43	gi|50310001|ref|XP_455014.1|	28.12	gi|255715495|ref|XP_002554029.1|	29.26	gi|149245152|ref|XP_001527110.1|	32.89	gi|254571147|ref|XP_002492683.1|	35.41	gi|320581012|gb|EFW95234.1|	39.56	gi|342300539|emb|CCC68301.1|	28.71	gi|146419638|ref|XP_001485780.1|	28.26	gi|238937815|emb|CAR25993.1|	29.05	gi|50551667|ref|XP_503308.1|	28.29	gi|156843350|ref|XP_001644743.1|	30.64	gi|150865861|ref|XP_001385247.2|	30.93	gi|6319672|ref|NP_009754.1|	28.37	yes	29.285	26
g27.t1	gi|45201014|ref|NP_986584.1|	69.78	gi|145245828|ref|XP_001395171.1|	64.44	gi|68491920|ref|XP_710258.1|	72.67	gi|241958614|ref|XP_002422026.1|	72.27	gi|50292841|ref|XP_448853.1|	69.62	gi|255721603|ref|XP_002545736.1|	73.31	gi|260946841|ref|XP_002617718.1|	71.52	gi|294660095|ref|XP_002777723.1|	70.99	gi|50312377|ref|XP_456222.1|	70.3	gi|255713508|ref|XP_002553036.1|	69.43	gi|149238918|ref|XP_001525335.1|	70.99	gi|254564705|ref|XP_002489463.1|	75.15	gi|320581394|gb|EFW95615.1|	77.33	gi|342300058|emb|CCC67815.1|	68.89	gi|146415136|ref|XP_001483538.1|	73.4	gi|238942750|emb|CAR30921.1|	69.49	gi|50543038|ref|XP_499685.1|	67.07	gi|156848676|ref|XP_001647219.1|	69.09	gi|150863853|ref|XP_001382472.2|	72.19	gi|6322815|ref|NP_012889.1|	69.49	yes	70.645	27
g28.t1	No_hit	No_hit	No_hit	No_hit	gi|68486900|ref|XP_712672.1|	52.56	No_hit	No_hit	No_hit	No_hit	gi|255727829|ref|XP_002548840.1|	50	No_hit	No_hit	No_hit	No_hit	No_hit	No_hit	No_hit	No_hit	No_hit	No_hit	No_hit	No_hit	No_hit	No_hit	No_hit	No_hit	No_hit	No_hit	gi|238937512|emb|CAR25690.1|	43.21	No_hit	No_hit	No_hit	No_hit	No_hit	No_hit	No_hit	No_hit	no	50	28
g29.t1	gi|45185496|ref|NP_983212.1|	32.87	gi|317038206|ref|XP_001401820.2|	33.95	gi|68483749|ref|XP_714233.1|	31.85	gi|241959154|ref|XP_002422296.1|	33.1	gi|50285359|ref|XP_445108.1|	34.46	gi|255721413|ref|XP_002545641.1|	33.59	gi|260947502|ref|XP_002618048.1|	32.12	gi|294657207|ref|XP_002770415.1|	34.13	gi|50302353|ref|XP_451111.1|	33.93	gi|255719019|ref|XP_002555790.1|	31.37	gi|149235397|ref|XP_001523577.1|	33.14	gi|254573720|ref|XP_002493969.1|	35.29	gi|320581392|gb|EFW95613.1|	42.09	gi|342299165|emb|CCC66913.1|	26.24	gi|146416223|ref|XP_001484081.1|	32.27	gi|238937805|emb|CAR25983.1|	30.16	gi|210075421|ref|XP_501522.2|	29.71	gi|156840910|ref|XP_001643832.1|	32.14	gi|150866475|ref|XP_001386095.2|	32.18	gi|6323384|ref|NP_013456.1|	30.87	yes	32.57	29
g30.t1	gi|45188012|ref|NP_984235.1|	57.28	gi|145249368|ref|XP_001401023.1|	45.96	gi|68475765|ref|XP_718089.1|	57.87	gi|241956844|ref|XP_002421142.1|	56.71	gi|50284875|ref|XP_444865.1|	28.9	gi|255732389|ref|XP_002551118.1|	57.55	gi|260951129|ref|XP_002619861.1|	59.2	gi|294657071|ref|XP_459387.2|	59.89	gi|50312431|ref|XP_456249.1|	58.79	gi|255711400|ref|XP_002551983.1|	55.99	gi|149236517|ref|XP_001524136.1|	54.72	gi|254565105|ref|XP_002489663.1|	32.79	gi|320582028|gb|EFW96247.1|	63.74	gi|342303717|emb|CCC71499.1|	27.61	gi|146414614|ref|XP_001483277.1|	60.49	gi|238942573|emb|CAR30744.1|	53.1	gi|50549601|ref|XP_502271.1|	35.92	gi|156836615|ref|XP_001642360.1|	28.9	gi|126134499|ref|XP_001383774.1|	60.12	gi|6320745|ref|NP_010825.1|	54.17	yes	56.35	30
g31.t1	No_hit	No_hit	No_hit	No_hit	gi|68492447|ref|XP_710020.1|	33.33	No_hit	No_hit	No_hit	No_hit	gi|255730030|ref|XP_002549940.1|	31.9	No_hit	No_hit	No_hit	No_hit	No_hit	No_hit	No_hit	No_hit	No_hit	No_hit	No_hit	No_hit	No_hit	No_hit	No_hit	No_hit	No_hit	No_hit	gi|238939904|emb|CAR28079.1|	25.77	No_hit	No_hit	No_hit	No_hit	No_hit	No_hit	No_hit	No_hit	no	31.9	31
g32.t1	gi|45190417|ref|NP_984671.1|	50.97	gi|317034602|ref|XP_001400695.2|	49.73	gi|68478011|ref|XP_717009.1|	46.91	gi|241957477|ref|XP_002421458.1|	46.49	gi|50290055|ref|XP_447459.1|	47.62	gi|255731756|ref|XP_002550802.1|	46.57	gi|260950137|ref|XP_002619365.1|	45.52	gi|294654462|ref|XP_456523.2|	44.98	gi|50306501|ref|XP_453224.1|	49.03	gi|255710511|ref|XP_002551539.1|	50	gi|149235438|ref|XP_001523597.1|	45.64	gi|254570006|ref|XP_002492113.1|	53.38	gi|320581389|gb|EFW95610.1|	62.98	gi|342299826|emb|CCC67582.1|	49.58	gi|146421758|ref|XP_001486823.1|	46.87	gi|238937434|emb|CAR25612.1|	49.31	gi|50546999|ref|XP_500969.1|	50.53	gi|156848535|ref|XP_001647149.1|	48.55	gi|150864649|ref|XP_001383564.2|	46.21	gi|6319512|ref|NP_009594.1|	48.35	yes	48.45	32
g33.t1	No_hit	No_hit	No_hit	No_hit	gi|68471655|ref|XP_720134.1|	55.17	No_hit	No_hit	No_hit	No_hit	gi|255726732|ref|XP_002548292.1|	55.17	No_hit	No_hit	No_hit	No_hit	No_hit	No_hit	No_hit	No_hit	No_hit	No_hit	No_hit	No_hit	No_hit	No_hit	No_hit	No_hit	No_hit	No_hit	gi|238938905|emb|CAR27081.1|	30.99	No_hit	No_hit	No_hit	No_hit	No_hit	No_hit	No_hit	No_hit	no	55.17	33
g34.t1	gi|302306904|ref|NP_983332.2|	45.81	gi|145235277|ref|XP_001390287.1|	29.98	gi|68469064|ref|XP_721319.1|	40.52	gi|241957421|ref|XP_002421430.1|	40.15	gi|50286861|ref|XP_445860.1|	44.67	gi|255726772|ref|XP_002548312.1|	51.32	gi|260948020|ref|XP_002618307.1|	55.95	gi|294656690|ref|XP_458993.2|	49.36	gi|50307943|ref|XP_453970.1|	47.24	gi|255720544|ref|XP_002556552.1|	46.98	gi|149245464|ref|XP_001527210.1|	49.95	gi|254565521|ref|XP_002489871.1|	51.78	gi|320581386|gb|EFW95607.1|	55.11	gi|342304210|emb|CCC71996.1|	46.95	gi|146421187|ref|XP_001486544.1|	50.54	gi|238941220|emb|CAR29393.1|	47.66	gi|50553050|ref|XP_503935.1|	48.37	gi|156837083|ref|XP_001642576.1|	46.25	gi|308198085|ref|XP_001387061.2|	50.5	gi|6322980|ref|NP_013052.1|	48.05	yes	47.855	34
g35.t1	gi|45187746|ref|NP_983969.1|	84.06	gi|145253705|ref|XP_001398365.1|	76.1	gi|68476285|ref|XP_717792.1|	35.29	gi|241949915|ref|XP_002417680.1|	88.93	gi|50290749|ref|XP_447807.1|	85.26	gi|255723556|ref|XP_002546711.1|	36.13	No_hit	No_hit	gi|50416994|ref|XP_457613.1|	88.05	gi|50307573|ref|XP_453766.1|	85.66	gi|255714817|ref|XP_002553690.1|	84.86	gi|149247681|ref|XP_001528249.1|	87.75	gi|254565519|ref|XP_002489870.1|	81.67	gi|320583863|gb|EFW98076.1|	88.1	gi|342300050|emb|CCC67807.1|	85.26	No_hit	No_hit	gi|238940003|emb|CAR28178.1|	81.67	gi|50556866|ref|XP_505841.1|	84.46	gi|156838725|ref|XP_001643063.1|	85.66	gi|126274071|ref|XP_001387403.1|	89.24	gi|6322171|ref|NP_012246.1|	85.26	no	85.26	35
g36.t1	No_hit	No_hit	No_hit	No_hit	gi|68465417|ref|XP_723070.1|	44.34	No_hit	No_hit	No_hit	No_hit	gi|255726770|ref|XP_002548311.1|	44.76	No_hit	No_hit	No_hit	No_hit	No_hit	No_hit	No_hit	No_hit	No_hit	No_hit	gi|254565517|ref|XP_002489869.1|	41	gi|320581385|gb|EFW95606.1|	52.03	No_hit	No_hit	No_hit	No_hit	gi|238940004|emb|CAR28179.1|	29.49	No_hit	No_hit	No_hit	No_hit	No_hit	No_hit	No_hit	No_hit	no	44.34	36
g37.t1	No_hit	No_hit	No_hit	No_hit	gi|68465417|ref|XP_723070.1|	34.04	No_hit	No_hit	No_hit	No_hit	gi|255726770|ref|XP_002548311.1|	32.97	No_hit	No_hit	No_hit	No_hit	No_hit	No_hit	No_hit	No_hit	No_hit	No_hit	No_hit	No_hit	gi|320581385|gb|EFW95606.1|	49.45	No_hit	No_hit	No_hit	No_hit	gi|238940004|emb|CAR28179.1|	30.49	No_hit	No_hit	No_hit	No_hit	No_hit	No_hit	No_hit	No_hit	no	33.505	37
g38.t1	No_hit	No_hit	No_hit	No_hit	gi|68484769|ref|XP_713696.1|	20.25	gi|241953199|ref|XP_002419321.1|	61.97	No_hit	No_hit	gi|255731051|ref|XP_002550450.1|	31.51	No_hit	No_hit	No_hit	No_hit	No_hit	No_hit	No_hit	No_hit	No_hit	No_hit	No_hit	No_hit	No_hit	No_hit	No_hit	No_hit	No_hit	No_hit	gi|238940005|emb|CAR28180.1|	54.93	No_hit	No_hit	No_hit	No_hit	No_hit	No_hit	No_hit	No_hit	no	43.22	38
g39.t1	gi|45185618|ref|NP_983334.1|	73.62	gi|145241011|ref|XP_001393152.1|	68.42	gi|68465699|ref|XP_723211.1|	75.63	gi|241953417|ref|XP_002419430.1|	75.21	gi|50286857|ref|XP_445858.1|	73.11	gi|255726586|ref|XP_002548219.1|	74.38	gi|260948008|ref|XP_002618301.1|	74.59	gi|50416984|ref|XP_457609.1|	73.9	gi|302310654|ref|XP_002999386.1|	70.12	gi|255714889|ref|XP_002553726.1|	70.98	gi|149247687|ref|XP_001528252.1|	71.71	gi|254565513|ref|XP_002489867.1|	69.59	gi|320581383|gb|EFW95604.1|	78.42	gi|342299113|emb|CCC66859.1|	74.79	gi|146417270|ref|XP_001484604.1|	72.29	gi|238941222|emb|CAR29395.1|	71.66	gi|210076073|ref|XP_505839.2|	68.67	gi|156837079|ref|XP_001642574.1|	71.71	gi|126274074|ref|XP_001387812.1|	73.09	gi|6322984|ref|NP_013055.1|	72.11	yes	72.69	39
g40.t1	gi|302308893|ref|NP_986030.2|	36.73	gi|145250337|ref|XP_001396682.1|	35.69	gi|68491802|ref|XP_710313.1|	46.74	gi|241954972|ref|XP_002420207.1|	38.69	gi|50284805|ref|XP_444830.1|	34.75	gi|255729622|ref|XP_002549736.1|	37.43	gi|260942373|ref|XP_002615485.1|	37.48	gi|294656701|ref|XP_459003.2|	38.21	gi|50308857|ref|XP_454433.1|	37.32	gi|255715031|ref|XP_002553797.1|	35.82	gi|149237342|ref|XP_001524548.1|	35.36	gi|254565511|ref|XP_002489866.1|	43.45	gi|320581382|gb|EFW95603.1|	44.87	gi|342298989|emb|CCC66734.1|	36.11	gi|146413809|ref|XP_001482875.1|	38.91	gi|238941307|emb|CAR29480.1|	34.77	gi|50556054|ref|XP_505435.1|	38.05	gi|156841278|ref|XP_001644013.1|	36.63	gi|308198026|ref|XP_001386789.2|	36.57	gi|6321411|ref|NP_011488.1|	34.64	yes	37.025	40
g41.t1	No_hit	No_hit	No_hit	No_hit	gi|68488585|ref|XP_711868.1|	23.56	No_hit	No_hit	No_hit	No_hit	gi|255729620|ref|XP_002549735.1|	25.3	No_hit	No_hit	No_hit	No_hit	No_hit	No_hit	No_hit	No_hit	No_hit	No_hit	No_hit	No_hit	No_hit	No_hit	No_hit	No_hit	No_hit	No_hit	gi|238941308|emb|CAR29481.1|	23.94	No_hit	No_hit	No_hit	No_hit	No_hit	No_hit	No_hit	No_hit	no	23.94	41
g42.t1	gi|45199003|ref|NP_986032.1|	62.73	gi|145231771|ref|XP_001399358.1|	54.9	gi|68491800|ref|XP_710312.1|	63.22	gi|241954974|ref|XP_002420208.1|	63.07	gi|50284803|ref|XP_444829.1|	62.91	gi|255729624|ref|XP_002549737.1|	63.22	gi|260947254|ref|XP_002617924.1|	62.84	gi|294656703|ref|XP_459006.2|	65.48	gi|50308853|ref|XP_454431.1|	63.02	gi|255715035|ref|XP_002553799.1|	63.73	gi|149237344|ref|XP_001524549.1|	63.23	gi|254568992|ref|XP_002491606.1|	62.43	gi|320581381|gb|EFW95602.1|	67.66	gi|342301771|emb|CCC69542.1|	63.58	gi|146413805|ref|XP_001482873.1|	62.16	gi|238941309|emb|CAR29482.1|	62.02	gi|50556874|ref|XP_505845.1|	58.85	gi|156843845|ref|XP_001644988.1|	63.58	gi|126275035|ref|XP_001387018.1|	63.9	gi|6321412|ref|NP_011489.1|	63.73	yes	63.145	42
g43.t1	No_hit	No_hit	No_hit	No_hit	gi|68488616|ref|XP_723603.1|	30.77	No_hit	No_hit	No_hit	No_hit	gi|255729368|ref|XP_002549609.1|	32.97	No_hit	No_hit	No_hit	No_hit	No_hit	No_hit	No_hit	No_hit	No_hit	No_hit	gi|254565509|ref|XP_002489865.1|	35.62	gi|320581380|gb|EFW95601.1|	47.22	No_hit	No_hit	No_hit	No_hit	gi|238937760|emb|CAR25938.1|	31.25	No_hit	No_hit	No_hit	No_hit	No_hit	No_hit	No_hit	No_hit	no	32.97	43
g44.t1	No_hit	No_hit	No_hit	No_hit	gi|68488573|ref|XP_711862.1|	31.3	No_hit	No_hit	No_hit	No_hit	gi|255729366|ref|XP_002549608.1|	27.35	No_hit	No_hit	gi|294656705|ref|XP_459008.2|	27.3	No_hit	No_hit	No_hit	No_hit	No_hit	No_hit	No_hit	No_hit	No_hit	No_hit	No_hit	No_hit	No_hit	No_hit	gi|238940193|emb|CAR28367.1|	23.53	No_hit	No_hit	No_hit	No_hit	gi|308198028|ref|XP_001387020.2|	26.61	No_hit	No_hit	no	27.3	44
g45.t1	gi|302308901|ref|NP_986035.2|	34.48	No_hit	No_hit	gi|68488581|ref|XP_711866.1|	33.84	gi|241954968|ref|XP_002420205.1|	34.82	gi|50286769|ref|XP_445814.1|	35.76	gi|255729372|ref|XP_002549611.1|	36.08	gi|260947260|ref|XP_002617927.1|	39.43	gi|50420935|ref|XP_459010.1|	38.85	gi|50308847|ref|XP_454428.1|	28.83	gi|255715041|ref|XP_002553802.1|	33.62	gi|149237338|ref|XP_001524546.1|	40.52	gi|254565503|ref|XP_002489862.1|	41.59	No_hit	No_hit	gi|342301001|emb|CCC68766.1|	35	gi|146413795|ref|XP_001482868.1|	41.85	gi|238941312|emb|CAR29485.1|	30.46	gi|50555377|ref|XP_505097.1|	39.94	gi|156846870|ref|XP_001646321.1|	33.23	gi|308198024|ref|XP_001387016.2|	34.38	gi|41629674|ref|NP_009540.2|	29.34	no	34.91	45
g46.t1	No_hit	No_hit	gi|317028930|ref|XP_003188689.1|	22.26	gi|68492301|ref|XP_710077.1|	26.26	gi|241958908|ref|XP_002422173.1|	26.01	No_hit	No_hit	gi|255722157|ref|XP_002546013.1|	28.95	gi|260947998|ref|XP_002618296.1|	23.89	gi|294659635|ref|XP_002770617.1|	25.14	No_hit	No_hit	No_hit	No_hit	gi|149245841|ref|XP_001527393.1|	23.8	No_hit	No_hit	gi|320583804|gb|EFW98017.1|	23.39	No_hit	No_hit	No_hit	No_hit	gi|238937754|emb|CAR25932.1|	32.61	No_hit	No_hit	gi|156835960|ref|XP_001642228.1|	25.56	No_hit	No_hit	gi|6323694|ref|NP_013765.1|	21.49	no	25.14	46
g47.t1	gi|302306915|ref|NP_983340.2|	42.99	gi|145257821|ref|XP_001401859.1|	43.05	gi|68488577|ref|XP_711864.1|	48.07	gi|241954966|ref|XP_002420204.1|	48.8	gi|50285773|ref|XP_445315.1|	41.5	gi|255729370|ref|XP_002549610.1|	47.75	gi|260947262|ref|XP_002617928.1|	49.55	gi|294656707|ref|XP_459011.2|	48.72	gi|50307959|ref|XP_453978.1|	42.35	gi|255714901|ref|XP_002553732.1|	45.15	gi|149237336|ref|XP_001524545.1|	51.76	gi|254565501|ref|XP_002489861.1|	45.62	gi|320583462|gb|EFW97675.1|	58.23	gi|342299109|emb|CCC66855.1|	43.96	gi|146413793|ref|XP_001482867.1|	49.77	gi|238941228|emb|CAR29401.1|	44.26	gi|210075971|ref|XP_505096.2|	47.62	gi|156837595|ref|XP_001642819.1|	43.98	gi|308198023|ref|XP_001386788.2|	48.57	gi|6322988|ref|NP_013060.1|	42.52	yes	46.62	47
g48.t1	gi|302306915|ref|NP_983340.2|	31.64	gi|145257821|ref|XP_001401859.1|	27.89	gi|68488577|ref|XP_711864.1|	32.11	gi|241954966|ref|XP_002420204.1|	32.21	gi|50285773|ref|XP_445315.1|	28.01	gi|255729370|ref|XP_002549610.1|	33.33	gi|260947264|ref|XP_002617929.1|	32.86	gi|294656707|ref|XP_459011.2|	33.04	gi|50307959|ref|XP_453978.1|	27.78	gi|255714901|ref|XP_002553732.1|	28.73	gi|149237334|ref|XP_001524544.1|	29.94	gi|254565501|ref|XP_002489861.1|	32.85	gi|320583462|gb|EFW97675.1|	39.16	gi|342299109|emb|CCC66855.1|	27.62	gi|146413793|ref|XP_001482867.1|	28.14	gi|238941228|emb|CAR29401.1|	26.85	gi|210075971|ref|XP_505096.2|	27.75	gi|156837595|ref|XP_001642819.1|	29.77	gi|308198023|ref|XP_001386788.2|	32.7	gi|6322988|ref|NP_013060.1|	27.87	yes	29.855	48
g49.t1	gi|302306915|ref|NP_983340.2|	33.1	gi|145257821|ref|XP_001401859.1|	29.25	gi|68488577|ref|XP_711864.1|	37.19	gi|241954966|ref|XP_002420204.1|	36.85	gi|50285773|ref|XP_445315.1|	31.98	gi|255729370|ref|XP_002549610.1|	39.23	gi|260947268|ref|XP_002617931.1|	32.57	gi|294656707|ref|XP_459011.2|	38.32	gi|50307959|ref|XP_453978.1|	29.27	gi|255714901|ref|XP_002553732.1|	34.49	gi|149237334|ref|XP_001524544.1|	33.81	gi|254565501|ref|XP_002489861.1|	40.31	gi|320583462|gb|EFW97675.1|	47.02	gi|342299109|emb|CCC66855.1|	31.15	gi|146413789|ref|XP_001482865.1|	39.14	gi|238941228|emb|CAR29401.1|	33.67	gi|210075971|ref|XP_505096.2|	28.22	gi|156837595|ref|XP_001642819.1|	32.41	gi|308198023|ref|XP_001386788.2|	40.06	gi|6322988|ref|NP_013060.1|	31.51	yes	33.74	49
g50.t1	gi|302306915|ref|NP_983340.2|	54.82	gi|145257821|ref|XP_001401859.1|	51.02	gi|68488577|ref|XP_711864.1|	57.79	gi|241954966|ref|XP_002420204.1|	57.79	gi|50285773|ref|XP_445315.1|	53.54	gi|255729370|ref|XP_002549610.1|	58.79	gi|260947270|ref|XP_002617932.1|	55.61	gi|294656707|ref|XP_459011.2|	55.22	gi|50307959|ref|XP_453978.1|	55.33	gi|255714901|ref|XP_002553732.1|	56.35	gi|149237334|ref|XP_001524544.1|	57.65	gi|254565501|ref|XP_002489861.1|	57.64	gi|320583462|gb|EFW97675.1|	63.5	gi|342299109|emb|CCC66855.1|	54.23	gi|146413789|ref|XP_001482865.1|	55.78	gi|238941228|emb|CAR29401.1|	50.51	gi|210075971|ref|XP_505096.2|	57.92	gi|156837595|ref|XP_001642819.1|	54	gi|308198023|ref|XP_001386788.2|	56.12	gi|6322988|ref|NP_013060.1|	52.94	yes	55.695	50
g51.t1	No_hit	No_hit	No_hit	No_hit	gi|68466763|ref|XP_722577.1|	21.85	No_hit	No_hit	No_hit	No_hit	gi|255724358|ref|XP_002547108.1|	35.9	No_hit	No_hit	gi|294654314|ref|XP_456350.2|	37.76	No_hit	No_hit	No_hit	No_hit	No_hit	No_hit	gi|254565499|ref|XP_002489860.1|	49.18	gi|320582393|gb|EFW96610.1|	55.8	No_hit	No_hit	No_hit	No_hit	gi|238942578|emb|CAR30749.1|	19.77	gi|50542878|ref|XP_499605.1|	40.44	No_hit	No_hit	No_hit	No_hit	No_hit	No_hit	no	37.76	51
g52.t1	gi|302306472|ref|NP_982884.2|	35.65	gi|145256696|ref|XP_001401488.1|	35.44	gi|68470374|ref|XP_720691.1|	35.51	gi|241948497|ref|XP_002416971.1|	36.54	gi|50286919|ref|XP_445889.1|	44.44	gi|255728755|ref|XP_002549303.1|	28.16	gi|260944054|ref|XP_002616325.1|	38.4	gi|50427223|ref|XP_462224.1|	35.18	gi|50305773|ref|XP_452847.1|	41.95	gi|255715623|ref|XP_002554093.1|	46.06	gi|149239180|ref|XP_001525466.1|	28.44	gi|254569896|ref|XP_002492058.1|	50.8	gi|320580580|gb|EFW94802.1|	51.55	gi|342299880|emb|CCC67636.1|	47.91	gi|146423538|ref|XP_001487696.1|	36.02	gi|238941434|emb|CAR29607.1|	37.58	gi|50550121|ref|XP_502533.1|	32.52	gi|156842300|ref|XP_001644518.1|	45	gi|126137926|ref|XP_001385486.1|	37.46	gi|6320260|ref|NP_010340.1|	44.75	yes	37.52	52
g53.t1	gi|45185166|ref|NP_982883.1|	54.55	gi|145233425|ref|XP_001400085.1|	41.27	gi|68491401|ref|XP_710498.1|	59.39	gi|241956192|ref|XP_002420816.1|	58.88	No_hit	No_hit	gi|255727614|ref|XP_002548733.1|	58.88	gi|260951455|ref|XP_002620024.1|	59.39	gi|50426473|ref|XP_461833.1|	59.39	gi|50305775|ref|XP_452848.1|	56.68	gi|255715625|ref|XP_002554094.1|	54.55	gi|149235939|ref|XP_001523847.1|	58.88	gi|254569898|ref|XP_002492059.1|	56.28	gi|320580579|gb|EFW94801.1|	55.84	No_hit	No_hit	gi|146418355|ref|XP_001485143.1|	53.3	No_hit	No_hit	gi|50556382|ref|XP_505599.1|	49.75	No_hit	No_hit	gi|126136287|ref|XP_001384667.1|	57.36	No_hit	No_hit	no	56.68	53
g54.t1	gi|45185165|ref|NP_982882.1|	34.04	gi|145229123|ref|XP_001388870.1|	34.08	gi|68489036|ref|XP_711631.1|	40.45	gi|241950225|ref|XP_002417835.1|	40.62	gi|50294023|ref|XP_449423.1|	30.61	gi|255728679|ref|XP_002549265.1|	41.06	gi|260943041|ref|XP_002615819.1|	41.57	gi|294659582|ref|XP_002770604.1|	39.79	gi|50305777|ref|XP_452849.1|	34.35	gi|255715627|ref|XP_002554095.1|	36.03	gi|149239532|ref|XP_001525642.1|	40.2	gi|254570897|ref|XP_002492558.1|	37.09	gi|320580578|gb|EFW94800.1|	46.93	gi|342304024|emb|CCC71809.1|	31.94	gi|146418150|ref|XP_001485041.1|	40.76	gi|238941435|emb|CAR29608.1|	30.66	gi|50556386|ref|XP_505601.1|	35.67	gi|156843637|ref|XP_001644885.1|	36.57	gi|308198236|ref|XP_001387173.2|	39.67	gi|6319553|ref|NP_009635.1|	38.26	yes	37.675	54
g55.t1	gi|45201471|ref|NP_987041.1|	76	gi|145228883|ref|XP_001388750.1|	69.9	gi|68486561|ref|XP_712831.1|	75.24	gi|241951526|ref|XP_002418485.1|	75.24	gi|50285071|ref|XP_444964.1|	75.12	gi|255724622|ref|XP_002547240.1|	75.74	gi|260949149|ref|XP_002618871.1|	76.26	gi|50419665|ref|XP_458360.1|	73.13	gi|50309727|ref|XP_454876.1|	75.62	gi|255712461|ref|XP_002552513.1|	75.12	gi|149248176|ref|XP_001528475.1|	72.91	gi|254565973|ref|XP_002490097.1|	76.5	gi|320582185|gb|EFW96403.1|	82.91	gi|342302555|emb|CCC70329.1|	78.39	gi|146423403|ref|XP_001487630.1|	75.25	gi|238937994|emb|CAR26171.1|	77.23	gi|50556880|ref|XP_505848.1|	63.64	gi|156846041|ref|XP_001645909.1|	75.25	gi|126135682|ref|XP_001384365.1|	75.25	gi|6319399|ref|NP_009481.1|	75	yes	75.25	55
g56.t1	gi|45201468|ref|NP_987038.1|	51.69	gi|145248626|ref|XP_001400652.1|	56.74	gi|68478639|ref|XP_716588.1|	53.11	gi|241953491|ref|XP_002419467.1|	52.91	gi|50290111|ref|XP_447487.1|	50.2	gi|255726470|ref|XP_002548161.1|	50	gi|260950969|ref|XP_002619781.1|	48.1	gi|294654692|ref|XP_456755.2|	50	gi|50309721|ref|XP_454873.1|	56.63	gi|255712467|ref|XP_002552516.1|	48.56	gi|149240832|ref|XP_001526234.1|	47.75	gi|254565969|ref|XP_002490095.1|	47.95	gi|320582183|gb|EFW96401.1|	53.92	gi|342302556|emb|CCC70330.1|	48.81	gi|146420767|ref|XP_001486337.1|	57.32	gi|238937991|emb|CAR26168.1|	54.72	gi|210076242|ref|XP_504581.2|	55.26	gi|156846045|ref|XP_001645911.1|	51.18	gi|126133242|ref|XP_001383146.1|	52.49	gi|6320947|ref|NP_011026.1|	47.22	yes	51.435	56
g57.t1	gi|45201016|ref|NP_986586.1|	61.33	gi|145258138|ref|XP_001401952.1|	56.58	gi|68466109|ref|XP_722829.1|	68.87	gi|241954230|ref|XP_002419836.1|	68.87	gi|50291807|ref|XP_448336.1|	62.25	gi|255721005|ref|XP_002545437.1|	69.54	gi|260946920|ref|XP_002617757.1|	69.33	gi|50421429|ref|XP_459265.1|	72	gi|50309719|ref|XP_454872.1|	68	gi|255712469|ref|XP_002552517.1|	66	gi|149236998|ref|XP_001524376.1|	67.55	gi|254570323|ref|XP_002492271.1|	64	gi|320582182|gb|EFW96400.1|	71.71	gi|342300238|emb|CCC67996.1|	67.57	gi|146412484|ref|XP_001482213.1|	69.33	gi|238937943|emb|CAR26120.1|	60.4	gi|50556888|ref|XP_505852.1|	64.9	gi|156837431|ref|XP_001642741.1|	62.16	gi|150951218|ref|XP_001387501.2|	71.52	gi|6321776|ref|NP_011852.1|	62	yes	67.56	57
g58.t1	No_hit	No_hit	No_hit	No_hit	gi|68470496|ref|XP_720752.1|	38.64	No_hit	No_hit	No_hit	No_hit	gi|255723135|ref|XP_002546501.1|	38.64	No_hit	No_hit	No_hit	No_hit	No_hit	No_hit	No_hit	No_hit	No_hit	No_hit	No_hit	No_hit	No_hit	No_hit	No_hit	No_hit	No_hit	No_hit	gi|238937809|emb|CAR25987.1|	28.93	No_hit	No_hit	No_hit	No_hit	No_hit	No_hit	No_hit	No_hit	no	38.64	58
g59.t1	gi|302309573|ref|NP_987036.2|	39.05	gi|317025538|ref|XP_001389270.2|	46.93	gi|68472820|ref|XP_719475.1|	44.64	gi|241950697|ref|XP_002418071.1|	45.1	gi|50285067|ref|XP_444962.1|	33.33	gi|255723858|ref|XP_002546858.1|	35.09	gi|260942387|ref|XP_002615492.1|	45.73	gi|294656985|ref|XP_002770359.1|	42.78	gi|50309717|ref|XP_454871.1|	41.38	gi|255712471|ref|XP_002552518.1|	39.09	gi|149248686|ref|XP_001528730.1|	41.08	gi|254565965|ref|XP_002490093.1|	45.75	gi|320582180|gb|EFW96398.1|	51.18	gi|342300237|emb|CCC67995.1|	34.35	gi|146412422|ref|XP_001482182.1|	45.62	gi|238937989|emb|CAR26166.1|	44.06	gi|50554945|ref|XP_504881.1|	51.83	gi|156849075|ref|XP_001647418.1|	39.32	gi|150864073|ref|XP_001382766.2|	45.23	gi|330443411|ref|NP_009486.3|	40.19	yes	43.42	59
g60.t1	No_hit	No_hit	gi|317036952|ref|XP_001398404.2|	45.15	gi|68464729|ref|XP_723442.1|	38.23	gi|241949541|ref|XP_002417493.1|	42.78	No_hit	No_hit	gi|255728051|ref|XP_002548951.1|	41.49	gi|260948224|ref|XP_002618409.1|	45.16	gi|294655912|ref|XP_458134.2|	41.81	gi|50307895|ref|XP_453941.1|	43.41	gi|255719238|ref|XP_002555899.1|	41.35	gi|149246744|ref|XP_001527797.1|	40.68	gi|254573392|ref|XP_002493805.1|	45.2	gi|320582180|gb|EFW96398.1|	66.47	gi|342298903|emb|CCC66649.1|	41.44	gi|146416743|ref|XP_001484341.1|	37.65	gi|238940770|emb|CAR28944.1|	38.59	gi|50556288|ref|XP_505552.1|	43.45	gi|156839164|ref|XP_001643276.1|	40.49	gi|150866596|ref|XP_001386246.2|	44.13	gi|6324092|ref|NP_014162.1|	42.59	no	42.2	60
g61.t1	gi|45185025|ref|NP_982742.1|	36.67	gi|145229679|ref|XP_001389148.1|	30.98	gi|68464731|ref|XP_723443.1|	41.02	gi|241949543|ref|XP_002417494.1|	41.62	gi|50291209|ref|XP_448037.1|	34.57	gi|255728047|ref|XP_002548949.1|	44.04	gi|260946019|ref|XP_002617307.1|	40.64	gi|294655913|ref|XP_458135.2|	43.24	gi|50307899|ref|XP_453943.1|	37.18	gi|255719234|ref|XP_002555897.1|	36.46	gi|149246746|ref|XP_001527798.1|	41.85	gi|254568180|ref|XP_002491200.1|	46.43	gi|320582179|gb|EFW96397.1|	48.23	gi|342298901|emb|CCC66647.1|	35.34	gi|146416741|ref|XP_001484340.1|	45.71	gi|238940773|emb|CAR28947.1|	36.7	gi|50545922|ref|XP_500499.1|	38.8	gi|156839170|ref|XP_001643279.1|	34.9	gi|150866595|ref|XP_001386245.2|	44.24	gi|6324089|ref|NP_014159.1|	37.55	yes	39.72	61
g62.t1	gi|45185024|ref|NP_982741.1|	57.48	gi|145233939|ref|XP_001400342.1|	52.72	gi|68465104|ref|XP_723251.1|	55.23	gi|241949537|ref|XP_002417491.1|	55.18	gi|50291211|ref|XP_448038.1|	57.27	gi|255728055|ref|XP_002548953.1|	55.94	gi|260948228|ref|XP_002618411.1|	54.48	gi|50419213|ref|XP_458129.1|	57.08	gi|50307901|ref|XP_453944.1|	56.31	gi|255719232|ref|XP_002555896.1|	54.73	gi|149247132|ref|XP_001527991.1|	53.83	gi|254568186|ref|XP_002491203.1|	59.73	gi|320582178|gb|EFW96396.1|	63.11	gi|342298900|emb|CCC66646.1|	56.18	gi|146416747|ref|XP_001484343.1|	56.31	gi|238940775|emb|CAR28949.1|	56.18	gi|50553728|ref|XP_504275.1|	53.5	gi|156839172|ref|XP_001643280.1|	58.06	gi|150866444|ref|XP_001386049.2|	54.18	gi|6324088|ref|NP_014158.1|	55.63	yes	56.06	62
g63.t1	No_hit	No_hit	gi|145238804|ref|XP_001392049.1|	29.31	gi|68473460|ref|XP_719288.1|	39.29	gi|241956750|ref|XP_002421095.1|	39.26	No_hit	No_hit	gi|255725980|ref|XP_002547916.1|	33.91	gi|260947408|ref|XP_002618001.1|	32.56	gi|294657094|ref|XP_459412.2|	31.4	No_hit	No_hit	No_hit	No_hit	gi|149236513|ref|XP_001524134.1|	29.68	gi|254565827|ref|XP_002490024.1|	34.4	gi|320582980|gb|EFW97197.1|	43.87	No_hit	No_hit	gi|146421520|ref|XP_001486705.1|	30.99	gi|238938597|emb|CAR26773.1|	34.15	gi|50543514|ref|XP_499923.1|	29.21	No_hit	No_hit	gi|150866102|ref|XP_001385588.2|	34.04	No_hit	No_hit	no	33.91	63
g64.t1	gi|45200761|ref|NP_986331.1|	57.69	gi|145250153|ref|XP_001396590.1|	55.06	gi|68481718|ref|XP_715227.1|	67.07	gi|241957713|ref|XP_002421576.1|	67.48	gi|50295084|ref|XP_449953.1|	59.75	gi|255731868|ref|XP_002550858.1|	67.07	gi|260944676|ref|XP_002616636.1|	66.8	gi|294659838|ref|XP_462266.2|	62.37	gi|50303013|ref|XP_451444.1|	55.98	gi|255711834|ref|XP_002552200.1|	56.84	gi|149235488|ref|XP_001523622.1|	67.89	gi|254568148|ref|XP_002491184.1|	66.29	gi|320582215|gb|EFW96433.1|	78.92	gi|342302039|emb|CCC69812.1|	57.69	gi|146415642|ref|XP_001483791.1|	65.76	gi|238938599|emb|CAR26775.1|	57.26	gi|210075533|ref|XP_501939.2|	66.67	gi|156844288|ref|XP_001645207.1|	56.84	gi|150863895|ref|XP_001382529.2|	65.15	gi|6323974|ref|NP_014045.1|	56.6	yes	63.76	64
g65.t1	gi|45199223|ref|NP_986252.1|	54	No_hit	No_hit	gi|68491403|ref|XP_710499.1|	50	gi|241956194|ref|XP_002420817.1|	45.83	gi|50292089|ref|XP_448477.1|	51.85	gi|255727616|ref|XP_002548734.1|	50	gi|260951457|ref|XP_002620025.1|	48.33	gi|50426477|ref|XP_461835.1|	52.94	gi|50304607|ref|XP_452259.1|	50	gi|255715980|ref|XP_002554271.1|	44.54	gi|149235937|ref|XP_001523846.1|	49.51	gi|254565793|ref|XP_002490007.1|	55.77	No_hit	No_hit	gi|342298852|emb|CCC66598.1|	48.41	gi|146418351|ref|XP_001485141.1|	52.48	gi|238940859|emb|CAR29033.1|	48.28	gi|50548353|ref|XP_501646.1|	46.72	gi|156847888|ref|XP_001646827.1|	58	gi|126137033|ref|XP_001385040.1|	48.33	gi|6320719|ref|NP_010799.1|	46.96	no	49.755	65
g66.t1	No_hit	No_hit	No_hit	No_hit	gi|68469425|ref|XP_721227.1|	30.16	No_hit	No_hit	No_hit	No_hit	gi|255730241|ref|XP_002550045.1|	28.57	No_hit	No_hit	No_hit	No_hit	No_hit	No_hit	No_hit	No_hit	No_hit	No_hit	No_hit	No_hit	No_hit	No_hit	No_hit	No_hit	No_hit	No_hit	gi|238940829|emb|CAR29003.1|	42.11	No_hit	No_hit	No_hit	No_hit	No_hit	No_hit	No_hit	No_hit	no	30.16	66
g67.t1	gi|45187616|ref|NP_983839.1|	58.71	gi|145229095|ref|XP_001388856.1|	47.67	gi|68476961|ref|XP_717458.1|	51.35	gi|241958528|ref|XP_002421983.1|	51.6	gi|50291421|ref|XP_448143.1|	59.7	gi|255721337|ref|XP_002545603.1|	51.84	gi|260944766|ref|XP_002616681.1|	58.81	gi|50425347|ref|XP_461267.1|	57.42	gi|50310423|ref|XP_455231.1|	56.89	gi|255718319|ref|XP_002555440.1|	56.82	gi|149239076|ref|XP_001525414.1|	56	gi|254570072|ref|XP_002492146.1|	58.42	gi|320582219|gb|EFW96437.1|	63.47	gi|342303408|emb|CCC71187.1|	57.61	gi|146422029|ref|XP_001486957.1|	60.3	gi|238937328|emb|CAR25506.1|	55.97	gi|50554861|ref|XP_504839.1|	48.98	gi|156842991|ref|XP_001644565.1|	57.18	gi|150866936|ref|XP_001386701.2|	59.83	gi|6324265|ref|NP_014335.1|	57.56	yes	57.3	67
g68.t1	No_hit	No_hit	No_hit	No_hit	gi|68472717|ref|XP_719677.1|	39.62	gi|241950563|ref|XP_002418004.1|	39.62	No_hit	No_hit	gi|255723702|ref|XP_002546780.1|	43	No_hit	No_hit	gi|294654572|ref|XP_456630.2|	36.18	gi|302310556|ref|XP_453008.2|	35.5	gi|255715145|ref|XP_002553854.1|	41.71	gi|149248568|ref|XP_001528671.1|	39.38	gi|254573456|ref|XP_002493837.1|	48.21	No_hit	No_hit	gi|342304282|emb|CCC72071.1|	39.29	gi|146420921|ref|XP_001486413.1|	38.67	gi|238941365|emb|CAR29538.1|	35.06	gi|210075411|ref|XP_501507.2|	30.36	gi|156843803|ref|XP_001644967.1|	38.67	gi|150863702|ref|XP_001382263.2|	44.22	gi|6323358|ref|NP_013430.1|	38.2	no	39.29	68
g69.t1	No_hit	No_hit	No_hit	No_hit	gi|68471537|ref|XP_720075.1|	35.71	No_hit	No_hit	No_hit	No_hit	gi|255726434|ref|XP_002548143.1|	35.71	No_hit	No_hit	No_hit	No_hit	No_hit	No_hit	No_hit	No_hit	No_hit	No_hit	No_hit	No_hit	gi|320580964|gb|EFW95186.1|	49.54	No_hit	No_hit	No_hit	No_hit	gi|238942796|emb|CAR30967.1|	26.09	No_hit	No_hit	No_hit	No_hit	No_hit	No_hit	No_hit	No_hit	no	35.71	69
g70.t1	No_hit	No_hit	No_hit	No_hit	No_hit	No_hit	No_hit	No_hit	No_hit	No_hit	No_hit	No_hit	No_hit	No_hit	No_hit	No_hit	No_hit	No_hit	No_hit	No_hit	No_hit	No_hit	No_hit	No_hit	No_hit	No_hit	No_hit	No_hit	No_hit	No_hit	gi|238938152|emb|CAR26329.1|	50	No_hit	No_hit	No_hit	No_hit	No_hit	No_hit	No_hit	No_hit	no	50	70
g71.t1	No_hit	No_hit	No_hit	No_hit	No_hit	No_hit	No_hit	No_hit	No_hit	No_hit	gi|255728917|ref|XP_002549384.1|	40	No_hit	No_hit	No_hit	No_hit	No_hit	No_hit	No_hit	No_hit	No_hit	No_hit	No_hit	No_hit	No_hit	No_hit	No_hit	No_hit	No_hit	No_hit	gi|238939602|emb|CAR27777.1|	50	No_hit	No_hit	No_hit	No_hit	No_hit	No_hit	No_hit	No_hit	no	45	71
g72.t1	gi|302307406|ref|NP_984066.2|	59.87	gi|145242826|ref|XP_001393986.1|	53.18	gi|68485391|ref|XP_713373.1|	56.88	gi|241953956|ref|XP_002419699.1|	56.88	gi|50286509|ref|XP_445683.1|	60.18	gi|255720601|ref|XP_002545235.1|	56.88	gi|260949631|ref|XP_002619112.1|	57.82	gi|50424079|ref|XP_460624.1|	57.24	gi|50306539|ref|XP_453243.1|	61.12	gi|255713204|ref|XP_002552884.1|	59.64	gi|149236914|ref|XP_001524334.1|	56.79	gi|254573284|ref|XP_002493751.1|	60.77	No_hit	No_hit	gi|342299385|emb|CCC67139.1|	59.91	gi|146419493|ref|XP_001485708.1|	57.34	gi|238941836|emb|CAR30009.1|	58.39	gi|50551577|ref|XP_503263.1|	52.83	gi|156843554|ref|XP_001644844.1|	59.64	gi|126135588|ref|XP_001384318.1|	56.33	gi|6323333|ref|NP_013406.1|	58.97	no	57.82	72
g73.t1	No_hit	No_hit	No_hit	No_hit	No_hit	No_hit	No_hit	No_hit	No_hit	No_hit	No_hit	No_hit	No_hit	No_hit	No_hit	No_hit	No_hit	No_hit	No_hit	No_hit	No_hit	No_hit	No_hit	No_hit	No_hit	No_hit	No_hit	No_hit	No_hit	No_hit	gi|238941342|emb|CAR29515.1|	38.24	No_hit	No_hit	No_hit	No_hit	No_hit	No_hit	No_hit	No_hit	no	38.24	73
g74.t1	No_hit	No_hit	No_hit	No_hit	gi|68482880|ref|XP_714666.1|	46.15	No_hit	No_hit	No_hit	No_hit	No_hit	No_hit	No_hit	No_hit	No_hit	No_hit	No_hit	No_hit	No_hit	No_hit	No_hit	No_hit	No_hit	No_hit	No_hit	No_hit	No_hit	No_hit	No_hit	No_hit	No_hit	No_hit	No_hit	No_hit	No_hit	No_hit	No_hit	No_hit	No_hit	No_hit	no	46.15	74
g75.t1	No_hit	No_hit	No_hit	No_hit	gi|68467689|ref|XP_722003.1|	25.4	No_hit	No_hit	No_hit	No_hit	gi|255723237|ref|XP_002546552.1|	33.33	No_hit	No_hit	No_hit	No_hit	No_hit	No_hit	No_hit	No_hit	No_hit	No_hit	No_hit	No_hit	No_hit	No_hit	No_hit	No_hit	No_hit	No_hit	gi|238938633|emb|CAR26809.1|	27.2	No_hit	No_hit	No_hit	No_hit	No_hit	No_hit	No_hit	No_hit	no	27.2	75
g76.t1	No_hit	No_hit	No_hit	No_hit	gi|68471559|ref|XP_720086.1|	25.44	No_hit	No_hit	No_hit	No_hit	gi|255726642|ref|XP_002548247.1|	24.83	No_hit	No_hit	No_hit	No_hit	No_hit	No_hit	No_hit	No_hit	No_hit	No_hit	No_hit	No_hit	gi|320580960|gb|EFW95182.1|	50.51	No_hit	No_hit	No_hit	No_hit	gi|238938588|emb|CAR26764.1|	29.82	No_hit	No_hit	No_hit	No_hit	No_hit	No_hit	No_hit	No_hit	no	27.63	76
g77.t1	No_hit	No_hit	gi|317026430|ref|XP_001389586.2|	30.96	gi|68474353|ref|XP_718716.1|	40.4	gi|241949179|ref|XP_002417312.1|	40.4	gi|50290419|ref|XP_447641.1|	33.71	gi|255729934|ref|XP_002549892.1|	38.38	gi|260940821|ref|XP_002615250.1|	43.41	gi|294659079|ref|XP_002770896.1|	38.61	gi|50305073|ref|XP_452495.1|	39.2	gi|255717761|ref|XP_002555161.1|	39.6	gi|149238928|ref|XP_001525340.1|	39.36	gi|254566261|ref|XP_002490241.1|	43.65	gi|320581277|gb|EFW95498.1|	48.8	gi|342303350|emb|CCC71129.1|	33.52	gi|146422332|ref|XP_001487106.1|	39.59	gi|238941166|emb|CAR29339.1|	33.87	gi|50554767|ref|XP_504792.1|	36.31	gi|156847116|ref|XP_001646443.1|	35.23	gi|150864150|ref|XP_001382864.2|	36.41	gi|330443640|ref|NP_012701.2|	36.87	no	38.61	77
g78.t1	gi|45187728|ref|NP_983951.1|	22.97	gi|317025488|ref|XP_001389185.2|	27.03	gi|68466599|ref|XP_722495.1|	26.29	gi|241950767|ref|XP_002418106.1|	32.4	gi|50289809|ref|XP_447336.1|	24.26	gi|255723994|ref|XP_002546926.1|	29.51	gi|260943500|ref|XP_002616048.1|	32.11	gi|294654363|ref|XP_456416.2|	28.14	gi|50309297|ref|XP_454655.1|	24.18	gi|255712031|ref|XP_002552298.1|	27.37	gi|149248464|ref|XP_001528619.1|	29.5	gi|254568914|ref|XP_002491567.1|	33.82	No_hit	No_hit	gi|342301961|emb|CCC69732.1|	24.46	gi|146414055|ref|XP_001482998.1|	25.67	gi|238938482|emb|CAR26659.1|	23.94	gi|50546935|ref|XP_500937.1|	37.8	No_hit	No_hit	gi|150864118|ref|XP_001382822.2|	26.26	No_hit	No_hit	no	27.03	78
g79.t1	gi|45200913|ref|NP_986483.1|	37.96	gi|145239345|ref|XP_001392319.1|	40.37	gi|68471968|ref|XP_720027.1|	38.88	gi|241953071|ref|XP_002419257.1|	37.14	gi|50286179|ref|XP_445518.1|	36.27	gi|255721477|ref|XP_002545673.1|	35.14	gi|260946071|ref|XP_002617333.1|	36.19	gi|294656502|ref|XP_002770274.1|	38.31	gi|50311719|ref|XP_455887.1|	39.76	gi|255718597|ref|XP_002555579.1|	39.34	gi|149245588|ref|XP_001527271.1|	37.07	gi|254570865|ref|XP_002492542.1|	45.22	gi|320580827|gb|EFW95049.1|	45.71	gi|342301554|emb|CCC69324.1|	37.9	gi|146417497|ref|XP_001484717.1|	36.35	gi|238939587|emb|CAR27762.1|	41.63	gi|50556336|ref|XP_505576.1|	44.24	gi|156848585|ref|XP_001647174.1|	38.23	gi|308198069|ref|XP_001387054.2|	39.47	gi|6323146|ref|NP_013218.1|	37.74	yes	38.27	79
g80.t1	No_hit	No_hit	gi|317033279|ref|XP_001395176.2|	28.25	gi|68479026|ref|XP_716447.1|	28.14	gi|241959346|ref|XP_002422392.1|	27.41	gi|50289225|ref|XP_447043.1|	26.09	gi|255722986|ref|XP_002546427.1|	31.34	gi|260943658|ref|XP_002616127.1|	32.22	gi|294657323|ref|XP_459641.2|	29.76	gi|50310047|ref|XP_455037.1|	27.98	No_hit	No_hit	gi|149235271|ref|XP_001523514.1|	28.18	gi|254569612|ref|XP_002491916.1|	30.48	No_hit	No_hit	gi|342303404|emb|CCC71183.1|	27.7	gi|146413046|ref|XP_001482494.1|	28.57	gi|238940729|emb|CAR28903.1|	26.61	gi|50553858|ref|XP_504340.1|	28.88	No_hit	No_hit	gi|150864870|ref|XP_001383866.2|	30.35	gi|6325165|ref|NP_015233.1|	27.21	no	28.215	80
g81.t1	gi|45201240|ref|NP_986810.1|	32.21	No_hit	No_hit	gi|68469244|ref|XP_721409.1|	35.96	gi|241957275|ref|XP_002421357.1|	35.33	gi|50290203|ref|XP_447533.1|	25.83	gi|255731486|ref|XP_002550667.1|	34.07	gi|260950691|ref|XP_002619642.1|	25.03	gi|294654498|ref|XP_002769983.1|	25.05	gi|50307979|ref|XP_453989.1|	23.42	gi|255719832|ref|XP_002556196.1|	24.97	gi|149235656|ref|XP_001523706.1|	35.92	gi|254570004|ref|XP_002492112.1|	32.55	gi|320582212|gb|EFW96430.1|	44.98	gi|342299189|emb|CCC66938.1|	24.82	gi|146421673|ref|XP_001486781.1|	26.78	gi|238938318|emb|CAR26495.1|	24.93	gi|210076117|ref|XP_506119.2|	25.67	gi|156847307|ref|XP_001646538.1|	24.25	gi|150864657|ref|XP_001383582.2|	24.68	gi|6321003|ref|NP_011082.1|	25.21	no	25.67	81
g82.t1	No_hit	No_hit	No_hit	No_hit	gi|68469244|ref|XP_721409.1|	21.5	No_hit	No_hit	No_hit	No_hit	gi|255731486|ref|XP_002550667.1|	18.75	No_hit	No_hit	No_hit	No_hit	No_hit	No_hit	No_hit	No_hit	No_hit	No_hit	No_hit	No_hit	No_hit	No_hit	No_hit	No_hit	No_hit	No_hit	gi|238941240|emb|CAR29413.1|	25.45	No_hit	No_hit	No_hit	No_hit	No_hit	No_hit	No_hit	No_hit	no	21.5	82
g83.t1	No_hit	No_hit	No_hit	No_hit	gi|68469244|ref|XP_721409.1|	25.53	No_hit	No_hit	No_hit	No_hit	gi|255731486|ref|XP_002550667.1|	22.76	No_hit	No_hit	No_hit	No_hit	No_hit	No_hit	No_hit	No_hit	No_hit	No_hit	gi|254570004|ref|XP_002492112.1|	30.87	No_hit	No_hit	No_hit	No_hit	No_hit	No_hit	gi|238938318|emb|CAR26495.1|	25.81	No_hit	No_hit	No_hit	No_hit	No_hit	No_hit	No_hit	No_hit	no	25.67	83
g84.t1	gi|45201241|ref|NP_986811.1|	44.91	gi|317030222|ref|XP_001392166.2|	36.55	gi|68486317|ref|XP_712957.1|	53.77	gi|241948255|ref|XP_002416850.1|	52.56	gi|50290377|ref|XP_447620.1|	47.91	gi|255730749|ref|XP_002550299.1|	49.3	gi|260940216|ref|XP_002614408.1|	49.3	gi|50418549|ref|XP_457791.1|	53.49	gi|50305523|ref|XP_452721.1|	40	gi|255719830|ref|XP_002556195.1|	45.83	gi|149244590|ref|XP_001526838.1|	50	gi|254570010|ref|XP_002492115.1|	55.35	gi|320582212|gb|EFW96430.1|	64.85	gi|342299187|emb|CCC66936.1|	47.03	gi|146412243|ref|XP_001482093.1|	50.7	gi|238938319|emb|CAR26496.1|	43.81	gi|50551559|ref|XP_503254.1|	41.78	gi|156846836|ref|XP_001646304.1|	48.15	gi|126134369|ref|XP_001383709.1|	53.3	gi|6321004|ref|NP_011083.1|	45.83	yes	48.725	84
g85.t1	gi|45200894|ref|NP_986464.1|	49.75	gi|317029888|ref|XP_001391471.2|	42.79	gi|68469160|ref|XP_721367.1|	50	gi|241957343|ref|XP_002421391.1|	53.89	gi|50286917|ref|XP_445888.1|	48.8	gi|255731898|ref|XP_002550873.1|	50	gi|260940276|ref|XP_002614438.1|	53.98	gi|294655645|ref|XP_457821.2|	48.61	gi|50306989|ref|XP_453472.1|	47.17	gi|255712303|ref|XP_002552434.1|	54.07	gi|149235692|ref|XP_001523724.1|	47.57	gi|254564543|ref|XP_002489382.1|	50.22	gi|320583090|gb|EFW97306.1|	64.62	gi|342299879|emb|CCC67635.1|	48.17	gi|146412183|ref|XP_001482063.1|	47.64	gi|238941432|emb|CAR29605.1|	48.37	gi|50548071|ref|XP_501505.1|	43.75	gi|156843639|ref|XP_001644886.1|	51.41	gi|126138150|ref|XP_001385598.1|	52.27	gi|6320259|ref|NP_010339.1|	49.76	yes	49.755	85
g86.t1	No_hit	No_hit	No_hit	No_hit	gi|68477969|ref|XP_716988.1|	40.17	gi|241957511|ref|XP_002421475.1|	40.42	gi|50286915|ref|XP_445887.1|	33.58	gi|255731544|ref|XP_002550696.1|	37.93	gi|260940280|ref|XP_002614440.1|	35.39	gi|294655649|ref|XP_002770165.1|	38.44	gi|50311171|ref|XP_455609.1|	33.98	gi|255712307|ref|XP_002552436.1|	31.82	gi|149235702|ref|XP_001523729.1|	41.95	gi|254564547|ref|XP_002489384.1|	47.11	gi|320583088|gb|EFW97304.1|	48	gi|342299878|emb|CCC67634.1|	37.14	gi|146412179|ref|XP_001482061.1|	35.05	gi|238941430|emb|CAR29603.1|	34.12	gi|50547059|ref|XP_500999.1|	30.65	gi|156843643|ref|XP_001644888.1|	36.19	gi|150866368|ref|XP_001385943.2|	45.71	gi|6320258|ref|NP_010337.1|	37.14	no	37.14	86
g87.t1	No_hit	No_hit	No_hit	No_hit	gi|68477969|ref|XP_716988.1|	51.02	No_hit	No_hit	No_hit	No_hit	gi|255731544|ref|XP_002550696.1|	46.48	No_hit	No_hit	No_hit	No_hit	No_hit	No_hit	No_hit	No_hit	No_hit	No_hit	No_hit	No_hit	No_hit	No_hit	No_hit	No_hit	No_hit	No_hit	gi|238941430|emb|CAR29603.1|	42.86	No_hit	No_hit	No_hit	No_hit	No_hit	No_hit	No_hit	No_hit	no	46.48	87
g88.t1	gi|302308043|ref|NP_984828.2|	31.65	gi|145252188|ref|XP_001397607.1|	29.55	gi|68477973|ref|XP_716990.1|	33.57	gi|241957507|ref|XP_002421473.1|	33.65	gi|50284845|ref|XP_444850.1|	32.62	gi|255731540|ref|XP_002550694.1|	32.62	gi|260940284|ref|XP_002614442.1|	37.5	gi|294655651|ref|XP_457825.2|	36.49	gi|50303073|ref|XP_451474.1|	32.44	gi|255720326|ref|XP_002556443.1|	33.03	gi|149235698|ref|XP_001523727.1|	29.79	gi|254567315|ref|XP_002490768.1|	34.07	gi|320583087|gb|EFW97303.1|	45.07	gi|342299695|emb|CCC67451.1|	31.38	gi|146412175|ref|XP_001482059.1|	37.77	gi|238940948|emb|CAR29121.1|	33.41	gi|50546399|ref|XP_500669.1|	34.98	gi|156843302|ref|XP_001644719.1|	31.64	gi|150866366|ref|XP_001385941.2|	35.84	gi|6324551|ref|NP_014620.1|	32.18	yes	33.22	88
g89.t1	No_hit	No_hit	gi|317038143|ref|XP_003188659.1|	30.67	No_hit	No_hit	No_hit	No_hit	No_hit	No_hit	gi|255729924|ref|XP_002549887.1|	31.11	No_hit	No_hit	No_hit	No_hit	No_hit	No_hit	No_hit	No_hit	No_hit	No_hit	gi|254566171|ref|XP_002490196.1|	36.26	No_hit	No_hit	No_hit	No_hit	No_hit	No_hit	gi|238940801|emb|CAR28975.1|	25.71	gi|50551289|ref|XP_503118.1|	34.1	No_hit	No_hit	No_hit	No_hit	No_hit	No_hit	no	31.11	89
g90.t1	gi|45184647|ref|NP_982365.1|	30.71	gi|317032818|ref|XP_001394431.2|	27.64	gi|68479213|ref|XP_716412.1|	33.73	gi|241950059|ref|XP_002417752.1|	33.72	gi|50294151|ref|XP_449487.1|	29.71	gi|255728481|ref|XP_002549166.1|	35.25	gi|260940268|ref|XP_002614434.1|	34.33	gi|294655642|ref|XP_002770162.1|	35.04	gi|50306403|ref|XP_453175.1|	30.46	gi|255720042|ref|XP_002556301.1|	29.96	gi|149239360|ref|XP_001525556.1|	32.8	gi|254564537|ref|XP_002489379.1|	36.97	gi|320583085|gb|EFW97301.1|	44.21	gi|342299738|emb|CCC67494.1|	31.78	gi|146412187|ref|XP_001482065.1|	33.24	gi|238941800|emb|CAR29973.1|	30.47	gi|50547443|ref|XP_501191.1|	28.44	gi|156836992|ref|XP_001642533.1|	31.57	gi|308198157|ref|XP_001387111.2|	33.7	gi|6322381|ref|NP_012455.1|	31.55	yes	32.29	90
g91.t1	No_hit	No_hit	No_hit	No_hit	gi|68483481|ref|XP_714301.1|	38.03	No_hit	No_hit	No_hit	No_hit	No_hit	No_hit	No_hit	No_hit	No_hit	No_hit	No_hit	No_hit	No_hit	No_hit	No_hit	No_hit	No_hit	No_hit	No_hit	No_hit	No_hit	No_hit	No_hit	No_hit	No_hit	No_hit	No_hit	No_hit	No_hit	No_hit	No_hit	No_hit	No_hit	No_hit	no	38.03	91
g92.t1	gi|45198593|ref|NP_985622.1|	49.9	gi|145248349|ref|XP_001396423.1|	47.31	gi|68469156|ref|XP_721365.1|	54.23	gi|241957347|ref|XP_002421393.1|	54	gi|50288247|ref|XP_446552.1|	50.21	gi|255731894|ref|XP_002550871.1|	53.78	gi|260940286|ref|XP_002614443.1|	51.14	gi|294655652|ref|XP_457826.2|	51.75	gi|50310375|ref|XP_455207.1|	54.65	gi|255715731|ref|XP_002554147.1|	50.11	gi|149235696|ref|XP_001523726.1|	53.55	gi|254564535|ref|XP_002489378.1|	54.55	gi|320583085|gb|EFW97301.1|	66.82	No_hit	No_hit	gi|146412173|ref|XP_001482058.1|	44.8	gi|238941620|emb|CAR29793.1|	53.83	gi|50553907|ref|XP_504362.1|	46.2	No_hit	No_hit	gi|150866365|ref|XP_001385940.2|	51.03	gi|6322353|ref|NP_012427.1|	50	no	51.445	92
g93.t1	gi|302307229|ref|NP_983823.2|	65.79	gi|145256950|ref|XP_001401571.1|	65.27	gi|68478729|ref|XP_716633.1|	61.43	gi|241953571|ref|XP_002419507.1|	64.69	gi|50292931|ref|XP_448898.1|	62.2	gi|255726050|ref|XP_002547951.1|	66.67	gi|260947802|ref|XP_002618198.1|	63.82	gi|50419477|ref|XP_458265.1|	66.67	gi|50310213|ref|XP_455126.1|	64.76	gi|255713704|ref|XP_002553134.1|	63.82	gi|149240601|ref|XP_001526175.1|	65.57	gi|254572872|ref|XP_002493545.1|	59.78	gi|320583085|gb|EFW97301.1|	66.95	gi|342301393|emb|CCC69162.1|	65.19	gi|146413260|ref|XP_001482601.1|	67.11	gi|238940566|emb|CAR28740.1|	65.57	gi|50549245|ref|XP_502093.1|	55.3	gi|156843946|ref|XP_001645038.1|	60.07	gi|150864373|ref|XP_001383156.2|	61.79	gi|6325138|ref|NP_015206.1|	52.85	yes	64.725	93
g94.t1	gi|302307578|ref|NP_984302.2|	75.45	gi|145232153|ref|XP_001399531.1|	68.54	gi|68491020|ref|XP_710682.1|	78.15	gi|241952212|ref|XP_002418828.1|	78.15	gi|50288047|ref|XP_446452.1|	74.68	gi|255725262|ref|XP_002547560.1|	78.41	gi|260946767|ref|XP_002617681.1|	75.45	gi|50411414|ref|XP_457044.1|	76.8	gi|50311593|ref|XP_455822.1|	75.97	gi|255717332|ref|XP_002554947.1|	73.2	gi|149240189|ref|XP_001525970.1|	78.41	gi|254572870|ref|XP_002493544.1|	73.97	gi|320583084|gb|EFW97300.1|	82.47	gi|342301770|emb|CCC69541.1|	74.94	gi|146417684|ref|XP_001484810.1|	76.09	gi|238938523|emb|CAR26700.1|	75	gi|50549253|ref|XP_502097.1|	71.32	gi|156849033|ref|XP_001647397.1|	75.71	gi|126136060|ref|XP_001384554.1|	76.09	gi|6324637|ref|NP_014706.1|	75.19	yes	75.58	94
g95.t1	gi|45199052|ref|NP_986081.1|	59.5	gi|145253597|ref|XP_001398311.1|	60.06	gi|68466147|ref|XP_722848.1|	64.98	gi|241954196|ref|XP_002419819.1|	65.41	gi|50290465|ref|XP_447664.1|	61.64	gi|255720967|ref|XP_002545418.1|	66.14	gi|260948716|ref|XP_002618655.1|	63.92	gi|50426121|ref|XP_461657.1|	65.82	gi|50312311|ref|XP_456188.1|	58.88	gi|255720462|ref|XP_002556511.1|	58.99	gi|149236800|ref|XP_001524277.1|	65.62	gi|254572868|ref|XP_002493543.1|	69.75	gi|320583083|gb|EFW97299.1|	65.77	gi|342300405|emb|CCC68164.1|	63.09	gi|146412522|ref|XP_001482232.1|	62.15	gi|238940627|emb|CAR28801.1|	58.65	gi|50550111|ref|XP_502528.1|	61.95	gi|156845731|ref|XP_001645755.1|	60.94	gi|126274313|ref|XP_001387512.1|	64.56	gi|6324878|ref|NP_014947.1|	63.32	yes	63.205	95
g96.t1	gi|302307203|ref|NP_983784.2|	41.02	gi|317036153|ref|XP_001397719.2|	36.76	gi|68466129|ref|XP_722839.1|	42.43	gi|241954214|ref|XP_002419828.1|	41.95	gi|50289475|ref|XP_447169.1|	40	gi|255720987|ref|XP_002545428.1|	41.95	gi|260948736|ref|XP_002618665.1|	37.32	gi|294656929|ref|XP_002770334.1|	43.72	gi|50304229|ref|XP_452064.1|	39.36	gi|255715691|ref|XP_002554127.1|	39.18	gi|149236988|ref|XP_001524371.1|	40.79	gi|254572866|ref|XP_002493542.1|	42.62	gi|320583082|gb|EFW97298.1|	51.82	gi|342304007|emb|CCC71792.1|	38.31	gi|146412502|ref|XP_001482222.1|	42.8	gi|238939216|emb|CAR27392.1|	41.98	gi|50548511|ref|XP_501725.1|	41.69	gi|156837656|ref|XP_001642848.1|	41.78	gi|150951221|ref|XP_001387504.2|	41.94	gi|330443445|ref|NP_009652.2|	38.84	yes	41.735	96
g97.t1	No_hit	No_hit	No_hit	No_hit	gi|68466117|ref|XP_722833.1|	36.05	No_hit	No_hit	No_hit	No_hit	gi|255720999|ref|XP_002545434.1|	36.67	No_hit	No_hit	No_hit	No_hit	No_hit	No_hit	No_hit	No_hit	No_hit	No_hit	No_hit	No_hit	gi|320583081|gb|EFW97297.1|	36.73	No_hit	No_hit	No_hit	No_hit	gi|238939217|emb|CAR27393.1|	35.23	No_hit	No_hit	No_hit	No_hit	No_hit	No_hit	No_hit	No_hit	no	36.36	97
g98.t1	gi|45185298|ref|NP_983015.1|	47.73	gi|317036908|ref|XP_001398317.2|	42.42	gi|68466135|ref|XP_722842.1|	47.06	gi|241954208|ref|XP_002419825.1|	48.74	gi|50294522|ref|XP_449672.1|	50	gi|255720979|ref|XP_002545424.1|	49.24	gi|260948730|ref|XP_002618662.1|	41.43	gi|50426109|ref|XP_461651.1|	48.15	gi|50305625|ref|XP_452773.1|	44.03	gi|255713578|ref|XP_002553071.1|	48.53	gi|149236974|ref|XP_001524364.1|	48.12	gi|254566245|ref|XP_002490233.1|	48.89	gi|320584120|gb|EFW98331.1|	58.87	gi|342300081|emb|CCC67838.1|	54.17	gi|146412512|ref|XP_001482227.1|	48.48	gi|238942782|emb|CAR30953.1|	46.67	gi|50543508|ref|XP_499920.1|	37.96	gi|156842027|ref|XP_001644383.1|	49.6	gi|150951224|ref|XP_001387508.2|	44.53	gi|6323669|ref|NP_013740.1|	50	yes	48.315	98
g99.t1	gi|302306620|ref|NP_983016.2|	38.94	gi|317027303|ref|XP_001400616.2|	35.86	gi|68466143|ref|XP_722846.1|	38.46	gi|241954200|ref|XP_002419821.1|	37.61	gi|50290109|ref|XP_447486.1|	38.96	gi|255720971|ref|XP_002545420.1|	37.61	gi|260948720|ref|XP_002618657.1|	37.89	gi|294659293|ref|XP_461655.2|	39.66	gi|50305623|ref|XP_452772.1|	40.24	gi|255713580|ref|XP_002553072.1|	39.74	gi|149236966|ref|XP_001524360.1|	35.51	gi|254566243|ref|XP_002490232.1|	41.33	gi|320584119|gb|EFW98330.1|	59.49	gi|342303820|emb|CCC71603.1|	35.77	No_hit	No_hit	gi|238942783|emb|CAR30954.1|	40	gi|50543510|ref|XP_499921.1|	36.11	gi|156842029|ref|XP_001644384.1|	38.55	gi|150951226|ref|XP_001387510.2|	37.07	gi|6322791|ref|NP_012864.1|	38.28	no	38.46	99
g100.t1	gi|302306622|ref|NP_983017.2|	56.25	gi|145251215|ref|XP_001397121.1|	54.95	gi|68466137|ref|XP_722843.1|	53.49	gi|241954206|ref|XP_002419824.1|	53.12	gi|50290107|ref|XP_447485.1|	53.78	gi|255720977|ref|XP_002545423.1|	46.94	gi|260948724|ref|XP_002618659.1|	60.33	gi|294659290|ref|XP_461652.2|	60.16	gi|50305621|ref|XP_452771.1|	58.41	gi|255713582|ref|XP_002553073.1|	61.74	gi|149236972|ref|XP_001524363.1|	52.63	gi|254566241|ref|XP_002490231.1|	60.55	No_hit	No_hit	gi|342303821|emb|CCC71604.1|	53.78	gi|146412514|ref|XP_001482228.1|	59.02	gi|238942784|emb|CAR30955.1|	53.72	gi|50556660|ref|XP_505738.1|	51.35	gi|156842031|ref|XP_001644385.1|	54.1	gi|150951578|ref|XP_001387921.2|	61.02	gi|6322792|ref|NP_012865.1|	53.72	no	54.1	100
g101.t1	gi|45184871|ref|NP_982589.1|	40.38	No_hit	No_hit	gi|68478554|ref|XP_716659.1|	31.97	gi|241956468|ref|XP_002420954.1|	30.96	gi|50290853|ref|XP_447859.1|	37.19	gi|255727280|ref|XP_002548566.1|	31.81	gi|260944748|ref|XP_002616672.1|	30.1	gi|294658553|ref|XP_460899.2|	36.57	gi|50305259|ref|XP_452589.1|	41.46	gi|255710919|ref|XP_002551743.1|	44.17	gi|149236135|ref|XP_001523945.1|	31.19	gi|254573872|ref|XP_002494045.1|	41	gi|320584118|gb|EFW98329.1|	59.43	gi|342302263|emb|CCC70036.1|	31.61	gi|146423169|ref|XP_001487516.1|	32.01	gi|238939690|emb|CAR27865.1|	41.99	No_hit	No_hit	gi|156836965|ref|XP_001642520.1|	39.75	gi|150865494|ref|XP_001384733.2|	35.41	gi|6324353|ref|NP_014423.1|	36.41	no	36.49	101
g102.t1	No_hit	No_hit	No_hit	No_hit	gi|68472661|ref|XP_719649.1|	26.36	No_hit	No_hit	No_hit	No_hit	gi|255723772|ref|XP_002546815.1|	27.03	No_hit	No_hit	No_hit	No_hit	No_hit	No_hit	No_hit	No_hit	No_hit	No_hit	gi|254566223|ref|XP_002490222.1|	29.56	No_hit	No_hit	No_hit	No_hit	No_hit	No_hit	gi|238942759|emb|CAR30930.1|	25.62	No_hit	No_hit	No_hit	No_hit	No_hit	No_hit	No_hit	No_hit	no	26.695	102
g103.t1	gi|45185274|ref|NP_982991.1|	41.18	gi|145228927|ref|XP_001388772.1|	42.49	gi|68472639|ref|XP_719638.1|	46.32	gi|241950625|ref|XP_002418035.1|	46.32	gi|50292835|ref|XP_448850.1|	36.55	gi|255723790|ref|XP_002546824.1|	47.39	gi|260949769|ref|XP_002619181.1|	47.56	gi|294659524|ref|XP_461916.2|	44.83	gi|50312363|ref|XP_456215.1|	43.33	gi|255713524|ref|XP_002553044.1|	40.96	gi|149248632|ref|XP_001528703.1|	47.62	gi|254566217|ref|XP_002490219.1|	47.97	gi|320584117|gb|EFW98328.1|	61.16	gi|342300064|emb|CCC67821.1|	35.15	gi|146418001|ref|XP_001484967.1|	47.39	gi|238942757|emb|CAR30928.1|	42.37	gi|210075172|ref|XP_500339.2|	41.26	gi|156839096|ref|XP_001643243.1|	42.31	gi|126131446|ref|XP_001382248.1|	47.35	gi|6322811|ref|NP_012884.1|	37.71	yes	44.08	103
g104.t1	No_hit	No_hit	No_hit	No_hit	gi|68464711|ref|XP_723433.1|	31.86	No_hit	No_hit	No_hit	No_hit	gi|255728033|ref|XP_002548942.1|	29.65	No_hit	No_hit	No_hit	No_hit	No_hit	No_hit	No_hit	No_hit	No_hit	No_hit	gi|254572704|ref|XP_002493461.1|	38.43	gi|320583072|gb|EFW97288.1|	37.5	No_hit	No_hit	No_hit	No_hit	gi|238939982|emb|CAR28157.1|	27.6	No_hit	No_hit	No_hit	No_hit	No_hit	No_hit	No_hit	No_hit	no	31.86	104
g105.t1	No_hit	No_hit	No_hit	No_hit	gi|68466141|ref|XP_722845.1|	32.52	No_hit	No_hit	No_hit	No_hit	gi|255720973|ref|XP_002545421.1|	21.26	No_hit	No_hit	No_hit	No_hit	No_hit	No_hit	No_hit	No_hit	No_hit	No_hit	gi|254572702|ref|XP_002493460.1|	23.04	gi|320583072|gb|EFW97288.1|	29.66	No_hit	No_hit	No_hit	No_hit	gi|238942786|emb|CAR30957.1|	20.14	No_hit	No_hit	No_hit	No_hit	No_hit	No_hit	No_hit	No_hit	no	23.04	105
g106.t1	No_hit	No_hit	No_hit	No_hit	gi|68487053|ref|XP_712587.1|	40	No_hit	No_hit	No_hit	No_hit	gi|255725468|ref|XP_002547663.1|	44	No_hit	No_hit	No_hit	No_hit	No_hit	No_hit	No_hit	No_hit	No_hit	No_hit	No_hit	No_hit	No_hit	No_hit	No_hit	No_hit	No_hit	No_hit	gi|238938749|emb|CAR26925.1|	20.66	No_hit	No_hit	No_hit	No_hit	No_hit	No_hit	No_hit	No_hit	no	40	106
g107.t1	No_hit	No_hit	No_hit	No_hit	gi|68478431|ref|XP_716717.1|	29.6	No_hit	No_hit	No_hit	No_hit	gi|255727282|ref|XP_002548567.1|	30.23	No_hit	No_hit	No_hit	No_hit	No_hit	No_hit	No_hit	No_hit	No_hit	No_hit	gi|254568116|ref|XP_002491168.1|	32.74	gi|320583076|gb|EFW97292.1|	37.68	No_hit	No_hit	No_hit	No_hit	gi|238939691|emb|CAR27866.1|	26.83	No_hit	No_hit	No_hit	No_hit	No_hit	No_hit	No_hit	No_hit	no	30.23	107
g108.t1	gi|45184870|ref|NP_982588.1|	30.85	gi|145229245|ref|XP_001388931.1|	31.13	gi|68478437|ref|XP_716720.1|	41.13	gi|241956466|ref|XP_002420953.1|	41.13	gi|50294804|ref|XP_449813.1|	41.53	gi|255727278|ref|XP_002548565.1|	34.36	gi|260944746|ref|XP_002616671.1|	36.82	gi|294658555|ref|XP_002770803.1|	33.79	gi|50305257|ref|XP_452588.1|	35.92	gi|255710921|ref|XP_002551744.1|	34.36	gi|149236133|ref|XP_001523944.1|	35.64	gi|254568114|ref|XP_002491167.1|	36.68	gi|320583077|gb|EFW97293.1|	51.35	gi|342299261|emb|CCC67011.1|	35.23	gi|146413134|ref|XP_001482538.1|	37	gi|238939689|emb|CAR27864.1|	35.54	gi|50543434|ref|XP_499883.1|	33.59	gi|156847490|ref|XP_001646629.1|	32.79	gi|150865752|ref|XP_001385089.2|	36.67	gi|6324354|ref|NP_014424.1|	36.15	yes	35.78	108
g109.t1	gi|45198797|ref|NP_985826.1|	53.6	gi|145234396|ref|XP_001400569.1|	46.04	gi|68477224|ref|XP_717405.1|	49.58	gi|241958584|ref|XP_002422011.1|	49.26	gi|50285099|ref|XP_444978.1|	50.84	gi|255721397|ref|XP_002545633.1|	49.26	gi|260941259|ref|XP_002614796.1|	52.31	gi|50424765|ref|XP_460972.1|	50.54	gi|50307177|ref|XP_453567.1|	53.08	gi|255717555|ref|XP_002555058.1|	50.52	gi|149238644|ref|XP_001525198.1|	50.1	gi|254567173|ref|XP_002490697.1|	55.44	gi|320583078|gb|EFW97294.1|	60.5	gi|342302316|emb|CCC70088.1|	51.4	gi|146423316|ref|XP_001487588.1|	49.79	gi|238942931|emb|CAR31102.1|	52.51	gi|50547493|ref|XP_501216.1|	45.08	gi|156840029|ref|XP_001643699.1|	51.77	gi|150866927|ref|XP_001386689.2|	50.31	gi|6321184|ref|NP_011261.1|	51.28	yes	50.69	109
g110.t1	No_hit	No_hit	No_hit	No_hit	No_hit	No_hit	No_hit	No_hit	No_hit	No_hit	No_hit	No_hit	No_hit	No_hit	No_hit	No_hit	No_hit	No_hit	No_hit	No_hit	No_hit	No_hit	No_hit	No_hit	No_hit	No_hit	No_hit	No_hit	No_hit	No_hit	No_hit	No_hit	No_hit	No_hit	No_hit	No_hit	No_hit	No_hit	No_hit	No_hit	no	#VALUE!	110
g111.t1	No_hit	No_hit	No_hit	No_hit	gi|68466781|ref|XP_722586.1|	24.44	No_hit	No_hit	No_hit	No_hit	gi|255724336|ref|XP_002547097.1|	26.56	No_hit	No_hit	No_hit	No_hit	No_hit	No_hit	No_hit	No_hit	No_hit	No_hit	gi|254565123|ref|XP_002489672.1|	41.95	gi|320583080|gb|EFW97296.1|	41.82	No_hit	No_hit	No_hit	No_hit	gi|238942761|emb|CAR30932.1|	34.44	No_hit	No_hit	No_hit	No_hit	No_hit	No_hit	No_hit	No_hit	no	34.44	111
g112.t1	No_hit	No_hit	No_hit	No_hit	gi|68471010|ref|XP_720512.1|	37.1	No_hit	No_hit	No_hit	No_hit	gi|255720853|ref|XP_002545361.1|	35.57	No_hit	No_hit	No_hit	No_hit	No_hit	No_hit	No_hit	No_hit	No_hit	No_hit	gi|254566355|ref|XP_002490288.1|	47.24	gi|320580345|gb|EFW94568.1|	55.47	No_hit	No_hit	gi|146415758|ref|XP_001483849.1|	42.55	gi|238939597|emb|CAR27772.1|	41.23	No_hit	No_hit	No_hit	No_hit	No_hit	No_hit	No_hit	No_hit	no	41.89	112
g113.t1	gi|302307414|ref|NP_984076.2|	53.3	gi|145256130|ref|XP_001402433.1|	50.42	gi|68467891|ref|XP_722104.1|	51.56	gi|241956145|ref|XP_002420793.1|	50	gi|50287201|ref|XP_446030.1|	58.38	gi|255723467|ref|XP_002546667.1|	49.64	gi|260948772|ref|XP_002618683.1|	51.63	gi|50421057|ref|XP_459073.1|	50.54	gi|50307449|ref|XP_453703.1|	59.29	gi|255716908|ref|XP_002554735.1|	56.18	gi|149244182|ref|XP_001526634.1|	43.71	gi|254564917|ref|XP_002489569.1|	41.51	gi|320582471|gb|EFW96688.1|	59.42	gi|342303946|emb|CCC71730.1|	57.88	gi|146422402|ref|XP_001487140.1|	51.69	gi|238941078|emb|CAR29251.1|	54.38	gi|50549897|ref|XP_502420.1|	45.78	gi|156849211|ref|XP_001647486.1|	55.64	gi|126133480|ref|XP_001383265.1|	48.01	gi|6324543|ref|NP_014612.1|	55.32	yes	51.66	113
g114.t1	No_hit	No_hit	gi|317028998|ref|XP_001390891.2|	23.04	gi|68474168|ref|XP_718793.1|	22.96	No_hit	No_hit	No_hit	No_hit	gi|255729922|ref|XP_002549886.1|	23.87	No_hit	No_hit	No_hit	No_hit	No_hit	No_hit	No_hit	No_hit	No_hit	No_hit	No_hit	No_hit	No_hit	No_hit	No_hit	No_hit	No_hit	No_hit	gi|238942545|emb|CAR30716.1|	21.74	No_hit	No_hit	No_hit	No_hit	No_hit	No_hit	No_hit	No_hit	no	23	114
g115.t1	No_hit	No_hit	No_hit	No_hit	gi|68464969|ref|XP_723562.1|	27.12	No_hit	No_hit	No_hit	No_hit	gi|255728253|ref|XP_002549052.1|	36.36	No_hit	No_hit	No_hit	No_hit	No_hit	No_hit	No_hit	No_hit	No_hit	No_hit	No_hit	No_hit	No_hit	No_hit	No_hit	No_hit	No_hit	No_hit	gi|238941062|emb|CAR29235.1|	24.7	No_hit	No_hit	No_hit	No_hit	No_hit	No_hit	No_hit	No_hit	no	27.12	115
g116.t1	gi|45187886|ref|NP_984109.1|	70.16	gi|145252476|ref|XP_001397751.1|	58.68	No_hit	No_hit	gi|241949743|ref|XP_002417594.1|	74.19	gi|50289573|ref|XP_447218.1|	73.39	gi|255728251|ref|XP_002549051.1|	76.14	gi|260950253|ref|XP_002619423.1|	71.07	gi|50415811|ref|XP_457499.1|	69.92	gi|50307373|ref|XP_453665.1|	70.97	gi|255716976|ref|XP_002554769.1|	72.58	gi|149247188|ref|XP_001528019.1|	72.73	gi|254572501|ref|XP_002493360.1|	69.92	gi|320582473|gb|EFW96690.1|	75.81	gi|342303956|emb|CCC71740.1|	71.54	gi|146420313|ref|XP_001486113.1|	72.73	gi|238941063|emb|CAR29236.1|	72.36	gi|50548521|ref|XP_501730.1|	64.23	gi|156840964|ref|XP_001643859.1|	74.8	gi|126132048|ref|XP_001382549.1|	70.97	gi|6320846|ref|NP_010925.1|	71.77	no	71.77	116
g117.t1	gi|45198606|ref|NP_985635.1|	23.28	gi|317027056|ref|XP_001400016.2|	26.4	gi|68489966|ref|XP_711185.1|	26.73	gi|241955859|ref|XP_002420650.1|	27.63	gi|50294309|ref|XP_449566.1|	24.09	gi|255727939|ref|XP_002548895.1|	28.06	gi|260944154|ref|XP_002616375.1|	29.78	gi|50426583|ref|XP_461888.1|	26.77	gi|50311377|ref|XP_455713.1|	26.31	gi|255713178|ref|XP_002552871.1|	25.53	gi|149237913|ref|XP_001524833.1|	25.66	gi|254573744|ref|XP_002493981.1|	36.86	gi|320581347|gb|EFW95568.1|	46.9	gi|342300402|emb|CCC68161.1|	25.4	gi|146417952|ref|XP_001484943.1|	27.85	gi|238940175|emb|CAR28349.1|	24.28	gi|50547781|ref|XP_501360.1|	27.24	No_hit	No_hit	gi|150865560|ref|XP_001384827.2|	28.67	gi|6322362|ref|NP_012436.1|	22.78	no	26.73	117
g118.t1	gi|302308648|ref|NP_985636.2|	44.78	gi|317038663|ref|XP_001401930.2|	42.68	gi|68477957|ref|XP_716982.1|	57.1	gi|241957523|ref|XP_002421481.1|	40.44	gi|50292993|ref|XP_448929.1|	42.63	gi|255731996|ref|XP_002550922.1|	48.06	gi|260942233|ref|XP_002615415.1|	49.57	gi|294656196|ref|XP_458446.2|	48.95	gi|50311379|ref|XP_455714.1|	41.17	gi|255713180|ref|XP_002552872.1|	46.06	gi|149235846|ref|XP_001523801.1|	45.48	gi|254573742|ref|XP_002493980.1|	47.89	gi|320581346|gb|EFW95567.1|	53.8	gi|342299752|emb|CCC67508.1|	44.22	gi|146417103|ref|XP_001484521.1|	47.91	gi|238941542|emb|CAR29715.1|	38.54	gi|50555796|ref|XP_505306.1|	43.35	gi|156839070|ref|XP_001643230.1|	35.19	gi|150864690|ref|XP_001383625.2|	48.95	gi|330443662|ref|NP_012953.2|	43.27	yes	45.13	118
g119.t1	No_hit	No_hit	No_hit	No_hit	gi|68478653|ref|XP_716595.1|	45.56	No_hit	No_hit	No_hit	No_hit	gi|255726462|ref|XP_002548157.1|	41.11	No_hit	No_hit	No_hit	No_hit	No_hit	No_hit	No_hit	No_hit	No_hit	No_hit	No_hit	No_hit	No_hit	No_hit	No_hit	No_hit	No_hit	No_hit	gi|238939202|emb|CAR27378.1|	38.46	No_hit	No_hit	No_hit	No_hit	No_hit	No_hit	No_hit	No_hit	no	41.11	119
g120.t1	gi|45187668|ref|NP_983891.1|	29.31	gi|145237610|ref|XP_001391452.1|	29.71	gi|68469787|ref|XP_721145.1|	34.48	gi|241951112|ref|XP_002418278.1|	33.96	gi|50294448|ref|XP_449635.1|	31.35	gi|255723886|ref|XP_002546872.1|	34.57	gi|260943153|ref|XP_002615875.1|	34.76	gi|294654697|ref|XP_456759.2|	34.84	gi|50308517|ref|XP_454261.1|	29.82	gi|255718427|ref|XP_002555494.1|	31.57	gi|149248818|ref|XP_001528796.1|	37.77	gi|254569796|ref|XP_002492008.1|	38.67	gi|320582453|gb|EFW96670.1|	48.66	gi|342300940|emb|CCC68705.1|	29.66	gi|146420759|ref|XP_001486333.1|	34.26	gi|238937353|emb|CAR25531.1|	32.85	gi|50550489|ref|XP_502717.1|	31.86	gi|156846007|ref|XP_001645892.1|	29.44	gi|150863745|ref|XP_001382317.2|	34.13	gi|6322103|ref|NP_012178.1|	29.64	yes	33.405	120
g121.t1	No_hit	No_hit	No_hit	No_hit	gi|68466984|ref|XP_722407.1|	20.3	No_hit	No_hit	No_hit	No_hit	gi|255724088|ref|XP_002546973.1|	19.73	No_hit	No_hit	gi|294656127|ref|XP_458378.2|	30	No_hit	No_hit	No_hit	No_hit	No_hit	No_hit	No_hit	No_hit	gi|320582452|gb|EFW96669.1|	62.1	No_hit	No_hit	No_hit	No_hit	gi|238940917|emb|CAR29090.1|	23.17	No_hit	No_hit	No_hit	No_hit	No_hit	No_hit	No_hit	No_hit	no	23.17	121
g122.t1	gi|45201439|ref|NP_987009.1|	65.62	gi|317036388|ref|XP_001398218.2|	53.44	gi|68469022|ref|XP_721298.1|	61.31	gi|241957455|ref|XP_002421447.1|	62.5	gi|50293849|ref|XP_449336.1|	60.94	gi|255731738|ref|XP_002550793.1|	68.46	gi|260944216|ref|XP_002616406.1|	66.67	gi|294655123|ref|XP_457222.2|	51.46	gi|50312265|ref|XP_456164.1|	69.53	gi|255711484|ref|XP_002552025.1|	69.53	gi|149235624|ref|XP_001523690.1|	67.19	gi|254569434|ref|XP_002491827.1|	61.97	gi|320580855|gb|EFW95077.1|	67.71	gi|342301024|emb|CCC68789.1|	66.93	gi|146422967|ref|XP_001487417.1|	64.06	gi|238941160|emb|CAR29333.1|	67.97	gi|50546853|ref|XP_500896.1|	67.97	gi|156841462|ref|XP_001644104.1|	65.62	gi|150863881|ref|XP_001382511.2|	65.12	gi|6321914|ref|NP_011990.1|	64.84	yes	65.62	122
g123.t1	gi|302309556|ref|NP_987012.2|	61.63	gi|145229155|ref|XP_001388886.1|	54.91	gi|68476975|ref|XP_717465.1|	61.8	gi|241958536|ref|XP_002421987.1|	61.25	gi|50292411|ref|XP_448638.1|	61.47	gi|255721345|ref|XP_002545607.1|	62.86	gi|260939694|ref|XP_002614147.1|	58.75	gi|50425355|ref|XP_461271.1|	62.54	gi|50312271|ref|XP_456167.1|	62	gi|255711490|ref|XP_002552028.1|	60.8	gi|149239068|ref|XP_001525410.1|	61.44	gi|254569430|ref|XP_002491825.1|	62.55	gi|320580856|gb|EFW95078.1|	66.37	gi|342303343|emb|CCC71122.1|	61.6	gi|146422038|ref|XP_001486961.1|	62.69	gi|238941157|emb|CAR29330.1|	59.68	gi|50546857|ref|XP_500898.1|	56.35	gi|156847104|ref|XP_001646437.1|	62.14	gi|150866788|ref|XP_001386500.2|	62.19	gi|6324197|ref|NP_014267.1|	61.24	yes	61.615	123
g124.t1	gi|302306712|ref|NP_983085.2|	34.09	gi|145240343|ref|XP_001392818.1|	35.5	gi|68476937|ref|XP_717446.1|	43.37	gi|241958510|ref|XP_002421974.1|	46.71	gi|50293043|ref|XP_448953.1|	41.29	gi|255721319|ref|XP_002545594.1|	50	gi|260944786|ref|XP_002616691.1|	49.67	gi|294658915|ref|XP_461256.2|	49.02	gi|50312251|ref|XP_456157.1|	40	gi|255711472|ref|XP_002552019.1|	39.2	gi|149239094|ref|XP_001525423.1|	49.66	gi|254569426|ref|XP_002491823.1|	49.07	gi|320580857|gb|EFW95079.1|	39.57	gi|342303352|emb|CCC71131.1|	39.89	gi|146422007|ref|XP_001486946.1|	42.39	gi|238941167|emb|CAR29340.1|	39.47	gi|50546481|ref|XP_500710.1|	37.42	No_hit	No_hit	No_hit	No_hit	gi|6324205|ref|NP_014275.1|	41.52	no	41.405	124
g125.t1	gi|302306710|ref|NP_983084.2|	39.42	No_hit	No_hit	gi|68476941|ref|XP_717448.1|	40	gi|241958512|ref|XP_002421975.1|	38.52	No_hit	No_hit	gi|255721321|ref|XP_002545595.1|	40	gi|260944788|ref|XP_002616692.1|	43.8	gi|294658914|ref|XP_461255.2|	40	No_hit	No_hit	gi|255711470|ref|XP_002552018.1|	40.88	No_hit	No_hit	gi|254569424|ref|XP_002491822.1|	45.86	gi|320580858|gb|EFW95080.1|	54.48	gi|342301023|emb|CCC68788.1|	43.08	No_hit	No_hit	gi|238941168|emb|CAR29341.1|	41.61	No_hit	No_hit	gi|156847120|ref|XP_001646445.1|	43.26	gi|150866793|ref|XP_001386506.2|	40	gi|6321912|ref|NP_011988.1|	43.8	no	41.245	125
g126.t1	gi|302306710|ref|NP_983084.2|	31.65	No_hit	No_hit	gi|68476941|ref|XP_717448.1|	30.47	gi|241958512|ref|XP_002421975.1|	31.91	gi|50293845|ref|XP_449334.1|	33.86	gi|255721321|ref|XP_002545595.1|	25.79	gi|260944790|ref|XP_002616693.1|	29.43	gi|294658914|ref|XP_461255.2|	32.51	gi|50312249|ref|XP_456156.1|	33.94	gi|255711470|ref|XP_002552018.1|	31.14	gi|149239092|ref|XP_001525422.1|	30.03	gi|254569424|ref|XP_002491822.1|	36.24	gi|320580858|gb|EFW95080.1|	41.26	gi|342301023|emb|CCC68788.1|	31.58	gi|146422005|ref|XP_001486945.1|	29.97	gi|238941168|emb|CAR29341.1|	34.36	gi|50546479|ref|XP_500709.1|	25.92	gi|156847120|ref|XP_001646445.1|	33.33	gi|150866793|ref|XP_001386506.2|	32.01	gi|6321912|ref|NP_011988.1|	32.38	no	31.91	126
g127.t1	gi|45201001|ref|NP_986571.1|	46.21	gi|317032494|ref|XP_001394998.2|	41.31	gi|68491507|ref|XP_710444.1|	47.22	gi|241952661|ref|XP_002419052.1|	47.2	gi|50287545|ref|XP_446202.1|	48.44	gi|255725936|ref|XP_002547894.1|	48	gi|260941015|ref|XP_002615347.1|	49.5	gi|294658813|ref|XP_461144.2|	47.68	gi|50302507|ref|XP_451188.1|	46.47	gi|255716538|ref|XP_002554550.1|	45.97	gi|149245530|ref|XP_001527242.1|	47.51	gi|254566007|ref|XP_002490114.1|	49.06	gi|320580859|gb|EFW95081.1|	46.89	gi|342300614|emb|CCC68376.1|	47.68	gi|146416203|ref|XP_001484071.1|	47.49	gi|238938755|emb|CAR26931.1|	47.04	gi|50556772|ref|XP_505794.1|	43.07	gi|156838810|ref|XP_001643104.1|	48.51	gi|126139858|ref|XP_001386451.1|	48.72	gi|6320414|ref|NP_010494.1|	47.59	yes	47.5	127
g128.t1	gi|45184806|ref|NP_982524.1|	33.14	gi|317029023|ref|XP_001390966.2|	34.9	gi|68471181|ref|XP_720367.1|	37.71	gi|241957041|ref|XP_002421240.1|	37.9	gi|50285501|ref|XP_445179.1|	37.3	gi|255731382|ref|XP_002550615.1|	34.94	gi|260940561|ref|XP_002614580.1|	35.89	gi|50426851|ref|XP_462023.1|	36.39	gi|302310592|ref|XP_453283.2|	33.87	No_hit	No_hit	gi|149234914|ref|XP_001523336.1|	41.71	gi|254565999|ref|XP_002490110.1|	36.14	gi|320580860|gb|EFW95082.1|	41.44	gi|342301702|emb|CCC69473.1|	38.73	gi|146415164|ref|XP_001483552.1|	39.54	gi|238942720|emb|CAR30891.1|	38.1	gi|210075933|ref|XP_503927.2|	36.39	gi|156839481|ref|XP_001643431.1|	34.94	gi|150866843|ref|XP_001386572.2|	37.62	gi|6319835|ref|NP_009916.1|	35.83	no	36.39	128
g129.t1	gi|302306708|ref|NP_983083.2|	31.9	gi|317037780|ref|XP_001399137.2|	47.72	gi|68473736|ref|XP_718971.1|	54.68	gi|241948091|ref|XP_002416768.1|	53.51	gi|50293843|ref|XP_449333.1|	47.44	gi|255730355|ref|XP_002550102.1|	28.5	gi|260944792|ref|XP_002616694.1|	55.8	gi|294658913|ref|XP_461254.2|	54.34	gi|50312247|ref|XP_456155.1|	29.64	gi|255711468|ref|XP_002552017.1|	36.2	gi|149243887|ref|XP_001526541.1|	49.21	gi|254569422|ref|XP_002491821.1|	68.97	gi|320580861|gb|EFW95083.1|	45.9	gi|342301022|emb|CCC68787.1|	30.73	gi|146422003|ref|XP_001486944.1|	56.23	gi|238941169|emb|CAR29342.1|	34.75	gi|50546869|ref|XP_500904.1|	50.45	gi|156847122|ref|XP_001646446.1|	50.61	gi|150866258|ref|XP_001385792.2|	37.95	gi|6321911|ref|NP_011987.1|	32.09	yes	47.58	129
g130.t1	No_hit	No_hit	No_hit	No_hit	gi|68483681|ref|XP_714199.1|	30.43	No_hit	No_hit	No_hit	No_hit	gi|255723866|ref|XP_002546862.1|	23.81	No_hit	No_hit	No_hit	No_hit	No_hit	No_hit	No_hit	No_hit	No_hit	No_hit	No_hit	No_hit	No_hit	No_hit	No_hit	No_hit	No_hit	No_hit	gi|238938046|emb|CAR26223.1|	27.87	No_hit	No_hit	No_hit	No_hit	No_hit	No_hit	No_hit	No_hit	no	27.87	130
g131.t1	gi|302306706|ref|NP_983081.2|	54.19	gi|317030641|ref|XP_001392979.2|	46.43	gi|68474989|ref|XP_718380.1|	53.79	gi|241948097|ref|XP_002416771.1|	53.08	gi|50293039|ref|XP_448952.1|	52.13	gi|255730357|ref|XP_002550103.1|	52.46	gi|260944802|ref|XP_002616699.1|	60.45	gi|294658911|ref|XP_002770862.1|	53.14	gi|50312243|ref|XP_456153.1|	53.84	gi|255711464|ref|XP_002552015.1|	54.97	gi|149243872|ref|XP_001526538.1|	52.1	gi|254569416|ref|XP_002491818.1|	54.57	gi|320580863|gb|EFW95085.1|	62.62	gi|342303354|emb|CCC71133.1|	52.86	gi|146421997|ref|XP_001486941.1|	53.46	gi|238942836|emb|CAR31007.1|	28.89	gi|50557390|ref|XP_506103.1|	46.31	gi|156847126|ref|XP_001646448.1|	53	gi|126137864|ref|XP_001385455.1|	52.7	gi|6324206|ref|NP_014276.1|	52.39	yes	53.04	131
g132.t1	gi|45199243|ref|NP_986272.1|	45.49	gi|145233655|ref|XP_001400200.1|	47.34	gi|68468977|ref|XP_721547.1|	46.8	gi|241948551|ref|XP_002416998.1|	46.08	gi|50288881|ref|XP_446870.1|	44.03	gi|255730683|ref|XP_002550266.1|	46.6	gi|260943249|ref|XP_002615923.1|	43.85	gi|294657675|ref|XP_002770488.1|	46.12	gi|50309837|ref|XP_454932.1|	38.12	gi|255715938|ref|XP_002554250.1|	46.88	gi|149244382|ref|XP_001526734.1|	50	gi|254565825|ref|XP_002490023.1|	49.32	gi|320580899|gb|EFW95121.1|	46.69	gi|342298842|emb|CCC66588.1|	44.35	gi|146416649|ref|XP_001484294.1|	43.21	gi|238940880|emb|CAR29054.1|	46.47	gi|50550123|ref|XP_502534.1|	40.6	gi|156847858|ref|XP_001646812.1|	45	gi|150866045|ref|XP_001385514.2|	45.53	gi|6320731|ref|NP_010811.1|	43.12	yes	45.805	132
g133.t1	gi|302308148|ref|NP_984973.2|	28.86	No_hit	No_hit	gi|68485453|ref|XP_713404.1|	30.33	gi|241954008|ref|XP_002419725.1|	30.81	gi|50290963|ref|XP_447914.1|	29.18	gi|255720751|ref|XP_002545310.1|	28	gi|260949615|ref|XP_002619104.1|	29.2	gi|294658289|ref|XP_002770753.1|	29.85	gi|50306417|ref|XP_453182.1|	26.96	gi|255714228|ref|XP_002553396.1|	27.49	No_hit	No_hit	gi|254568794|ref|XP_002491507.1|	33.22	gi|320582687|gb|EFW96904.1|	41.42	gi|342304374|emb|CCC72164.1|	28.69	gi|146419477|ref|XP_001485700.1|	29.98	gi|238938432|emb|CAR26609.1|	26.84	gi|50545415|ref|XP_500245.1|	24.63	gi|156841190|ref|XP_001643970.1|	28.57	gi|150864965|ref|XP_001383995.2|	29.93	gi|6323459|ref|NP_013531.1|	28.09	no	29.02	133
g134.t1	gi|302307651|ref|NP_984375.2|	29.59	gi|145245359|ref|XP_001394947.1|	26.91	gi|68473011|ref|XP_719311.1|	28.89	gi|241959448|ref|XP_002422443.1|	28.95	gi|50293359|ref|XP_449091.1|	29.48	gi|255722936|ref|XP_002546402.1|	30.28	gi|260943630|ref|XP_002616113.1|	29.08	gi|294657342|ref|XP_002770441.1|	29.24	gi|50308017|ref|XP_454009.1|	28.97	gi|255716734|ref|XP_002554648.1|	29.74	gi|149235798|ref|XP_001523777.1|	28.09	gi|254565663|ref|XP_002489942.1|	29.02	gi|320583898|gb|EFW98111.1|	30.47	gi|342300904|emb|CCC68669.1|	27.66	gi|146413028|ref|XP_001482485.1|	28.46	gi|238937595|emb|CAR25773.1|	29.34	gi|50553112|ref|XP_503966.1|	28.87	gi|156846902|ref|XP_001646337.1|	29.1	gi|150864868|ref|XP_001383863.2|	28.17	gi|6320107|ref|NP_010188.1|	31.55	yes	29.05	134
g135.t1	gi|45184775|ref|NP_982493.1|	42.34	No_hit	No_hit	gi|68473009|ref|XP_719310.1|	27.12	No_hit	No_hit	gi|50291517|ref|XP_448191.1|	46.72	gi|255722938|ref|XP_002546403.1|	38.1	No_hit	No_hit	No_hit	No_hit	gi|302310548|ref|XP_452863.2|	40.15	gi|255716480|ref|XP_002554521.1|	43.07	No_hit	No_hit	gi|254565667|ref|XP_002489944.1|	50.72	gi|320582689|gb|EFW96906.1|	55.8	gi|342302983|emb|CCC70760.1|	45.99	No_hit	No_hit	gi|238939141|emb|CAR27317.1|	43.8	No_hit	No_hit	gi|156837502|ref|XP_001642775.1|	43.8	No_hit	No_hit	gi|6320514|ref|NP_010594.1|	46.72	no	43.8	135
g136.t1	gi|45185203|ref|NP_982920.1|	47.69	gi|317026109|ref|XP_001388984.2|	30.7	gi|68491456|ref|XP_710488.1|	50.23	gi|241952110|ref|XP_002418777.1|	47.47	gi|302309898|ref|XP_449572.2|	49.08	gi|255723684|ref|XP_002546771.1|	51.49	gi|260945663|ref|XP_002617129.1|	49.43	gi|294654334|ref|XP_456384.2|	50.65	gi|50304297|ref|XP_452098.1|	49.76	gi|255713300|ref|XP_002552932.1|	48.11	gi|149248526|ref|XP_001528650.1|	46.28	gi|254574188|ref|XP_002494203.1|	51.14	gi|320582691|gb|EFW96908.1|	68.57	gi|342299245|emb|CCC66995.1|	50	gi|146413997|ref|XP_001482969.1|	50.23	gi|238941007|emb|CAR29180.1|	47.22	gi|210075839|ref|XP_503342.2|	46.01	gi|156845432|ref|XP_001645607.1|	48.39	gi|150863721|ref|XP_001382286.2|	50.89	gi|6322724|ref|NP_012797.1|	50.69	yes	49.595	136
g137.t1	No_hit	No_hit	No_hit	No_hit	gi|68491456|ref|XP_710488.1|	27.88	No_hit	No_hit	No_hit	No_hit	gi|255723684|ref|XP_002546771.1|	23.08	No_hit	No_hit	No_hit	No_hit	No_hit	No_hit	No_hit	No_hit	No_hit	No_hit	No_hit	No_hit	gi|320582691|gb|EFW96908.1|	45.54	No_hit	No_hit	No_hit	No_hit	gi|238941007|emb|CAR29180.1|	37.62	No_hit	No_hit	No_hit	No_hit	No_hit	No_hit	No_hit	No_hit	no	32.75	137
g138.t1	gi|45198504|ref|NP_985533.1|	60.31	gi|317035179|ref|XP_001401245.2|	52.11	gi|68475928|ref|XP_718037.1|	61.82	gi|241956868|ref|XP_002421154.1|	61.82	gi|50287711|ref|XP_446285.1|	58.99	gi|255732411|ref|XP_002551129.1|	63.72	gi|260949333|ref|XP_002618963.1|	61.44	gi|50413518|ref|XP_457275.1|	63.64	gi|50311093|ref|XP_455570.1|	62.01	gi|255719732|ref|XP_002556146.1|	63.4	gi|149236579|ref|XP_001524167.1|	61.15	gi|254568830|ref|XP_002491525.1|	63.69	gi|320582667|gb|EFW96884.1|	70.19	gi|342302142|emb|CCC69915.1|	59.43	gi|146422866|ref|XP_001487367.1|	61.76	gi|238939164|emb|CAR27340.1|	59.61	No_hit	No_hit	gi|156848858|ref|XP_001647310.1|	58.99	gi|126134473|ref|XP_001383761.1|	64.13	gi|6321323|ref|NP_011400.1|	59.24	no	61.76	138
g139.t1	gi|45198503|ref|NP_985532.1|	42.32	gi|317031073|ref|XP_001392785.2|	33.89	gi|68475797|ref|XP_718105.1|	46.16	gi|241956870|ref|XP_002421155.1|	46.46	gi|50287709|ref|XP_446284.1|	41.3	gi|255732387|ref|XP_002551117.1|	46.26	gi|260949331|ref|XP_002618962.1|	45.8	gi|294655169|ref|XP_002770092.1|	47.99	gi|50311091|ref|XP_455569.1|	43.89	gi|255719730|ref|XP_002556145.1|	42.98	gi|149236581|ref|XP_001524168.1|	43.48	gi|254568832|ref|XP_002491526.1|	47.11	gi|320582666|gb|EFW96883.1|	54.68	gi|342302143|emb|CCC69916.1|	44.62	gi|146422868|ref|XP_001487368.1|	47.44	gi|238939165|emb|CAR27341.1|	44.57	gi|50551841|ref|XP_503395.1|	40.6	gi|156848856|ref|XP_001647309.1|	43.88	gi|150864787|ref|XP_001383760.2|	45.86	gi|6321324|ref|NP_011401.1|	45.38	yes	45	139
g140.t1	gi|45198501|ref|NP_985530.1|	46.78	gi|317032830|ref|XP_001394456.2|	45.91	gi|68475799|ref|XP_718106.1|	34.35	gi|241956872|ref|XP_002421156.1|	40.05	gi|50292201|ref|XP_448533.1|	31.2	gi|255732373|ref|XP_002551110.1|	32.6	gi|260949329|ref|XP_002618961.1|	34.99	gi|294655167|ref|XP_457273.2|	34.73	gi|50311087|ref|XP_455567.1|	35.43	gi|255719726|ref|XP_002556143.1|	34.96	gi|149236583|ref|XP_001524169.1|	45.76	No_hit	No_hit	gi|320583120|gb|EFW97336.1|	49.65	gi|342302144|emb|CCC69917.1|	32.33	gi|146422870|ref|XP_001487369.1|	37.4	gi|238939167|emb|CAR27343.1|	34.21	No_hit	No_hit	gi|156844703|ref|XP_001645413.1|	29.34	gi|150864547|ref|XP_001383407.2|	39.58	gi|6319709|ref|NP_009792.1|	32.72	no	34.975	140
g141.t1	gi|45198502|ref|NP_985531.1|	36.18	No_hit	No_hit	gi|68475801|ref|XP_718107.1|	38.55	gi|241956874|ref|XP_002421157.1|	36.36	gi|50292203|ref|XP_448534.1|	35.57	gi|255732375|ref|XP_002551111.1|	36.65	gi|260949327|ref|XP_002618960.1|	42	gi|294655166|ref|XP_457272.2|	35.52	gi|50311089|ref|XP_455568.1|	34.8	gi|255719728|ref|XP_002556144.1|	39.83	gi|149236585|ref|XP_001524170.1|	36.13	gi|254568834|ref|XP_002491527.1|	32.82	gi|320583121|gb|EFW97337.1|	39.02	gi|342303662|emb|CCC71443.1|	37.5	gi|146422872|ref|XP_001487370.1|	35.6	gi|238939166|emb|CAR27342.1|	39.36	No_hit	No_hit	gi|156848854|ref|XP_001647308.1|	37.18	gi|150864546|ref|XP_001383406.2|	47.71	gi|6319708|ref|NP_009790.1|	36.33	no	36.505	141
g142.t1	gi|45185707|ref|NP_983423.1|	28.18	gi|145243332|ref|XP_001394199.1|	24.72	gi|68473432|ref|XP_719274.1|	31.05	gi|241956776|ref|XP_002421108.1|	29.1	gi|50285395|ref|XP_445126.1|	30.09	gi|255732381|ref|XP_002551114.1|	29.99	gi|260949321|ref|XP_002618957.1|	29.33	gi|294655163|ref|XP_457268.2|	31.04	gi|50306271|ref|XP_453107.1|	29.37	gi|255712873|ref|XP_002552719.1|	29.86	gi|149236591|ref|XP_001524173.1|	28.8	gi|254568840|ref|XP_002491530.1|	32	gi|320583122|gb|EFW97338.1|	39.13	gi|342302726|emb|CCC70502.1|	28.08	gi|146422880|ref|XP_001487374.1|	30.71	gi|238940114|emb|CAR28288.1|	27.95	gi|50551835|ref|XP_503392.1|	28.04	No_hit	No_hit	gi|150864545|ref|XP_001383405.2|	29.19	gi|6320780|ref|NP_010859.1|	29.82	no	29.37	142
g143.t1	No_hit	No_hit	No_hit	No_hit	gi|68468973|ref|XP_721545.1|	35	No_hit	No_hit	No_hit	No_hit	gi|255730679|ref|XP_002550264.1|	32.5	No_hit	No_hit	No_hit	No_hit	No_hit	No_hit	No_hit	No_hit	No_hit	No_hit	No_hit	No_hit	No_hit	No_hit	No_hit	No_hit	No_hit	No_hit	gi|238940113|emb|CAR28287.1|	41.18	No_hit	No_hit	No_hit	No_hit	No_hit	No_hit	No_hit	No_hit	no	35	143
g144.t1	gi|302306966|ref|NP_983425.2|	48.81	gi|145258485|ref|XP_001402067.1|	45.9	gi|68473434|ref|XP_719275.1|	43.59	gi|241956772|ref|XP_002421106.1|	44.29	gi|50284785|ref|XP_444820.1|	48.25	gi|255732379|ref|XP_002551113.1|	43.77	gi|260949323|ref|XP_002618958.1|	40.71	gi|294655164|ref|XP_457270.2|	42.69	gi|50306267|ref|XP_453105.1|	49.13	gi|255712875|ref|XP_002552720.1|	51.46	gi|149236589|ref|XP_001524172.1|	43.55	gi|254568844|ref|XP_002491532.1|	58.4	gi|320583123|gb|EFW97339.1|	63.89	gi|342302029|emb|CCC69802.1|	47.33	gi|146422876|ref|XP_001487372.1|	41.78	gi|238940112|emb|CAR28286.1|	47.35	gi|50551833|ref|XP_503391.1|	45.39	gi|156846131|ref|XP_001645954.1|	46.18	gi|150864785|ref|XP_001383758.2|	44.1	gi|37362699|ref|NP_015053.2|	48.16	yes	46.04	144
g145.t1	gi|45200894|ref|NP_986464.1|	54.44	gi|317029888|ref|XP_001391471.2|	44.62	gi|68469160|ref|XP_721367.1|	55.17	gi|241957343|ref|XP_002421391.1|	54.6	gi|50286917|ref|XP_445888.1|	46.06	gi|255731898|ref|XP_002550873.1|	48.57	gi|260940276|ref|XP_002614438.1|	56.47	gi|294655645|ref|XP_457821.2|	47.93	gi|50306989|ref|XP_453472.1|	46.89	gi|255712303|ref|XP_002552434.1|	54.44	gi|149235692|ref|XP_001523724.1|	56.98	gi|254564543|ref|XP_002489382.1|	47.83	gi|320583124|gb|EFW97340.1|	66.2	gi|342299879|emb|CCC67635.1|	53.85	gi|146412183|ref|XP_001482063.1|	55.95	gi|238941432|emb|CAR29605.1|	48.31	gi|50548071|ref|XP_501505.1|	47.17	gi|156843639|ref|XP_001644886.1|	53.25	gi|126138150|ref|XP_001385598.1|	57.14	gi|6320259|ref|NP_010339.1|	48.84	yes	53.55	145
g146.t1	gi|45185713|ref|NP_983429.1|	58.7	gi|317027289|ref|XP_001400595.2|	63.03	gi|68467333|ref|XP_722328.1|	59.82	gi|241950377|ref|XP_002417911.1|	60	gi|50293399|ref|XP_449111.1|	59.32	gi|255728801|ref|XP_002549326.1|	62.15	gi|260943356|ref|XP_002615976.1|	58.41	gi|50420303|ref|XP_458685.1|	60.24	gi|50306253|ref|XP_453098.1|	62.38	gi|255712883|ref|XP_002552724.1|	59.19	gi|149239484|ref|XP_001525618.1|	60.49	gi|254568850|ref|XP_002491535.1|	62.75	gi|320583126|gb|EFW97342.1|	73.35	gi|342302033|emb|CCC69806.1|	57.89	gi|146414153|ref|XP_001483047.1|	61.73	gi|238940108|emb|CAR28282.1|	59.22	gi|50551823|ref|XP_503386.1|	58.12	gi|156838911|ref|XP_001643153.1|	59.35	gi|126276136|ref|XP_001387199.1|	60.8	gi|6324989|ref|NP_015057.1|	58.39	yes	59.91	146
g147.t1	gi|45185533|ref|NP_983249.1|	45.27	gi|317033374|ref|XP_001395539.2|	40.12	gi|68491090|ref|XP_710637.1|	45.14	gi|241952605|ref|XP_002419024.1|	45.64	gi|50289929|ref|XP_447396.1|	46.5	gi|255726816|ref|XP_002548334.1|	47.53	gi|260947188|ref|XP_002617891.1|	51.05	gi|294654642|ref|XP_456702.2|	48.05	gi|50307281|ref|XP_453619.1|	45.84	gi|255719318|ref|XP_002555939.1|	46.1	gi|149245640|ref|XP_001527297.1|	48.9	gi|254572497|ref|XP_002493358.1|	47.97	gi|320583128|gb|EFW97344.1|	50.68	gi|342300211|emb|CCC67969.1|	48.48	gi|146416351|ref|XP_001484145.1|	48.99	gi|238940595|emb|CAR28769.1|	42.68	gi|50554875|ref|XP_504846.1|	43.61	gi|156847073|ref|XP_001646422.1|	46.08	gi|150863848|ref|XP_001382465.2|	47.28	gi|6320038|ref|NP_010117.1|	47.94	yes	46.89	147
g148.t1	gi|302308133|ref|NP_984945.2|	56.02	gi|317031809|ref|XP_001393490.2|	40.44	gi|68478271|ref|XP_716877.1|	57.67	gi|241955215|ref|XP_002420328.1|	57.44	gi|50286015|ref|XP_445436.1|	54.65	gi|255732039|ref|XP_002550943.1|	57.44	gi|260943766|ref|XP_002616181.1|	57.29	gi|50413759|ref|XP_457311.1|	58.05	gi|50303423|ref|XP_451653.1|	56.82	gi|255714166|ref|XP_002553365.1|	56.33	gi|149237891|ref|XP_001524822.1|	56.72	gi|254565063|ref|XP_002489642.1|	60.88	gi|320583129|gb|EFW97345.1|	65.33	gi|342304357|emb|CCC72147.1|	54.74	gi|146421102|ref|XP_001486502.1|	57.08	gi|238938401|emb|CAR26578.1|	54.14	gi|50546885|ref|XP_500912.1|	54.11	gi|156847353|ref|XP_001646561.1|	54.1	gi|150866690|ref|XP_001386364.2|	57.03	gi|6322666|ref|NP_012739.1|	54.6	yes	56.77	148
g149.t1	gi|45190729|ref|NP_984983.1|	36.87	gi|317034691|ref|XP_001400930.2|	36.32	gi|68479409|ref|XP_716236.1|	37.44	gi|241959212|ref|XP_002422325.1|	35.94	gi|50293683|ref|XP_449253.1|	26.09	gi|255726790|ref|XP_002548321.1|	37.44	gi|260947506|ref|XP_002618050.1|	29.89	gi|294657211|ref|XP_459511.2|	40.19	gi|50303651|ref|XP_451767.1|	36.52	gi|255714248|ref|XP_002553406.1|	36.22	No_hit	No_hit	gi|254565065|ref|XP_002489643.1|	41.26	gi|320583130|gb|EFW97346.1|_gi|320583130|gb|EFW97346.1|	34.42	No_hit	No_hit	gi|146417916|ref|XP_001484925.1|	36.04	gi|238938442|emb|CAR26619.1|	27.36	gi|50546549|ref|XP_500744.1|	39.15	No_hit	No_hit	gi|150866621|ref|XP_001386280.2|	39.56	No_hit	No_hit	no	36.42	149
g150.t1	gi|45190729|ref|NP_984983.1|	51.22	gi|317034691|ref|XP_001400930.2|	47.92	gi|68479409|ref|XP_716236.1|	53.33	gi|241959212|ref|XP_002422325.1|	53.26	gi|50293683|ref|XP_449253.1|	49.46	gi|255726790|ref|XP_002548321.1|	53.11	gi|260947506|ref|XP_002618050.1|	52.1	gi|294657211|ref|XP_459511.2|	50.63	gi|50303651|ref|XP_451767.1|	52.85	gi|255714248|ref|XP_002553406.1|	50.76	gi|149235345|ref|XP_001523551.1|	51.17	gi|254565065|ref|XP_002489643.1|	55.54	gi|320583130|gb|EFW97346.1|	62.16	gi|342299097|emb|CCC66843.1|	51.93	gi|146417916|ref|XP_001484925.1|	49.93	gi|238938442|emb|CAR26619.1|	52.33	gi|50546549|ref|XP_500744.1|	50.87	gi|156841176|ref|XP_001643963.1|	51.92	gi|150866621|ref|XP_001386280.2|	50.07	gi|6323581|ref|NP_013652.1|	53.61	yes	51.925	150
g151.t1	gi|302309512|ref|NP_986945.2|	60.27	gi|145230249|ref|XP_001389433.1|	50	gi|68489322|ref|XP_711502.1|	59.66	gi|241951638|ref|XP_002418541.1|	59.8	gi|50287519|ref|XP_446189.1|	60.27	gi|255724858|ref|XP_002547358.1|	59.6	gi|260942735|ref|XP_002615666.1|	60.07	gi|294658126|ref|XP_460457.2|	62.83	gi|50304897|ref|XP_452404.1|	62.16	gi|255718827|ref|XP_002555694.1|	61.28	gi|149245028|ref|XP_001527048.1|	53.65	gi|254565077|ref|XP_002489649.1|	62.8	gi|320583131|gb|EFW97347.1|	75.17	gi|342302103|emb|CCC69876.1|	59.73	gi|146421308|ref|XP_001486604.1|	59.08	gi|238939948|emb|CAR28123.1|	59.26	gi|210075949|ref|XP_504965.2|	62.12	gi|156840674|ref|XP_001643716.1|	60.61	gi|150865856|ref|XP_001385241.2|	59.12	gi|6323307|ref|NP_013379.1|	58.78	yes	59.935	151
g152.t1	gi|302309512|ref|NP_986945.2|	35.25	gi|145230249|ref|XP_001389433.1|	31.76	gi|68489322|ref|XP_711502.1|	36.27	gi|241951638|ref|XP_002418541.1|	36.29	gi|50287519|ref|XP_446189.1|	35.35	gi|255724858|ref|XP_002547358.1|	36.88	gi|260942735|ref|XP_002615666.1|	35.19	gi|294658126|ref|XP_460457.2|	37.79	gi|50304897|ref|XP_452404.1|	35.56	gi|255718827|ref|XP_002555694.1|	36.84	gi|149245028|ref|XP_001527048.1|	37.25	gi|254565077|ref|XP_002489649.1|	40.55	gi|320583131|gb|EFW97347.1|	57.76	gi|342302103|emb|CCC69876.1|	36.56	gi|146421308|ref|XP_001486604.1|	36.25	gi|238939948|emb|CAR28123.1|	34.84	gi|210075949|ref|XP_504965.2|	47.44	gi|156840674|ref|XP_001643716.1|	35.78	gi|150865856|ref|XP_001385241.2|	35.55	gi|6323307|ref|NP_013379.1|	33.02	yes	36.26	152
g153.t1	No_hit	No_hit	No_hit	No_hit	gi|68480212|ref|XP_715916.1|	36.06	gi|241948901|ref|XP_002417173.1|	36.4	No_hit	No_hit	gi|255730633|ref|XP_002550241.1|	39.47	No_hit	No_hit	No_hit	No_hit	No_hit	No_hit	No_hit	No_hit	No_hit	No_hit	gi|254565079|ref|XP_002489650.1|	48.88	gi|320583132|gb|EFW97348.1|	51.17	No_hit	No_hit	No_hit	No_hit	gi|238940807|emb|CAR28981.1|	31.15	No_hit	No_hit	No_hit	No_hit	gi|150951518|ref|XP_001387851.2|	39.5	No_hit	No_hit	no	39.47	153
g154.t1	gi|45201186|ref|NP_986756.1|	37.33	gi|145248662|ref|XP_001400670.1|	29.57	gi|68465017|ref|XP_723586.1|	35.32	gi|241949787|ref|XP_002417616.1|	34.07	gi|50293771|ref|XP_449297.1|	36.61	gi|255728209|ref|XP_002549030.1|	40.87	gi|260947092|ref|XP_002617843.1|	37.68	gi|294658210|ref|XP_460552.2|	38.35	gi|50311809|ref|XP_455935.1|	36.28	gi|255718701|ref|XP_002555631.1|	35.14	gi|149247478|ref|XP_001528151.1|	40.57	gi|254565087|ref|XP_002489654.1|	42.58	gi|320583133|gb|EFW97349.1|	54.9	gi|342300819|emb|CCC68583.1|	35.56	gi|146419323|ref|XP_001485624.1|	38.12	gi|238938623|emb|CAR26799.1|	37.44	gi|50550615|ref|XP_502780.1|	31.03	gi|156846353|ref|XP_001646064.1|	33.77	gi|150864006|ref|XP_001382676.2|	41.31	gi|6323114|ref|NP_013186.1|	33.33	yes	36.97	154
g155.t1	gi|45201186|ref|NP_986756.1|	34.3	No_hit	No_hit	gi|68465017|ref|XP_723586.1|	28.89	gi|241949787|ref|XP_002417616.1|	30.11	gi|50293771|ref|XP_449297.1|	37.5	gi|255728209|ref|XP_002549030.1|	31.49	gi|260947092|ref|XP_002617843.1|	28.96	No_hit	No_hit	gi|50311809|ref|XP_455935.1|	33.93	gi|255718701|ref|XP_002555631.1|	34.94	gi|149247478|ref|XP_001528151.1|	32.96	gi|254565087|ref|XP_002489654.1|	38.29	gi|320583133|gb|EFW97349.1|	48.24	gi|342300819|emb|CCC68583.1|	36.84	No_hit	No_hit	gi|238938623|emb|CAR26799.1|	33.72	No_hit	No_hit	gi|156846353|ref|XP_001646064.1|	36.42	No_hit	No_hit	gi|6323114|ref|NP_013186.1|	34.91	no	34.3	155
g156.t1	No_hit	No_hit	No_hit	No_hit	gi|68472209|ref|XP_719900.1|	25.23	No_hit	No_hit	No_hit	No_hit	gi|255732916|ref|XP_002551381.1|	29.9	No_hit	No_hit	No_hit	No_hit	No_hit	No_hit	No_hit	No_hit	No_hit	No_hit	No_hit	No_hit	gi|320583134|gb|EFW97350.1|	38.91	No_hit	No_hit	No_hit	No_hit	gi|238941412|emb|CAR29585.1|	25.71	No_hit	No_hit	No_hit	No_hit	No_hit	No_hit	No_hit	No_hit	no	27.805	156
g157.t1	No_hit	No_hit	No_hit	No_hit	gi|68481999|ref|XP_715017.1|	27.69	No_hit	No_hit	No_hit	No_hit	gi|255724844|ref|XP_002547351.1|	22.54	No_hit	No_hit	No_hit	No_hit	No_hit	No_hit	No_hit	No_hit	No_hit	No_hit	No_hit	No_hit	No_hit	No_hit	No_hit	No_hit	No_hit	No_hit	No_hit	No_hit	No_hit	No_hit	No_hit	No_hit	No_hit	No_hit	No_hit	No_hit	no	25.115	157
g158.t1	gi|45190743|ref|NP_984997.1|	48.28	gi|317029335|ref|XP_001391369.2|	40.11	gi|68466813|ref|XP_722602.1|	50.45	gi|241950954|ref|XP_002418199.1|	49.91	gi|50293701|ref|XP_449262.1|	48.31	gi|255724304|ref|XP_002547081.1|	50.18	gi|260949365|ref|XP_002618979.1|	52.96	gi|50420839|ref|XP_458960.1|	49.91	gi|50303621|ref|XP_451752.1|	47.95	gi|255714278|ref|XP_002553421.1|	49.26	gi|149247649|ref|XP_001528233.1|	48.81	gi|254565083|ref|XP_002489652.1|	48.11	gi|320583136|gb|EFW97352.1|	60.4	gi|342299416|emb|CCC67170.1|	49.72	gi|146422835|ref|XP_001487352.1|	52.48	gi|238938457|emb|CAR26634.1|	45.61	gi|50551567|ref|XP_503258.1|	44.16	gi|156842196|ref|XP_001644467.1|	48.63	gi|150865428|ref|XP_001384641.2|	50.81	gi|6323571|ref|NP_013642.1|	50.09	yes	49.49	158
g159.t1	gi|45188133|ref|NP_984356.1|	72.37	gi|145247210|ref|XP_001395854.1|	69.5	gi|68485395|ref|XP_713375.1|	79.66	gi|241953960|ref|XP_002419701.1|	79.21	gi|50293331|ref|XP_449077.1|	72.89	gi|255720827|ref|XP_002545348.1|	79.31	gi|260949635|ref|XP_002619114.1|	77.93	gi|294658297|ref|XP_460627.2|	78.44	gi|50309861|ref|XP_454944.1|	70.48	gi|255720512|ref|XP_002556536.1|	72.89	gi|149236910|ref|XP_001524332.1|	78.8	gi|254565085|ref|XP_002489653.1|	74.02	gi|320583137|gb|EFW97353.1|	78.52	gi|342299845|emb|CCC67601.1|	35.2	gi|146419497|ref|XP_001485710.1|	80.5	gi|238937616|emb|CAR25794.1|	70.43	gi|210075100|ref|XP_499972.2|	70.52	gi|156844624|ref|XP_001645374.1|	72.34	gi|126135590|ref|XP_001384319.1|	78.06	gi|6320119|ref|NP_010199.1|	70.85	yes	73.455	159
g160.t1	gi|302309243|ref|NP_986524.2|	45.19	gi|145229567|ref|XP_001389092.1|	41.69	gi|68466863|ref|XP_722627.1|	53.93	gi|241950986|ref|XP_002418215.1|	53.21	gi|50286635|ref|XP_445747.1|	42.09	gi|255724274|ref|XP_002547066.1|	52.54	gi|260949335|ref|XP_002618964.1|	52.93	gi|294655170|ref|XP_457276.2|	53.7	gi|50307611|ref|XP_453785.1|	52.17	gi|255716634|ref|XP_002554598.1|	45.76	gi|149247619|ref|XP_001528218.1|	52.64	gi|254573682|ref|XP_002493950.1|	54.87	gi|320583138|gb|EFW97354.1|	56.84	gi|342300679|emb|CCC68442.1|	50.55	gi|146422863|ref|XP_001487366.1|	54.31	gi|238940185|emb|CAR28359.1|	37.26	gi|50556616|ref|XP_505716.1|	48.61	gi|156846409|ref|XP_001646092.1|	44.26	gi|126135532|ref|XP_001384290.1|	54.4	gi|6323159|ref|NP_013231.1|	45.65	yes	52.355	160
g161.t1	gi|302309223|ref|NP_986495.2|	55.76	gi|145259142|ref|XP_001402280.1|	50.85	gi|68491735|ref|XP_710335.1|	54.37	gi|241953922|ref|XP_002419682.1|	50.6	gi|50294257|ref|XP_449540.1|	56.96	gi|255720803|ref|XP_002545336.1|	54.76	gi|260949621|ref|XP_002619107.1|	53.98	gi|50424071|ref|XP_460620.1|	53.54	gi|50307645|ref|XP_453802.1|	58.02	gi|255718529|ref|XP_002555545.1|	58.49	gi|149236878|ref|XP_001524316.1|	55.28	gi|254571055|ref|XP_002492637.1|	57.05	gi|320583139|gb|EFW97355.1|	61.48	gi|342301539|emb|CCC69309.1|	59.46	gi|146419483|ref|XP_001485703.1|	52.24	gi|238940694|emb|CAR28868.1|	54.7	gi|50547659|ref|XP_501299.1|	54.79	gi|156848621|ref|XP_001647192.1|	58.79	gi|126135602|ref|XP_001384325.1|	55.09	gi|6323167|ref|NP_013239.1|	56.7	yes	55.185	161
g162.t1	gi|302308141|ref|NP_984954.2|	36.84	gi|145251327|ref|XP_001397177.1|	32.77	gi|68472233|ref|XP_719912.1|	39.94	gi|241953717|ref|XP_002419580.1|	40.47	gi|50290941|ref|XP_447903.1|	36.61	gi|255732918|ref|XP_002551382.1|	40.01	gi|260947392|ref|XP_002617993.1|	41.77	gi|294658238|ref|XP_460568.2|	43.32	gi|50306461|ref|XP_453204.1|	37.9	gi|255714188|ref|XP_002553376.1|	38.03	gi|149242329|ref|XP_001526448.1|	37.09	gi|254568820|ref|XP_002491520.1|	40.45	gi|320583140|gb|EFW97356.1|	50.04	gi|342304362|emb|CCC72152.1|	39.45	gi|146419363|ref|XP_001485644.1|	41.84	gi|238938412|emb|CAR26589.1|	38.54	gi|50547773|ref|XP_501356.1|	33.81	gi|156847335|ref|XP_001646552.1|	38.01	gi|150864398|ref|XP_001383188.2|	40.28	gi|6323451|ref|NP_013523.1|	38.41	yes	38.995	162
g163.t1	No_hit	No_hit	gi|145244008|ref|XP_001394514.1|	29.95	gi|68472237|ref|XP_719914.1|	36.69	gi|241953713|ref|XP_002419578.1|	37.8	No_hit	No_hit	gi|255732922|ref|XP_002551384.1|	36.71	gi|260947386|ref|XP_002617990.1|	34.94	gi|294658233|ref|XP_002770743.1|	36.36	No_hit	No_hit	No_hit	No_hit	gi|149242313|ref|XP_001526446.1|	34.7	gi|254568822|ref|XP_002491521.1|	38.84	No_hit	No_hit	No_hit	No_hit	gi|146419357|ref|XP_001485641.1|	36.04	gi|238940540|emb|CAR28714.1|	24.73	gi|50552308|ref|XP_503564.1|	32.6	No_hit	No_hit	gi|150863989|ref|XP_001382652.2|	36.72	No_hit	No_hit	no	36.2	163
g164.t1	gi|302309208|ref|NP_986473.2|	28.05	No_hit	No_hit	gi|68472239|ref|XP_719915.1|	28.18	No_hit	No_hit	gi|50294241|ref|XP_449532.1|	32.85	gi|255732924|ref|XP_002551385.1|	30.65	gi|260947384|ref|XP_002617989.1|	31.6	gi|294658231|ref|XP_002770742.1|	28.95	gi|50307603|ref|XP_453781.1|	30.48	No_hit	No_hit	No_hit	No_hit	gi|254568824|ref|XP_002491522.1|	29.06	gi|320583141|gb|EFW97357.1|	45.98	No_hit	No_hit	gi|146419355|ref|XP_001485640.1|	31.2	gi|238940541|emb|CAR28715.1|	26.77	gi|50556976|ref|XP_505896.1|	38.42	gi|156848597|ref|XP_001647180.1|	29.66	gi|150864395|ref|XP_001383185.2|	24.83	gi|6323157|ref|NP_013229.1|	27.82	no	29.66	164
g165.t1	gi|302309206|ref|NP_986471.2|	58.54	No_hit	No_hit	gi|68476701|ref|XP_717643.1|	52.81	No_hit	No_hit	No_hit	No_hit	gi|255727909|ref|XP_002548880.1|	60.23	gi|260949419|ref|XP_002619006.1|	63.41	gi|294658203|ref|XP_460543.2|	62.65	No_hit	No_hit	gi|255718571|ref|XP_002555566.1|	54.88	gi|149246868|ref|XP_001527859.1|	60.98	gi|254568826|ref|XP_002491523.1|	64.63	gi|320583142|gb|EFW97358.1|	67.07	gi|342301546|emb|CCC69316.1|	56.79	gi|146419306|ref|XP_001485616.1|	60.24	gi|238940543|emb|CAR28717.1|	54.32	No_hit	No_hit	No_hit	No_hit	gi|150864010|ref|XP_001382680.2|	63.86	No_hit	No_hit	no	60.24	165
g166.t1	gi|302309206|ref|NP_986471.2|	49.05	gi|317025385|ref|XP_001388974.2|	38.02	gi|68476701|ref|XP_717643.1|	47.49	gi|241949409|ref|XP_002417427.1|	47.37	gi|50294243|ref|XP_449533.1|	48.85	gi|255727909|ref|XP_002548880.1|	48.53	gi|260949419|ref|XP_002619006.1|	47.61	gi|294658203|ref|XP_460543.2|	48.2	gi|50307607|ref|XP_453783.1|	47.5	gi|255718571|ref|XP_002555566.1|	48.91	gi|149246868|ref|XP_001527859.1|	47.73	gi|254568826|ref|XP_002491523.1|	47.82	gi|320583142|gb|EFW97358.1|	59.86	gi|342301546|emb|CCC69316.1|	49.73	gi|146419306|ref|XP_001485616.1|	45.55	gi|238940543|emb|CAR28717.1|	47.63	gi|50547673|ref|XP_501306.1|	41.32	gi|156848599|ref|XP_001647181.1|	49.86	gi|150864010|ref|XP_001382680.2|	48.67	gi|6323158|ref|NP_013230.1|	51.22	yes	48.01	166
g167.t1	gi|302308696|ref|NP_985702.2|	76.04	gi|145246630|ref|XP_001395564.1|	70.19	gi|68485963|ref|XP_713100.1|	76.51	gi|241958890|ref|XP_002422164.1|	75.8	gi|50292099|ref|XP_448482.1|	77.19	gi|255721795|ref|XP_002545832.1|	77.53	gi|260950325|ref|XP_002619459.1|	75.56	gi|50422027|ref|XP_459575.1|	75.81	gi|50310975|ref|XP_455510.1|	76.43	gi|255712781|ref|XP_002552673.1|	75.18	gi|149239250|ref|XP_001525501.1|	72.93	gi|254572906|ref|XP_002493562.1|	75.23	gi|320580028|gb|EFW94251.1|	79.53	gi|342303618|emb|CCC71399.1|	73.14	gi|146413148|ref|XP_001482545.1|	76.87	gi|238938850|emb|CAR27026.1|	75.94	gi|50555023|ref|XP_504920.1|	75.85	gi|156844469|ref|XP_001645297.1|	74.73	gi|126138730|ref|XP_001385888.1|	75.77	gi|6323288|ref|NP_013360.1|	75	yes	75.805	167
g168.t1	gi|45190436|ref|NP_984690.1|	44.24	gi|145232310|ref|XP_001399605.1|	40.5	gi|68490920|ref|XP_710728.1|	46.13	gi|241948865|ref|XP_002417155.1|	44.72	gi|50290991|ref|XP_447928.1|	42.06	gi|255730607|ref|XP_002550228.1|	45.37	gi|260950151|ref|XP_002619372.1|	44.21	gi|294654470|ref|XP_456530.2|	45.86	gi|50310261|ref|XP_455150.1|	43.63	gi|255720106|ref|XP_002556333.1|	46.77	gi|149244776|ref|XP_001526931.1|	45.06	gi|254572485|ref|XP_002493352.1|	48.55	No_hit	No_hit	gi|342299721|emb|CCC67477.1|	41.3	gi|146421736|ref|XP_001486812.1|	45.45	gi|238941768|emb|CAR29941.1|	43.45	gi|50557282|ref|XP_506049.1|	50.16	gi|156841887|ref|XP_001644314.1|	41.9	gi|150951532|ref|XP_001387870.2|	45.19	gi|6322402|ref|NP_012476.1|	42.5	no	44.72	168
g169.t1	No_hit	No_hit	No_hit	No_hit	gi|68475807|ref|XP_718110.1|	30.56	No_hit	No_hit	No_hit	No_hit	gi|255728617|ref|XP_002549234.1|	38.46	No_hit	No_hit	No_hit	No_hit	No_hit	No_hit	No_hit	No_hit	No_hit	No_hit	No_hit	No_hit	No_hit	No_hit	No_hit	No_hit	No_hit	No_hit	gi|238941767|emb|CAR29940.1|	22.03	No_hit	No_hit	No_hit	No_hit	No_hit	No_hit	No_hit	No_hit	no	30.56	169
g170.t1	No_hit	No_hit	No_hit	No_hit	No_hit	No_hit	No_hit	No_hit	No_hit	No_hit	No_hit	No_hit	No_hit	No_hit	No_hit	No_hit	No_hit	No_hit	No_hit	No_hit	No_hit	No_hit	No_hit	No_hit	gi|320580029|gb|EFW94252.1|	36.32	No_hit	No_hit	No_hit	No_hit	gi|238941767|emb|CAR29940.1|	26.72	No_hit	No_hit	No_hit	No_hit	No_hit	No_hit	No_hit	No_hit	no	31.52	170
g171.t1	No_hit	No_hit	No_hit	No_hit	No_hit	No_hit	No_hit	No_hit	No_hit	No_hit	No_hit	No_hit	No_hit	No_hit	No_hit	No_hit	No_hit	No_hit	No_hit	No_hit	No_hit	No_hit	No_hit	No_hit	No_hit	No_hit	No_hit	No_hit	No_hit	No_hit	gi|238942708|emb|CAR30879.1|	32.56	No_hit	No_hit	No_hit	No_hit	No_hit	No_hit	No_hit	No_hit	no	32.56	171
g172.t1	gi|302306375|ref|NP_982718.2|	28.98	gi|317032837|ref|XP_001394465.2|	27.84	gi|68476907|ref|XP_717431.1|	27.54	gi|241958480|ref|XP_002421959.1|	27.73	gi|50287691|ref|XP_446275.1|	27.83	gi|255721289|ref|XP_002545579.1|	24.9	gi|260944352|ref|XP_002616474.1|	25.75	gi|294658663|ref|XP_002770824.1|	24.87	gi|50311003|ref|XP_455524.1|	23.3	gi|255719746|ref|XP_002556153.1|	29.48	gi|149239124|ref|XP_001525438.1|	26.77	gi|254572487|ref|XP_002493353.1|	34.24	gi|320580030|gb|EFW94253.1|	47.07	gi|342302134|emb|CCC69907.1|	28.08	gi|146416957|ref|XP_001484448.1|	26.19	gi|238942595|emb|CAR30766.1|	29.94	gi|50548089|ref|XP_501514.1|	28.49	gi|156836519|ref|XP_001642317.1|	29.06	gi|150866799|ref|XP_001386517.2|	25.42	gi|330443551|ref|NP_011391.2|	30.25	yes	27.835	172
g173.t1	gi|302306957|ref|NP_983402.2|	49.02	No_hit	No_hit	gi|68490638|ref|XP_710866.1|	47.79	gi|241948841|ref|XP_002417143.1|	47.79	gi|50286739|ref|XP_445799.1|	46.94	gi|255730613|ref|XP_002550231.1|	53.98	No_hit	No_hit	gi|294654468|ref|XP_456527.2|	44.83	gi|50306311|ref|XP_453128.1|	51.55	gi|255712829|ref|XP_002552697.1|	51.11	gi|149244798|ref|XP_001526942.1|	50	gi|254572489|ref|XP_002493354.1|	50	No_hit	No_hit	gi|342303680|emb|CCC71461.1|	50.52	No_hit	No_hit	gi|238938869|emb|CAR27045.1|	51.49	No_hit	No_hit	gi|156846778|ref|XP_001646275.1|	55.67	No_hit	No_hit	gi|27808716|ref|NP_014641.2|	51.02	no	50.26	173
g174.t1	gi|302306957|ref|NP_983402.2|	40.24	No_hit	No_hit	gi|68490638|ref|XP_710866.1|	35.71	gi|241948841|ref|XP_002417143.1|	36.22	gi|50286739|ref|XP_445799.1|	35	gi|255730613|ref|XP_002550231.1|	34.95	gi|260950145|ref|XP_002619369.1|	35.9	gi|294654468|ref|XP_456527.2|	34.16	gi|50306311|ref|XP_453128.1|	43.98	gi|255712829|ref|XP_002552697.1|	37.38	gi|149244798|ref|XP_001526942.1|	33.89	gi|254572489|ref|XP_002493354.1|	37.16	No_hit	No_hit	gi|342303680|emb|CCC71461.1|	50	gi|146421742|ref|XP_001486815.1|	29.69	gi|238938869|emb|CAR27045.1|	39.77	gi|50553322|ref|XP_504072.1|	39.63	gi|156846778|ref|XP_001646275.1|	39.18	gi|150951535|ref|XP_001387872.2|	34.78	gi|27808716|ref|NP_014641.2|	39.66	no	36.69	174
g175.t1	gi|45185633|ref|NP_983349.1|	31.1	gi|317038600|ref|XP_001401777.2|	30.74	gi|68479403|ref|XP_716233.1|	35.88	gi|241959210|ref|XP_002422324.1|	35.59	gi|50293251|ref|XP_449037.1|	33.7	gi|255727683|ref|XP_002548767.1|	35.22	gi|260947492|ref|XP_002618043.1|	33.33	gi|294657195|ref|XP_002770413.1|	33.72	gi|50306009|ref|XP_452966.1|	48.2	gi|255714981|ref|XP_002553772.1|	53.72	gi|149238968|ref|XP_001525360.1|	36.13	gi|254572491|ref|XP_002493355.1|	51.97	gi|320581925|gb|EFW96144.1|	40.12	gi|342301628|emb|CCC69399.1|	33.99	gi|146416237|ref|XP_001484088.1|	36.84	gi|238941705|emb|CAR29878.1|	35.99	No_hit	No_hit	gi|156845549|ref|XP_001645665.1|	33.15	gi|150866468|ref|XP_001386085.2|	35.03	gi|6321257|ref|NP_011334.1|	35.35	no	35.35	175
g176.t1	gi|45185634|ref|NP_983350.1|	54.67	gi|317038191|ref|XP_001401761.2|	49.19	gi|68477389|ref|XP_717321.1|	67.8	gi|241954694|ref|XP_002420068.1|	68.78	gi|50293249|ref|XP_449036.1|	53.98	gi|255729452|ref|XP_002549651.1|	65.47	gi|260947276|ref|XP_002617935.1|	55.59	gi|294656708|ref|XP_459012.2|	55.45	gi|50306011|ref|XP_452967.1|	55.3	gi|255714983|ref|XP_002553773.1|	55.3	gi|149237536|ref|XP_001524645.1|	60.78	gi|254568910|ref|XP_002491565.1|	67.62	gi|320581924|gb|EFW96143.1|	57.58	gi|342301629|emb|CCC69400.1|	53.57	gi|146413787|ref|XP_001482864.1|	50.8	gi|238941704|emb|CAR29877.1|	55.05	gi|50551595|ref|XP_503272.1|	54.85	gi|156845547|ref|XP_001645664.1|	52.29	gi|308198022|ref|XP_001387015.2|	67.32	gi|6321258|ref|NP_011335.1|	50.55	yes	55.3	176
g177.t1	gi|45185634|ref|NP_983350.1|	33.07	gi|317038191|ref|XP_001401761.2|	36.92	gi|68477389|ref|XP_717321.1|	31.08	gi|241954694|ref|XP_002420068.1|	30.09	gi|50293249|ref|XP_449036.1|	37.39	gi|255729452|ref|XP_002549651.1|	25.77	gi|260947276|ref|XP_002617935.1|	43.26	gi|294656708|ref|XP_459012.2|	40.11	gi|50306011|ref|XP_452967.1|	30.46	gi|255714983|ref|XP_002553773.1|	30.33	gi|149237536|ref|XP_001524645.1|	39.24	gi|254568910|ref|XP_002491565.1|	40.85	gi|320581924|gb|EFW96143.1|	47.75	gi|342301629|emb|CCC69400.1|	33.85	gi|146413787|ref|XP_001482864.1|	40.06	gi|238941704|emb|CAR29877.1|	29.05	gi|50551595|ref|XP_503272.1|	32.2	gi|156845547|ref|XP_001645664.1|	30.61	gi|308198022|ref|XP_001387015.2|	46.49	gi|6321258|ref|NP_011335.1|	28.61	yes	33.46	177
g178.t1	No_hit	No_hit	No_hit	No_hit	gi|68487484|ref|XP_712363.1|	25.2	gi|241959070|ref|XP_002422254.1|	24.9	No_hit	No_hit	gi|255727705|ref|XP_002548778.1|	30.07	gi|260947472|ref|XP_002618033.1|	26.68	gi|294657175|ref|XP_459490.2|	28.97	No_hit	No_hit	No_hit	No_hit	gi|149238976|ref|XP_001525364.1|	27.32	gi|254568904|ref|XP_002491562.1|	34.48	gi|320581924|gb|EFW96143.1|	35.19	No_hit	No_hit	gi|146416257|ref|XP_001484098.1|	28.23	gi|238940230|emb|CAR28404.1|	41.18	No_hit	No_hit	No_hit	No_hit	gi|150866469|ref|XP_001386088.2|	30.77	No_hit	No_hit	no	28.97	178
g179.t1	gi|302307221|ref|NP_983809.2|	69.6	No_hit	No_hit	gi|68492225|ref|XP_710110.1|	69.41	gi|241959118|ref|XP_002422278.1|	69.41	gi|50286953|ref|XP_445906.1|	69.6	gi|255726854|ref|XP_002548353.1|	68.62	gi|260947470|ref|XP_002618032.1|	68.8	gi|50421863|ref|XP_459489.1|	68.8	gi|50308709|ref|XP_454358.1|	71.47	gi|255716646|ref|XP_002554604.1|	70.74	gi|149238536|ref|XP_001525144.1|	67.55	gi|254568902|ref|XP_002491561.1|	72.65	gi|320581923|gb|EFW96142.1|	77.81	gi|342301889|emb|CCC69659.1|	71.88	gi|146416259|ref|XP_001484099.1|	69.6	gi|238937375|emb|CAR25553.1|	67.82	gi|50550975|ref|XP_502961.1|	68.83	gi|156845616|ref|XP_001645698.1|	71.28	gi|126139149|ref|XP_001386097.1|	70.13	gi|6321290|ref|NP_011367.1|	71.01	no	69.6	179
g180.t1	No_hit	No_hit	gi|317026430|ref|XP_001389586.2|	27.04	gi|68474180|ref|XP_718799.1|	34	gi|241949179|ref|XP_002417312.1|	34.33	gi|50290419|ref|XP_447641.1|	27.15	gi|255729934|ref|XP_002549892.1|	34.5	gi|260940821|ref|XP_002615250.1|	35.39	gi|294659079|ref|XP_002770896.1|	35.86	gi|50306027|ref|XP_452975.1|	37.19	gi|255717761|ref|XP_002555161.1|	36.12	gi|149238928|ref|XP_001525340.1|	35.22	gi|254566261|ref|XP_002490241.1|	43.58	gi|320581277|gb|EFW95498.1|	52.62	gi|342303350|emb|CCC71129.1|	26.51	gi|146422332|ref|XP_001487106.1|	35.34	gi|238941166|emb|CAR29339.1|	26.18	gi|50554767|ref|XP_504792.1|	27.51	gi|156847116|ref|XP_001646443.1|	26.2	gi|150864150|ref|XP_001382864.2|	33.27	gi|330443640|ref|NP_012701.2|	35.46	no	34.5	180
g181.t1	No_hit	No_hit	No_hit	No_hit	gi|68473613|ref|XP_719131.1|	28.24	gi|241956662|ref|XP_002421051.1|	29.26	gi|50292131|ref|XP_448498.1|	25.78	gi|255732341|ref|XP_002551094.1|	30.12	gi|260947774|ref|XP_002618184.1|	25.96	No_hit	No_hit	No_hit	No_hit	gi|255717943|ref|XP_002555252.1|	27.7	gi|149236485|ref|XP_001524120.1|	31.12	gi|254567381|ref|XP_002490801.1|	27.47	gi|320581922|gb|EFW96141.1|	42.34	gi|342302845|emb|CCC70622.1|	26.8	gi|146419284|ref|XP_001485605.1|	27.2	gi|238939924|emb|CAR28099.1|	26.96	gi|210075905|ref|XP_503824.2|	24.26	gi|156847749|ref|XP_001646758.1|	24.43	gi|150864560|ref|XP_001383423.2|	30.7	gi|6320666|ref|NP_010746.1|	25.41	no	27.335	181
g182.t1	gi|45185554|ref|NP_983270.1|	53.55	gi|317026934|ref|XP_001399817.2|	44.72	gi|68480872|ref|XP_715589.1|	52.64	gi|241955054|ref|XP_002420248.1|	51.94	gi|50294560|ref|XP_449691.1|	56.38	gi|255729208|ref|XP_002549529.1|	52.62	gi|260944548|ref|XP_002616572.1|	52.54	gi|294656903|ref|XP_002770329.1|	51.49	gi|50309353|ref|XP_454684.1|	53.89	gi|255711120|ref|XP_002551843.1|	53.37	gi|149234575|ref|XP_001523167.1|	54.06	gi|254570575|ref|XP_002492397.1|	52.48	gi|320581921|gb|EFW96140.1|	60.11	gi|342301975|emb|CCC69747.1|	55.14	gi|146418962|ref|XP_001485446.1|	52.47	gi|238940159|emb|CAR28333.1|	55.85	gi|50550349|ref|XP_502647.1|	48.15	gi|156845801|ref|XP_001645790.1|	53.19	gi|150951389|ref|XP_001387705.2|	54.05	gi|6321524|ref|NP_011601.1|	55.14	yes	53.28	182
g183.t1	gi|45190781|ref|NP_985035.1|	60.59	gi|317027970|ref|XP_001400370.2|	57.58	gi|68474634|ref|XP_718690.1|	60.33	gi|241957790|ref|XP_002421614.1|	60.65	gi|50294013|ref|XP_449418.1|	58.76	gi|255727779|ref|XP_002548815.1|	59.35	gi|260944908|ref|XP_002616752.1|	58.27	gi|294657802|ref|XP_002770508.1|	57.44	gi|50309011|ref|XP_454511.1|	60.76	gi|255715643|ref|XP_002554103.1|	61.62	gi|149246127|ref|XP_001527533.1|	60.73	gi|254567325|ref|XP_002490773.1|	64.83	gi|320581920|gb|EFW96139.1|	64.73	gi|342304018|emb|CCC71803.1|	60.97	gi|146419228|ref|XP_001485577.1|	60.89	gi|238941443|emb|CAR29616.1|	60.93	gi|50557312|ref|XP_506064.1|	59.23	gi|156836585|ref|XP_001642347.1|	59.8	gi|150866874|ref|XP_001386613.2|	59.68	gi|6319558|ref|NP_009640.1|	60.65	yes	60.62	183
g184.t1	gi|45184952|ref|NP_982670.1|	61.16	gi|317025481|ref|XP_001389167.2|	42.18	gi|68476285|ref|XP_717792.1|	53.42	gi|241952535|ref|XP_002418989.1|	53.42	gi|50291593|ref|XP_448229.1|	60.06	gi|255723556|ref|XP_002546711.1|	50.3	gi|260950291|ref|XP_002619442.1|	52.15	gi|50421993|ref|XP_459557.1|	50.3	gi|50302311|ref|XP_451090.1|	63	gi|255717815|ref|XP_002555188.1|	56.53	gi|149245914|ref|XP_001527427.1|	49.35	gi|254565457|ref|XP_002489839.1|	64.47	gi|320581919|gb|EFW96138.1|	72.73	gi|342303778|emb|CCC71561.1|	59.02	gi|146417829|ref|XP_001484882.1|	51.22	gi|238939859|emb|CAR28034.1|	61.35	gi|50550559|ref|XP_502752.1|	54.46	gi|156837401|ref|XP_001642727.1|	60.24	gi|150864169|ref|XP_001382887.2|	47.87	gi|6320785|ref|NP_010864.1|	62.08	yes	55.495	184
g185.t1	gi|45184759|ref|NP_982477.1|	45.89	gi|145232277|ref|XP_001399589.1|	41.71	gi|68476283|ref|XP_717791.1|	46.34	gi|241952537|ref|XP_002418990.1|	46.34	gi|50288859|ref|XP_446859.1|	45.41	gi|255723558|ref|XP_002546712.1|	47.55	gi|260950293|ref|XP_002619443.1|	50.25	gi|50421995|ref|XP_459558.1|	49.26	gi|50305405|ref|XP_452662.1|	46.6	gi|255718041|ref|XP_002555301.1|	48.54	gi|149245916|ref|XP_001527428.1|	42.72	gi|254565455|ref|XP_002489838.1|	52.2	gi|320581918|gb|EFW96137.1|	60	gi|342302970|emb|CCC70747.1|	39.9	gi|146417827|ref|XP_001484881.1|	50.25	gi|238941616|emb|CAR29789.1|	48.78	gi|210075723|ref|XP_502751.2|	45.63	gi|156845325|ref|XP_001645554.1|	46.12	gi|126131682|ref|XP_001382366.1|	50.25	gi|6320504|ref|NP_010584.1|	45.74	yes	46.47	185
g186.t1	gi|45184957|ref|NP_982675.1|	23.73	No_hit	No_hit	gi|68468287|ref|XP_721703.1|	24.57	gi|241952871|ref|XP_002419157.1|	25.38	gi|50286875|ref|XP_445867.1|	24.42	gi|255726352|ref|XP_002548102.1|	25.53	No_hit	No_hit	gi|294656926|ref|XP_459255.2|	24.2	gi|50302301|ref|XP_451085.1|	23.59	gi|255717827|ref|XP_002555194.1|	22.2	gi|149240655|ref|XP_001526190.1|	24.3	gi|254565453|ref|XP_002489837.1|	23.73	No_hit	No_hit	gi|342303780|emb|CCC71563.1|	26.84	gi|146422702|ref|XP_001487286.1|	24.61	gi|238939864|emb|CAR28039.1|	21.06	No_hit	No_hit	gi|156836629|ref|XP_001642366.1|	23.12	gi|308198065|ref|XP_001386812.2|	23.48	gi|6320782|ref|NP_010861.1|	23.12	no	23.965	186
g187.t1	gi|45184958|ref|NP_982676.1|	73.33	gi|145229185|ref|XP_001388901.1|	61.96	gi|68468305|ref|XP_721712.1|	73.94	gi|241952853|ref|XP_002419148.1|	73.94	gi|50287337|ref|XP_446098.1|	76.36	gi|255726338|ref|XP_002548095.1|	72.73	gi|260945873|ref|XP_002617234.1|	75.76	gi|50421395|ref|XP_459248.1|	72.05	gi|50302299|ref|XP_451084.1|	75.76	gi|255717825|ref|XP_002555193.1|	73.94	gi|149240624|ref|XP_001526182.1|	72.73	gi|254565451|ref|XP_002489836.1|	71.52	gi|320581917|gb|EFW96136.1|	75.76	gi|342300019|emb|CCC67775.1|	76.36	gi|146422690|ref|XP_001487280.1|	72.12	gi|238939865|emb|CAR28040.1|	71.52	gi|210075731|ref|XP_502807.2|	66.67	gi|156837409|ref|XP_001642731.1|	75.76	gi|126275185|ref|XP_001386808.1|	74.55	gi|6320625|ref|NP_010706.1|	74.55	yes	73.94	187
g188.t1	No_hit	No_hit	No_hit	No_hit	gi|68468303|ref|XP_721711.1|	32.84	No_hit	No_hit	No_hit	No_hit	gi|255726340|ref|XP_002548096.1|	41.03	No_hit	No_hit	No_hit	No_hit	No_hit	No_hit	No_hit	No_hit	No_hit	No_hit	No_hit	No_hit	No_hit	No_hit	No_hit	No_hit	No_hit	No_hit	gi|238937800|emb|CAR25978.1|	32.43	No_hit	No_hit	No_hit	No_hit	No_hit	No_hit	No_hit	No_hit	no	32.84	188
g189.t1	No_hit	No_hit	No_hit	No_hit	gi|68468285|ref|XP_721702.1|	29.43	gi|241952873|ref|XP_002419158.1|	29.02	No_hit	No_hit	gi|255726350|ref|XP_002548101.1|	28.99	gi|260945857|ref|XP_002617226.1|	31.94	gi|294659288|ref|XP_461648.2|	30.82	No_hit	No_hit	gi|255717839|ref|XP_002555200.1|	60	No_hit	No_hit	gi|254573862|ref|XP_002494040.1|	66.67	gi|320581916|gb|EFW96135.1|	38.05	No_hit	No_hit	gi|146422704|ref|XP_001487287.1|	33.45	gi|238939871|emb|CAR28046.1|	58.43	No_hit	No_hit	No_hit	No_hit	gi|308198064|ref|XP_001387049.2|	29.75	No_hit	No_hit	no	31.94	189
g190.t1	gi|45190334|ref|NP_984588.1|	38.35	gi|145229183|ref|XP_001388900.1|	39.69	gi|68478800|ref|XP_716562.1|	46.56	gi|241954906|ref|XP_002420174.1|	46.56	gi|50288757|ref|XP_446808.1|	36.36	gi|255729250|ref|XP_002549550.1|	47.62	gi|260950647|ref|XP_002619620.1|	47.62	gi|50421757|ref|XP_459434.1|	52.94	gi|50308329|ref|XP_454166.1|	39.47	gi|255710429|ref|XP_002551498.1|	47.85	gi|149234473|ref|XP_001523116.1|	48.39	gi|254573860|ref|XP_002494039.1|	54.92	gi|320581915|gb|EFW96134.1|	65.15	gi|342300319|emb|CCC68078.1|	43.01	gi|146421566|ref|XP_001486728.1|	44.75	gi|238939371|emb|CAR27546.1|	38.26	gi|210076162|ref|XP_504047.2|	48.5	gi|156848446|ref|XP_001647105.1|	35.52	gi|150951425|ref|XP_001387742.2|	42.41	gi|6325439|ref|NP_015507.1|	46.73	yes	46.56	190
g191.t1	gi|45190334|ref|NP_984588.1|	43.96	gi|145229183|ref|XP_001388900.1|	43.14	gi|68478800|ref|XP_716562.1|	47.23	gi|241954906|ref|XP_002420174.1|	47.63	gi|50288723|ref|XP_446791.1|	43.96	gi|255729250|ref|XP_002549550.1|	48.22	gi|260950647|ref|XP_002619620.1|	47.62	gi|50421757|ref|XP_459434.1|	49.8	gi|50308329|ref|XP_454166.1|	45.28	gi|255710429|ref|XP_002551498.1|	44.2	gi|149234473|ref|XP_001523116.1|	46.93	gi|254573860|ref|XP_002494039.1|	66.73	gi|320581915|gb|EFW96134.1|	75.65	gi|342300319|emb|CCC68078.1|	43.85	gi|146421566|ref|XP_001486728.1|	47.52	gi|238939371|emb|CAR27546.1|	43.39	gi|210076162|ref|XP_504047.2|	45.28	gi|156846669|ref|XP_001646221.1|	44.38	gi|150951425|ref|XP_001387742.2|	47.13	gi|6325439|ref|NP_015507.1|	42.88	yes	46.105	191
g192.t1	No_hit	No_hit	No_hit	No_hit	gi|68468347|ref|XP_721733.1|	48.28	No_hit	No_hit	No_hit	No_hit	gi|255726294|ref|XP_002548073.1|	31.05	No_hit	No_hit	No_hit	No_hit	No_hit	No_hit	No_hit	No_hit	No_hit	No_hit	No_hit	No_hit	No_hit	No_hit	No_hit	No_hit	No_hit	No_hit	gi|238940943|emb|CAR29116.1|	51.35	No_hit	No_hit	No_hit	No_hit	No_hit	No_hit	No_hit	No_hit	no	48.28	192
g193.t1	gi|302306432|ref|NP_982831.2|	27.12	gi|145228647|ref|XP_001388632.1|	35.12	gi|68481575|ref|XP_715296.1|	27.04	gi|241951014|ref|XP_002418229.1|	26.75	gi|50289023|ref|XP_446941.1|	27.01	gi|255724236|ref|XP_002547047.1|	28.4	gi|260946887|ref|XP_002617741.1|	26.64	gi|294660062|ref|XP_462513.2|	28.18	gi|50309057|ref|XP_454534.1|	26.58	gi|255714513|ref|XP_002553538.1|	26.58	gi|149248330|ref|XP_001528552.1|	27.41	gi|254571259|ref|XP_002492739.1|	25.71	gi|320581913|gb|EFW96132.1|	60.04	gi|342301970|emb|CCC69741.1|	25.57	gi|146414447|ref|XP_001483194.1|	26.67	gi|238940962|emb|CAR29135.1|	27.18	gi|50545419|ref|XP_500247.1|	29.83	gi|156845406|ref|XP_001645594.1|	25.52	gi|150951184|ref|XP_001387459.2|	27.68	gi|6319991|ref|NP_010071.1|	26.25	yes	27.025	193
g194.t1	No_hit	No_hit	No_hit	No_hit	gi|68490040|ref|XP_711141.1|	32.86	No_hit	No_hit	No_hit	No_hit	gi|255726882|ref|XP_002548367.1|	34.09	No_hit	No_hit	No_hit	No_hit	No_hit	No_hit	No_hit	No_hit	No_hit	No_hit	No_hit	No_hit	gi|320581912|gb|EFW96131.1|	42.97	No_hit	No_hit	No_hit	No_hit	gi|238939012|emb|CAR27188.1|	35.48	No_hit	No_hit	No_hit	No_hit	No_hit	No_hit	No_hit	No_hit	no	34.785	194
g195.t1	No_hit	No_hit	No_hit	No_hit	gi|68480226|ref|XP_715923.1|	27.88	No_hit	No_hit	No_hit	No_hit	gi|255730581|ref|XP_002550215.1|	29.81	No_hit	No_hit	No_hit	No_hit	No_hit	No_hit	No_hit	No_hit	No_hit	No_hit	No_hit	No_hit	No_hit	No_hit	No_hit	No_hit	No_hit	No_hit	gi|238939785|emb|CAR27960.1|	28.25	No_hit	No_hit	No_hit	No_hit	No_hit	No_hit	No_hit	No_hit	no	28.25	195
g196.t1	gi|45188005|ref|NP_984228.1|	51.79	gi|145230017|ref|XP_001389317.1|	45.57	gi|68489800|ref|XP_711287.1|	57.4	gi|241956242|ref|XP_002420841.1|	57.32	gi|50287633|ref|XP_446246.1|	55.83	gi|255727546|ref|XP_002548699.1|	58.11	gi|260947620|ref|XP_002618107.1|	53.94	gi|50426341|ref|XP_461767.1|	54.74	gi|50312445|ref|XP_456256.1|	55.42	gi|255711386|ref|XP_002551976.1|	55.9	gi|149235897|ref|XP_001523826.1|	55.99	gi|254569230|ref|XP_002491725.1|	60.74	gi|320581902|gb|EFW96121.1|	63.04	gi|342299622|emb|CCC67378.1|	57.09	gi|146418493|ref|XP_001485212.1|	55.18	gi|238942580|emb|CAR30751.1|	55.7	gi|50550055|ref|XP_502500.1|	46.68	gi|156839802|ref|XP_001643588.1|	56	gi|126137045|ref|XP_001385046.1|	54.35	gi|6323703|ref|NP_013774.1|	55.45	yes	55.765	196
g197.t1	gi|302308832|ref|NP_985936.2|	29.65	No_hit	No_hit	gi|68473153|ref|XP_719382.1|	29.35	gi|241959566|ref|XP_002422502.1|	30.43	No_hit	No_hit	gi|255722796|ref|XP_002546332.1|	27.74	gi|260947584|ref|XP_002618089.1|	31.87	gi|294659388|ref|XP_461749.2|	33.33	No_hit	No_hit	No_hit	No_hit	gi|149235087|ref|XP_001523422.1|	24.95	gi|254570289|ref|XP_002492254.1|	27.01	gi|320581903|gb|EFW96122.1|	34.99	gi|342303759|emb|CCC71542.1|	31.14	gi|146418537|ref|XP_001485234.1|	30.55	gi|238939821|emb|CAR27996.1|	30.66	No_hit	No_hit	gi|156840977|ref|XP_001643865.1|	27.61	gi|308198310|ref|XP_001386976.2|	32.5	No_hit	No_hit	no	30.49	197
g198.t1	gi|302308996|ref|NP_986176.2|	59.15	gi|145242114|ref|XP_001393703.1|	58.5	gi|68487910|ref|XP_712172.1|	66.16	gi|241958786|ref|XP_002422112.1|	66.74	gi|50287291|ref|XP_446075.1|	67.58	gi|255721853|ref|XP_002545861.1|	65.58	gi|260950557|ref|XP_002619575.1|	65.47	gi|50423335|ref|XP_460250.1|	68.17	gi|50304787|ref|XP_452349.1|	67.52	gi|255716170|ref|XP_002554366.1|	64.64	gi|149238726|ref|XP_001525239.1|	66.44	gi|254571551|ref|XP_002492885.1|	67.02	gi|320581904|gb|EFW96123.1|	68.76	gi|342302724|emb|CCC70500.1|	67.52	gi|146419985|ref|XP_001485951.1|	66.09	gi|238939309|emb|CAR27485.1|	67.52	gi|50553100|ref|XP_503960.1|	61.77	gi|156847047|ref|XP_001646409.1|	60.52	gi|150866103|ref|XP_001385589.2|	69.4	gi|6322261|ref|NP_012335.1|	66.74	yes	66.59	198
g199.t1	gi|302308996|ref|NP_986176.2|	58.21	gi|145242114|ref|XP_001393703.1|	53.93	gi|68487910|ref|XP_712172.1|	66.67	gi|241958786|ref|XP_002422112.1|	65.6	gi|50287291|ref|XP_446075.1|	61.79	gi|255721853|ref|XP_002545861.1|	67.26	gi|260950557|ref|XP_002619575.1|	64.18	gi|50423335|ref|XP_460250.1|	64.98	gi|50304787|ref|XP_452349.1|	68.73	gi|255716170|ref|XP_002554366.1|	64.36	gi|149238726|ref|XP_001525239.1|	65.25	gi|254571551|ref|XP_002492885.1|	65.7	gi|320581904|gb|EFW96123.1|	63.48	gi|342302724|emb|CCC70500.1|	62.55	gi|146419985|ref|XP_001485951.1|	67.02	gi|238939309|emb|CAR27485.1|	66.18	gi|50553100|ref|XP_503960.1|	60.22	gi|156847047|ref|XP_001646409.1|	65.94	gi|150866103|ref|XP_001385589.2|	65.7	gi|6322261|ref|NP_012335.1|	65.82	yes	65.425	199
g200.t1	gi|45190456|ref|NP_984710.1|	84.62	gi|145231088|ref|XP_001389808.1|	72.31	gi|68474286|ref|XP_718852.1|	87.69	gi|241949085|ref|XP_002417265.1|	87.69	gi|50291985|ref|XP_448425.1|	84.62	gi|255730040|ref|XP_002549945.1|	87.69	gi|260944034|ref|XP_002616315.1|	85.38	gi|50427203|ref|XP_462214.1|	83.85	gi|50303843|ref|XP_451868.1|	85.38	gi|255714026|ref|XP_002553295.1|	84.62	gi|149246924|ref|XP_001527887.1|	85.38	gi|254565211|ref|XP_002489716.1|	81.54	gi|320582351|gb|EFW96568.1|	86.15	gi|342304186|emb|CCC71973.1|	86.15	gi|146415498|ref|XP_001483719.1|	84.62	gi|238938169|emb|CAR26346.1|	85.38	gi|50549967|ref|XP_502456.1|	81.54	gi|156847031|ref|XP_001646401.1|	86.92	gi|126132390|ref|XP_001382720.1|	84.62	gi|6322271|ref|NP_012345.1|	85.38	yes	85.38	200
g201.t1	gi|45187641|ref|NP_983864.1|	54.76	gi|145255795|ref|XP_001399097.1|	52	gi|68485597|ref|XP_713281.1|	31.71	gi|241949089|ref|XP_002417267.1|	69.05	gi|50287993|ref|XP_446425.1|	57.14	gi|255732810|ref|XP_002551328.1|	30.23	No_hit	No_hit	No_hit	No_hit	gi|50310475|ref|XP_455257.1|	57.14	gi|255718373|ref|XP_002555467.1|	56	gi|149246928|ref|XP_001527889.1|	64.29	gi|254568568|ref|XP_002491394.1|	64.29	gi|320582352|gb|EFW96569.1|	67.46	gi|342303429|emb|CCC71208.1|	53.17	No_hit	No_hit	gi|238939437|emb|CAR27612.1|	52.38	gi|210075086|ref|XP_002142986.1|	53.17	gi|156846522|ref|XP_001646148.1|	57.94	gi|126132388|ref|XP_001382719.1|	69.84	gi|6681850|ref|NP_014354.2|	54.76	no	56	201
g202.t1	No_hit	No_hit	No_hit	No_hit	gi|68480786|ref|XP_715659.1|	26.78	No_hit	No_hit	No_hit	No_hit	gi|255732297|ref|XP_002551072.1|	30.05	No_hit	No_hit	No_hit	No_hit	No_hit	No_hit	No_hit	No_hit	No_hit	No_hit	No_hit	No_hit	No_hit	No_hit	No_hit	No_hit	No_hit	No_hit	gi|238937416|emb|CAR25594.1|	31.43	No_hit	No_hit	No_hit	No_hit	No_hit	No_hit	No_hit	No_hit	no	30.05	202
g203.t1	gi|45198803|ref|NP_985832.1|	94.53	gi|145228827|ref|XP_001388722.1|	93.75	gi|68472143|ref|XP_719867.1|_gi|68472143|ref|XP_719867.1|_gi|68472143|ref|XP_719867.1|	96.1	gi|241953793|ref|XP_002419618.1|_gi|241953793|ref|XP_002419618.1|_gi|241953793|ref|XP_002419618.1|	96.1	gi|302309726|ref|XP_446470.2|	94.53	gi|255732802|ref|XP_002551324.1|_gi|255732802|ref|XP_002551324.1|_gi|255732802|ref|XP_002551324.1|	96.1	gi|260940391|ref|XP_002614495.1|_gi|260940391|ref|XP_002614495.1|_gi|260940391|ref|XP_002614495.1|_gi|260940391|ref|XP_002614495.1|	96.1	gi|50423807|ref|XP_460488.1|_gi|50423807|ref|XP_460488.1|_gi|50423807|ref|XP_460488.1|_gi|50423807|ref|XP_460488.1|_gi|50423807|ref|XP_460488.1|	96.1	gi|302309927|ref|XP_451025.2|	94.53	gi|255714507|ref|XP_002553535.1|	92.97	gi|149242950|ref|XP_001526489.1|_gi|149242950|ref|XP_001526489.1|_gi|149242950|ref|XP_001526489.1|	96.1	gi|254568572|ref|XP_002491396.1|	94.53	gi|320582353|gb|EFW96570.1|	96.09	gi|342299131|emb|CCC66879.1|	94.53	gi|146421245|ref|XP_001486573.1|_gi|146421245|ref|XP_001486573.1|_gi|146421245|ref|XP_001486573.1|_gi|146421245|ref|XP_001486573.1|_gi|146421245|ref|XP_001486573.1|	96.1	gi|238941177|emb|CAR29350.1|	93.75	gi|50555534|ref|XP_505175.1|	95.31	gi|156845692|ref|XP_001645736.1|	95.31	gi|126139705|ref|XP_001386375.1|_gi|126139705|ref|XP_001386375.1|_gi|126139705|ref|XP_001386375.1|	96.1	gi|6322043|ref|NP_012118.1|	95.31	yes	95.31	203
g204.t1	gi|302307253|ref|NP_983863.2|	38.41	gi|145235866|ref|XP_001390581.1|	42.75	gi|68489880|ref|XP_711233.1|	43.33	gi|241949817|ref|XP_002417631.1|	43.8	gi|50287991|ref|XP_446424.1|	47.92	gi|255728161|ref|XP_002549006.1|	43.73	gi|260944032|ref|XP_002616314.1|	53.41	gi|294659787|ref|XP_462212.2|	51.64	gi|50310473|ref|XP_455256.1|	49.08	No_hit	No_hit	gi|149246930|ref|XP_001527890.1|	44.03	gi|254568574|ref|XP_002491397.1|	53.1	gi|320582354|gb|EFW96571.1|	61.19	gi|342303430|emb|CCC71209.1|	49.6	gi|146415496|ref|XP_001483718.1|	51.37	gi|238939436|emb|CAR27611.1|	48.74	gi|50554817|ref|XP_504817.1|	47.48	gi|156846524|ref|XP_001646149.1|	47.22	gi|150864040|ref|XP_001382718.2|	49.84	gi|6324283|ref|NP_014353.1|	49.44	no	48.74	204
g205.t1	gi|45187914|ref|NP_984137.1|	58.14	gi|145252568|ref|XP_001397797.1|	62.02	gi|68487053|ref|XP_712587.1|	60.68	gi|241952144|ref|XP_002418794.1|	60.68	gi|50294341|ref|XP_449582.1|	59	gi|255725468|ref|XP_002547663.1|	62.37	gi|260940883|ref|XP_002615281.1|	60.52	gi|50414232|ref|XP_457383.1|	61.93	gi|50309969|ref|XP_454998.1|	59.38	gi|255715463|ref|XP_002554013.1|	57.91	gi|149240273|ref|XP_001526012.1|	73	gi|254574462|ref|XP_002494340.1|	62.22	gi|320582355|gb|EFW96572.1|	70.03	gi|342300546|emb|CCC68308.1|	57.25	gi|146420978|ref|XP_001486441.1|	59.8	gi|238940492|emb|CAR28666.1|	56.75	gi|50547201|ref|XP_501070.1|	58.02	gi|156839041|ref|XP_001643216.1|	57.25	gi|126135310|ref|XP_001384179.1|	62.66	gi|330443459|ref|NP_009761.2|	56.86	yes	60.16	205
g206.t1	gi|45187914|ref|NP_984137.1|	50.23	gi|145252568|ref|XP_001397797.1|	43.06	gi|68487053|ref|XP_712587.1|	49.33	gi|241952144|ref|XP_002418794.1|	48.42	gi|50294341|ref|XP_449582.1|	45.54	gi|255725468|ref|XP_002547663.1|	51.36	gi|260940883|ref|XP_002615281.1|	52.58	gi|50414232|ref|XP_457383.1|	53.95	gi|50309969|ref|XP_454998.1|	48.18	gi|255715463|ref|XP_002554013.1|	52.73	gi|149240273|ref|XP_001526012.1|	52.29	gi|254574462|ref|XP_002494340.1|	54.34	gi|320582355|gb|EFW96572.1|	63.08	gi|342300546|emb|CCC68308.1|	48	gi|146420978|ref|XP_001486441.1|	52.51	gi|238940492|emb|CAR28666.1|	52.05	gi|50547201|ref|XP_501070.1|	40.55	gi|156839041|ref|XP_001643216.1|	50.44	gi|126135310|ref|XP_001384179.1|	45.58	gi|330443459|ref|NP_009761.2|	46.26	yes	50.335	206
g207.t1	gi|45198861|ref|NP_985890.1|	52.66	gi|317028832|ref|XP_001390624.2|	35.45	gi|68482126|ref|XP_714947.1|	51.63	gi|241951406|ref|XP_002418425.1|	51.64	gi|50290281|ref|XP_447572.1|	52.95	gi|255724800|ref|XP_002547329.1|	51.74	gi|260946081|ref|XP_002617338.1|	48.37	gi|50418887|ref|XP_457964.1|	52.97	gi|50305573|ref|XP_452747.1|	53.53	gi|255712691|ref|XP_002552628.1|	55.36	gi|149248106|ref|XP_001528440.1|	47.98	gi|254568578|ref|XP_002491399.1|	55.6	gi|320582356|gb|EFW96573.1|	57.34	gi|342301695|emb|CCC69466.1|	54.53	gi|146412708|ref|XP_001482325.1|	48.8	gi|238938133|emb|CAR26310.1|	52.75	gi|50556798|ref|XP_505807.1|	48.9	gi|156841545|ref|XP_001644145.1|	54.58	gi|126274243|ref|XP_001387902.1|	52.14	gi|37362691|ref|NP_014538.2|	56.57	yes	52.705	207
g208.t1	gi|45198861|ref|NP_985890.1|	51.52	gi|145256453|ref|XP_001401397.1|	39.55	gi|68482255|ref|XP_714885.1|	50.21	gi|241951406|ref|XP_002418425.1|	50.63	gi|50290281|ref|XP_447572.1|	53.83	gi|255724800|ref|XP_002547329.1|	50.21	gi|260946081|ref|XP_002617338.1|	48.4	gi|50418887|ref|XP_457964.1|	50.64	gi|50305573|ref|XP_452747.1|	56.36	gi|255712691|ref|XP_002552628.1|	54.97	gi|149248106|ref|XP_001528440.1|	49.06	gi|254568578|ref|XP_002491399.1|	59.21	gi|320582356|gb|EFW96573.1|	63.46	gi|342301695|emb|CCC69466.1|	55.28	gi|146412708|ref|XP_001482325.1|	48.64	gi|238938133|emb|CAR26310.1|	53.59	gi|50556798|ref|XP_505807.1|	51.61	gi|156841545|ref|XP_001644145.1|	55.35	gi|126274243|ref|XP_001387902.1|	52.03	gi|37362691|ref|NP_014538.2|	54.39	yes	51.82	208
g209.t1	gi|45190977|ref|NP_985231.1|	53.19	gi|317036939|ref|XP_001398370.2|	52.06	gi|68471523|ref|XP_720068.1|	54.16	gi|241952923|ref|XP_002419183.1|	55.56	gi|50288627|ref|XP_446743.1|	53.46	gi|255726422|ref|XP_002548137.1|	49.52	gi|260940993|ref|XP_002615336.1|	53.42	gi|294658800|ref|XP_461131.2|	53.05	gi|50310529|ref|XP_455284.1|	52.02	gi|255718303|ref|XP_002555432.1|	53.79	gi|149248412|ref|XP_001528593.1|	52.6	gi|254569936|ref|XP_002492078.1|	56.31	gi|320582398|gb|EFW96615.1|	57.67	gi|342300973|emb|CCC68738.1|	51.12	gi|146417920|ref|XP_001484927.1|	53.31	gi|238937321|emb|CAR25499.1|	52.67	gi|210075373|ref|XP_501321.2|	52.21	gi|156846474|ref|XP_001646124.1|	54.27	gi|150866895|ref|XP_001386641.2|	53.59	gi|6322065|ref|NP_012140.1|	51.3	yes	53.25	209
g210.t1	No_hit	No_hit	No_hit	No_hit	gi|68472750|ref|XP_719440.1|	21.81	No_hit	No_hit	No_hit	No_hit	gi|255723984|ref|XP_002546921.1|	21.51	No_hit	No_hit	No_hit	No_hit	No_hit	No_hit	No_hit	No_hit	No_hit	No_hit	gi|254568362|ref|XP_002491291.1|	34.9	gi|320582396|gb|EFW96613.1|	44.62	No_hit	No_hit	No_hit	No_hit	gi|238937731|emb|CAR25909.1|	27.13	No_hit	No_hit	No_hit	No_hit	No_hit	No_hit	No_hit	No_hit	no	27.13	210
g211.t1	No_hit	No_hit	No_hit	No_hit	No_hit	No_hit	No_hit	No_hit	No_hit	No_hit	gi|255732728|ref|XP_002551287.1|	41.67	No_hit	No_hit	No_hit	No_hit	No_hit	No_hit	No_hit	No_hit	No_hit	No_hit	No_hit	No_hit	No_hit	No_hit	No_hit	No_hit	No_hit	No_hit	gi|238937911|emb|CAR26088.1|	27.4	No_hit	No_hit	No_hit	No_hit	No_hit	No_hit	No_hit	No_hit	no	34.535	211
g212.t1	No_hit	No_hit	No_hit	No_hit	No_hit	No_hit	No_hit	No_hit	No_hit	No_hit	No_hit	No_hit	No_hit	No_hit	No_hit	No_hit	No_hit	No_hit	No_hit	No_hit	No_hit	No_hit	No_hit	No_hit	No_hit	No_hit	No_hit	No_hit	No_hit	No_hit	No_hit	No_hit	No_hit	No_hit	No_hit	No_hit	No_hit	No_hit	No_hit	No_hit	no	#VALUE!	212
g213.t1	No_hit	No_hit	gi|145252102|ref|XP_001397564.1|	38.98	gi|68473282|ref|XP_719199.1|	38.65	gi|241956600|ref|XP_002421020.1|	39.25	gi|50289327|ref|XP_447094.1|	39.25	gi|255727148|ref|XP_002548500.1|	36.76	gi|260944516|ref|XP_002616556.1|	40.86	gi|294656206|ref|XP_458462.2|	46.11	gi|50309679|ref|XP_454851.1|	36.83	gi|255715089|ref|XP_002553826.1|	40.26	gi|149236217|ref|XP_001523986.1|	37.57	gi|254573810|ref|XP_002494014.1|	51.21	gi|320580445|gb|EFW94667.1|	47.43	gi|342301523|emb|CCC69292.1|	39.04	gi|146412394|ref|XP_001482168.1|	48.39	gi|238941334|emb|CAR29507.1|	40.37	No_hit	No_hit	gi|156842279|ref|XP_001644508.1|	37.43	gi|150865186|ref|XP_001384300.2|	49.33	gi|6323980|ref|NP_014051.1|	39.52	no	39.385	213
g214.t1	No_hit	No_hit	No_hit	No_hit	gi|68469687|ref|XP_721095.1|	37.11	gi|241951192|ref|XP_002418318.1|	35.68	No_hit	No_hit	gi|255729200|ref|XP_002549525.1|	37.56	gi|260941406|ref|XP_002614869.1|	37.87	gi|294658637|ref|XP_002770819.1|	41.53	No_hit	No_hit	No_hit	No_hit	No_hit	No_hit	gi|254569074|ref|XP_002491647.1|	42.7	gi|320580567|gb|EFW94789.1|	43.41	No_hit	No_hit	gi|146413224|ref|XP_001482583.1|	39.13	gi|238940977|emb|CAR29150.1|	34.03	No_hit	No_hit	No_hit	No_hit	gi|150865893|ref|XP_001385288.2|	38.39	No_hit	No_hit	no	38.13	214
g215.t1	No_hit	No_hit	No_hit	No_hit	No_hit	No_hit	No_hit	No_hit	No_hit	No_hit	gi|255732567|ref|XP_002551207.1|	35.42	No_hit	No_hit	No_hit	No_hit	No_hit	No_hit	No_hit	No_hit	No_hit	No_hit	No_hit	No_hit	No_hit	No_hit	No_hit	No_hit	No_hit	No_hit	gi|238941686|emb|CAR29859.1|	36.62	No_hit	No_hit	No_hit	No_hit	No_hit	No_hit	No_hit	No_hit	no	36.02	215
g216.t1	No_hit	No_hit	No_hit	No_hit	No_hit	No_hit	No_hit	No_hit	No_hit	No_hit	No_hit	No_hit	No_hit	No_hit	No_hit	No_hit	No_hit	No_hit	No_hit	No_hit	No_hit	No_hit	No_hit	No_hit	No_hit	No_hit	No_hit	No_hit	No_hit	No_hit	gi|238941211|emb|CAR29384.1|	44	No_hit	No_hit	No_hit	No_hit	No_hit	No_hit	No_hit	No_hit	no	44	216
g217.t1	gi|119873839|ref|NP_983072.3|	52.03	gi|317030905|ref|XP_001392447.2|	47.76	gi|68475777|ref|XP_718095.1|	48.32	gi|241956854|ref|XP_002421147.1|	43.87	gi|50290059|ref|XP_447461.1|	47.44	gi|255732553|ref|XP_002551200.1|	46.31	gi|260946743|ref|XP_002617669.1|	38.64	gi|294654448|ref|XP_456503.2|	47.14	gi|50306491|ref|XP_453219.1|	49.31	gi|255710519|ref|XP_002551543.1|	48.68	gi|149236477|ref|XP_001524116.1|	46.41	gi|254568128|ref|XP_002491174.1|	47.1	gi|320580568|gb|EFW94790.1|	60.13	gi|342302461|emb|CCC70234.1|	53.52	gi|146415008|ref|XP_001483474.1|	39.29	gi|238938471|emb|CAR26648.1|	53.19	gi|50556302|ref|XP_505559.1|	46.81	gi|156848525|ref|XP_001647144.1|	49.32	gi|126134493|ref|XP_001383771.1|	47.52	gi|6320214|ref|NP_010294.1|	49.32	yes	47.64	217
g218.t1	No_hit	No_hit	No_hit	No_hit	gi|68491613|ref|XP_710394.1|	39.51	No_hit	No_hit	No_hit	No_hit	gi|255727855|ref|XP_002548853.1|	39.34	No_hit	No_hit	No_hit	No_hit	No_hit	No_hit	No_hit	No_hit	No_hit	No_hit	No_hit	No_hit	No_hit	No_hit	No_hit	No_hit	No_hit	No_hit	gi|238942867|emb|CAR31038.1|	34.62	No_hit	No_hit	No_hit	No_hit	No_hit	No_hit	No_hit	No_hit	no	39.34	218
g219.t1	gi|302308119|ref|NP_984927.2|	56.28	gi|317036210|ref|XP_001397814.2|	33.27	gi|68479463|ref|XP_716263.1|	38.87	gi|241959260|ref|XP_002422349.1|	38.4	gi|50285719|ref|XP_445288.1|	36.52	gi|255727753|ref|XP_002548802.1|	40.16	gi|260946183|ref|XP_002617389.1|	40.48	gi|294654755|ref|XP_456821.2|	39.56	gi|50310243|ref|XP_455141.1|	33.15	gi|255714128|ref|XP_002553346.1|	39.76	gi|149238608|ref|XP_001525180.1|	40.43	gi|254569054|ref|XP_002491637.1|	38.63	gi|320583622|gb|EFW97835.1|	42.57	gi|342304345|emb|CCC72135.1|	38.01	gi|146420647|ref|XP_001486278.1|	39.05	gi|238938383|emb|CAR26560.1|	38.12	gi|50543746|ref|XP_500039.1|	52.91	gi|156847381|ref|XP_001646575.1|	39.09	gi|150866632|ref|XP_001386296.2|	37.04	gi|6323430|ref|NP_013502.1|	54.71	yes	39.07	219
g220.t1	No_hit	No_hit	No_hit	No_hit	gi|68479463|ref|XP_716263.1|	42.86	No_hit	No_hit	No_hit	No_hit	gi|255727753|ref|XP_002548802.1|	28.74	No_hit	No_hit	No_hit	No_hit	No_hit	No_hit	No_hit	No_hit	No_hit	No_hit	No_hit	No_hit	No_hit	No_hit	No_hit	No_hit	No_hit	No_hit	gi|238938383|emb|CAR26560.1|	50	No_hit	No_hit	No_hit	No_hit	No_hit	No_hit	No_hit	No_hit	no	42.86	220
g221.t1	gi|302307944|ref|NP_984755.2|	63.68	gi|145237298|ref|XP_001391296.1|	59.53	gi|68479459|ref|XP_716261.1|	67.89	gi|241959256|ref|XP_002422347.1|	67.43	gi|50290167|ref|XP_447515.1|	65.44	gi|255727757|ref|XP_002548804.1|	63.26	gi|260946201|ref|XP_002617398.1|	68.92	gi|50408970|ref|XP_456827.1|	64.53	gi|50303833|ref|XP_451863.1|	62.77	gi|255716296|ref|XP_002554429.1|	65.18	gi|149238612|ref|XP_001525182.1|	67.58	gi|254567768|ref|XP_002490994.1|	72.29	gi|320583623|gb|EFW97836.1|	73.91	gi|342304158|emb|CCC71945.1|	64.52	gi|146420637|ref|XP_001486273.1|	69.09	gi|238941667|emb|CAR29840.1|	64.98	gi|50553318|ref|XP_504070.1|	61.47	gi|156846981|ref|XP_001646376.1|	65.28	gi|150866633|ref|XP_001386297.2|	66.67	gi|6322306|ref|NP_012380.1|	64.13	yes	65.23	221
g222.t1	No_hit	No_hit	No_hit	No_hit	gi|68479457|ref|XP_716260.1|	32.8	gi|241959254|ref|XP_002422346.1|	32.09	No_hit	No_hit	gi|255727777|ref|XP_002548814.1|	34.46	No_hit	No_hit	gi|294654759|ref|XP_456828.2|	38.37	No_hit	No_hit	No_hit	No_hit	gi|149238614|ref|XP_001525183.1|	34.44	gi|254569050|ref|XP_002491635.1|	36.52	gi|320583625|gb|EFW97838.1|	42.97	No_hit	No_hit	gi|146420635|ref|XP_001486272.1|	38.79	gi|238941668|emb|CAR29841.1|	37.5	No_hit	No_hit	No_hit	No_hit	gi|150864662|ref|XP_001383587.2|	32.11	No_hit	No_hit	no	35.49	222
g223.t1	No_hit	No_hit	No_hit	No_hit	gi|68471093|ref|XP_720323.1|	36.36	No_hit	No_hit	No_hit	No_hit	gi|255731352|ref|XP_002550600.1|	34.68	No_hit	No_hit	No_hit	No_hit	No_hit	No_hit	No_hit	No_hit	No_hit	No_hit	No_hit	No_hit	gi|320583627|gb|EFW97840.1|	45.37	No_hit	No_hit	No_hit	No_hit	gi|238940757|emb|CAR28931.1|	36.54	No_hit	No_hit	No_hit	No_hit	No_hit	No_hit	No_hit	No_hit	no	36.45	223
g224.t1	gi|119873857|ref|NP_984480.2|	49.56	gi|145238560|ref|XP_001391927.1|	45.21	gi|68482718|ref|XP_714756.1|	41.23	gi|241955495|ref|XP_002420468.1|	60.1	gi|50294904|ref|XP_449863.1|	32.95	gi|255732141|ref|XP_002550994.1|	55.07	gi|260941466|ref|XP_002614899.1|	40.11	gi|294657487|ref|XP_459795.2|	42.12	gi|50304681|ref|XP_452296.1|	45	gi|255716056|ref|XP_002554309.1|	40.29	gi|149237675|ref|XP_001524714.1|	48.54	gi|254566923|ref|XP_002490572.1|	41.54	gi|320583630|gb|EFW97843.1|	58.73	gi|342302514|emb|CCC70288.1|	44.26	gi|146416119|ref|XP_001484029.1|	39.45	gi|238940824|emb|CAR28998.1|	43.14	gi|50548683|ref|XP_501811.1|	51.83	gi|156838831|ref|XP_001643114.1|	31.98	gi|150866657|ref|XP_001386324.2|	41.21	gi|6320046|ref|NP_010126.1|	31.77	yes	42.63	224
g225.t1	No_hit	No_hit	No_hit	No_hit	No_hit	No_hit	No_hit	No_hit	No_hit	No_hit	No_hit	No_hit	No_hit	No_hit	No_hit	No_hit	No_hit	No_hit	No_hit	No_hit	No_hit	No_hit	No_hit	No_hit	No_hit	No_hit	No_hit	No_hit	No_hit	No_hit	gi|238942608|emb|CAR30779.1|	25.97	No_hit	No_hit	No_hit	No_hit	No_hit	No_hit	No_hit	No_hit	no	25.97	225
g226.t1	No_hit	No_hit	No_hit	No_hit	gi|68464669|ref|XP_723412.1|	19.71	No_hit	No_hit	No_hit	No_hit	gi|255727993|ref|XP_002548922.1|	23.17	No_hit	No_hit	No_hit	No_hit	No_hit	No_hit	gi|255716018|ref|XP_002554290.1|	25.94	No_hit	No_hit	gi|254573928|ref|XP_002494073.1|	32.11	gi|320581941|gb|EFW96160.1|	44.41	No_hit	No_hit	No_hit	No_hit	gi|238940843|emb|CAR29017.1|	25.07	No_hit	No_hit	No_hit	No_hit	No_hit	No_hit	No_hit	No_hit	no	25.505	226
g227.t1	No_hit	No_hit	No_hit	No_hit	gi|68466143|ref|XP_722846.1|	58.33	No_hit	No_hit	No_hit	No_hit	gi|255726838|ref|XP_002548345.1|	19.1	No_hit	No_hit	No_hit	No_hit	No_hit	No_hit	No_hit	No_hit	No_hit	No_hit	No_hit	No_hit	No_hit	No_hit	No_hit	No_hit	No_hit	No_hit	gi|238938149|emb|CAR26326.1|	23.17	No_hit	No_hit	No_hit	No_hit	No_hit	No_hit	No_hit	No_hit	no	23.17	227
g228.t1	No_hit	No_hit	No_hit	No_hit	gi|68479201|ref|XP_716406.1|	26.4	No_hit	No_hit	No_hit	No_hit	gi|255728467|ref|XP_002549159.1|	30.68	No_hit	No_hit	No_hit	No_hit	No_hit	No_hit	No_hit	No_hit	No_hit	No_hit	gi|254573930|ref|XP_002494074.1|	31.54	gi|320581940|gb|EFW96159.1|	35.89	No_hit	No_hit	No_hit	No_hit	gi|238940844|emb|CAR29018.1|	22.15	gi|50548599|ref|XP_501769.1|	39.75	No_hit	No_hit	No_hit	No_hit	No_hit	No_hit	no	31.11	228
g229.t1	gi|302309034|ref|NP_986217.2|	45.82	gi|317035274|ref|XP_001396578.2|	35.86	gi|68467181|ref|XP_722252.1|	43.58	gi|241950249|ref|XP_002417847.1|	44.06	gi|50291265|ref|XP_448065.1|	41.07	gi|255728695|ref|XP_002549273.1|	44.75	gi|260948996|ref|XP_002618795.1|	43.21	gi|294657633|ref|XP_459930.2|	47.51	gi|50304689|ref|XP_452300.1|	43.18	gi|255716066|ref|XP_002554314.1|	43.99	gi|149246738|ref|XP_001527794.1|	40.22	gi|254573932|ref|XP_002494075.1|	48.23	gi|320581939|gb|EFW96158.1|	58.52	gi|342298873|emb|CCC66619.1|	41.78	gi|146416557|ref|XP_001484248.1|	49.15	gi|238940819|emb|CAR28993.1|	39.73	gi|50550403|ref|XP_502674.1|	39.33	No_hit	No_hit	gi|150866875|ref|XP_001386614.2|	41.24	gi|330443692|ref|NP_014128.2|	44.15	no	43.58	229
g230.t1	gi|302309036|ref|NP_986219.2|	47.03	gi|317038027|ref|XP_001401504.2|	42.62	gi|68489547|ref|XP_711392.1|	48.54	gi|241955343|ref|XP_002420392.1|	41.89	No_hit	No_hit	gi|255732191|ref|XP_002551019.1|	45.85	gi|260947020|ref|XP_002617807.1|	42.68	gi|294657587|ref|XP_459883.2|	41.48	gi|50304685|ref|XP_452298.1|	41.8	gi|255716062|ref|XP_002554312.1|	42.89	gi|149237813|ref|XP_001524783.1|	42.51	gi|254573262|ref|XP_002493740.1|	46.14	No_hit	No_hit	gi|342304373|emb|CCC72163.1|	41.31	gi|146415969|ref|XP_001483954.1|	40.31	gi|238940821|emb|CAR28995.1|	39.7	gi|50554189|ref|XP_504503.1|	42.31	No_hit	No_hit	gi|126134351|ref|XP_001383700.1|	47.78	gi|6320771|ref|NP_010850.1|	42.11	no	42.51	230
g231.t1	No_hit	No_hit	No_hit	No_hit	No_hit	No_hit	No_hit	No_hit	No_hit	No_hit	gi|255726696|ref|XP_002548274.1|	32	No_hit	No_hit	No_hit	No_hit	No_hit	No_hit	No_hit	No_hit	No_hit	No_hit	No_hit	No_hit	No_hit	No_hit	No_hit	No_hit	No_hit	No_hit	No_hit	No_hit	No_hit	No_hit	No_hit	No_hit	No_hit	No_hit	No_hit	No_hit	no	32	231
g232.t1	No_hit	No_hit	No_hit	No_hit	gi|68489637|ref|XP_711340.1|	25.58	No_hit	No_hit	No_hit	No_hit	gi|255726986|ref|XP_002548419.1|	23.51	No_hit	No_hit	No_hit	No_hit	No_hit	No_hit	No_hit	No_hit	No_hit	No_hit	No_hit	No_hit	No_hit	No_hit	No_hit	No_hit	No_hit	No_hit	gi|238940822|emb|CAR28996.1|	25.39	No_hit	No_hit	No_hit	No_hit	No_hit	No_hit	No_hit	No_hit	no	25.39	232
g233.t1	gi|45185039|ref|NP_982756.1|	39.68	gi|145245643|ref|XP_001395089.1|	40.6	gi|68485712|ref|XP_713234.1|	34.8	gi|241958330|ref|XP_002421884.1|	34.28	gi|50291183|ref|XP_448024.1|	35.6	gi|255722127|ref|XP_002545998.1|	30.52	gi|260949671|ref|XP_002619132.1|	39.53	gi|294654609|ref|XP_456671.2|	37.22	gi|50307871|ref|XP_453929.1|	34.43	gi|255711728|ref|XP_002552147.1|	36.47	gi|149246610|ref|XP_001527730.1|	28.98	gi|254567087|ref|XP_002490654.1|	43.6	gi|320581937|gb|EFW96156.1|	47.33	gi|342303248|emb|CCC71026.1|	40.3	gi|146420060|ref|XP_001485988.1|	35.59	gi|238940759|emb|CAR28933.1|	42.77	gi|50543736|ref|XP_500034.1|	36.04	gi|156839152|ref|XP_001643270.1|	39.94	gi|150864470|ref|XP_001383296.2|	34.91	gi|37362688|ref|NP_014176.2|	43.85	yes	36.845	233
g234.t1	No_hit	No_hit	No_hit	No_hit	gi|68485710|ref|XP_713233.1|	59.26	No_hit	No_hit	No_hit	No_hit	gi|255722125|ref|XP_002545997.1|	59.26	No_hit	No_hit	No_hit	No_hit	No_hit	No_hit	No_hit	No_hit	No_hit	No_hit	No_hit	No_hit	No_hit	No_hit	No_hit	No_hit	No_hit	No_hit	gi|238940760|emb|CAR28934.1|	42.86	No_hit	No_hit	No_hit	No_hit	No_hit	No_hit	No_hit	No_hit	no	59.26	234
g235.t1	No_hit	No_hit	No_hit	No_hit	gi|68485710|ref|XP_713233.1|	27.38	No_hit	No_hit	No_hit	No_hit	gi|255722125|ref|XP_002545997.1|	22.62	No_hit	No_hit	No_hit	No_hit	No_hit	No_hit	No_hit	No_hit	No_hit	No_hit	No_hit	No_hit	No_hit	No_hit	No_hit	No_hit	No_hit	No_hit	gi|238940760|emb|CAR28934.1|	26.7	No_hit	No_hit	No_hit	No_hit	No_hit	No_hit	No_hit	No_hit	no	26.7	235
g236.t1	No_hit	No_hit	No_hit	No_hit	gi|68470496|ref|XP_720752.1|	38.33	No_hit	No_hit	No_hit	No_hit	gi|255723135|ref|XP_002546501.1|	32.2	No_hit	No_hit	No_hit	No_hit	No_hit	No_hit	No_hit	No_hit	No_hit	No_hit	No_hit	No_hit	No_hit	No_hit	No_hit	No_hit	No_hit	No_hit	gi|238939054|emb|CAR27230.1|	37.5	No_hit	No_hit	No_hit	No_hit	No_hit	No_hit	No_hit	No_hit	no	37.5	236
g237.t1	No_hit	No_hit	gi|145230287|ref|XP_001389452.1|	34.67	gi|68465707|ref|XP_723215.1|	43.95	gi|241953423|ref|XP_002419433.1|	42.69	No_hit	No_hit	gi|255726570|ref|XP_002548211.1|	44.48	gi|260940337|ref|XP_002614468.1|	44.18	gi|294656679|ref|XP_002770303.1|	46.08	No_hit	No_hit	No_hit	No_hit	gi|149241533|ref|XP_001526322.1|	43.18	gi|254572417|ref|XP_002493318.1|	45.95	gi|320581934|gb|EFW96153.1|	51.55	No_hit	No_hit	gi|146421174|ref|XP_001486538.1|	46.5	gi|238938163|emb|CAR26340.1|	30.21	gi|50555371|ref|XP_505094.1|	38.99	No_hit	No_hit	gi|126275313|ref|XP_001387068.1|	45.66	No_hit	No_hit	no	44.18	237
g238.t1	No_hit	No_hit	gi|145238874|ref|XP_001392084.1|	31.73	gi|68472583|ref|XP_719610.1|	28.46	gi|241950679|ref|XP_002418062.1|	26.83	No_hit	No_hit	gi|255723840|ref|XP_002546849.1|	28.42	gi|260944574|ref|XP_002616585.1|	27.35	gi|50421509|ref|XP_459305.1|	29.27	No_hit	No_hit	No_hit	No_hit	gi|149248674|ref|XP_001528724.1|	29.28	No_hit	No_hit	gi|320583185|gb|EFW97401.1|	27.05	No_hit	No_hit	gi|146412412|ref|XP_001482177.1|	30.85	gi|238938707|emb|CAR26883.1|	25.38	No_hit	No_hit	No_hit	No_hit	gi|126131408|ref|XP_001382229.1|	30.81	No_hit	No_hit	no	28.46	238
g239.t1	gi|45184898|ref|NP_982616.1|	45.98	No_hit	No_hit	gi|189093890|ref|XP_443374.1|	42.86	gi|241959420|ref|XP_002422429.1|	46.33	gi|50285033|ref|XP_444945.1|	42.19	gi|255722962|ref|XP_002546415.1|	46.86	gi|260940839|ref|XP_002615259.1|	40.46	gi|50426525|ref|XP_461859.1|	44.25	gi|50309651|ref|XP_454837.1|	45.61	gi|255719286|ref|XP_002555923.1|	46.82	gi|149235151|ref|XP_001523454.1|	43.85	gi|254566837|ref|XP_002490529.1|	51.69	No_hit	No_hit	gi|342302577|emb|CCC70351.1|	46.29	gi|146418303|ref|XP_001485117.1|	44.83	gi|238937956|emb|CAR26133.1|	48.57	gi|210075561|ref|XP_502040.2|	45.98	gi|156843688|ref|XP_001644910.1|	46.93	gi|126274763|ref|XP_001387633.1|	46.29	gi|6323222|ref|NP_013294.1|	43.93	no	45.98	239
g240.t1	No_hit	No_hit	No_hit	No_hit	gi|68473053|ref|XP_719332.1|	46.53	gi|241959480|ref|XP_002422459.1|	45.54	No_hit	No_hit	gi|255722906|ref|XP_002546387.1|	43.56	No_hit	No_hit	gi|294659445|ref|XP_461821.2|	43.56	No_hit	No_hit	No_hit	No_hit	gi|149235137|ref|XP_001523447.1|	43.56	gi|254566839|ref|XP_002490530.1|	42.57	No_hit	No_hit	No_hit	No_hit	No_hit	No_hit	gi|238937957|emb|CAR26134.1|	32.77	No_hit	No_hit	No_hit	No_hit	gi|150951323|ref|XP_001387631.2|	43.56	No_hit	No_hit	no	43.56	240
g241.t1	No_hit	No_hit	No_hit	No_hit	gi|68473053|ref|XP_719332.1|	35.69	No_hit	No_hit	No_hit	No_hit	gi|255722906|ref|XP_002546387.1|	30.34	gi|260939964|ref|XP_002614282.1|	35.66	No_hit	No_hit	No_hit	No_hit	gi|255719284|ref|XP_002555922.1|	30.34	No_hit	No_hit	gi|254566839|ref|XP_002490530.1|	37.55	No_hit	No_hit	No_hit	No_hit	No_hit	No_hit	gi|238937957|emb|CAR26134.1|	30.04	No_hit	No_hit	No_hit	No_hit	gi|150951323|ref|XP_001387631.2|	34.09	No_hit	No_hit	no	34.09	241
g242.t1	gi|45185537|ref|NP_983253.1|	44.31	gi|317026738|ref|XP_001399446.2|	37.91	gi|68473868|ref|XP_719037.1|	51.35	gi|241947967|ref|XP_002416706.1|	50.68	gi|50289927|ref|XP_447395.1|	41.1	gi|255730157|ref|XP_002550003.1|	50.68	gi|260940829|ref|XP_002615254.1|	52.67	gi|294659480|ref|XP_002770591.1|	54.61	gi|50307273|ref|XP_453615.1|	42.86	gi|255719310|ref|XP_002555935.1|	44.17	gi|149244194|ref|XP_001526640.1|	50.65	gi|254568590|ref|XP_002491405.1|	60	gi|320581933|gb|EFW96152.1|	67.79	gi|342300213|emb|CCC67971.1|	41.1	gi|146418295|ref|XP_001485113.1|	52.32	gi|238940598|emb|CAR28772.1|	42.94	gi|50547551|ref|XP_501245.1|	46.98	gi|156843712|ref|XP_001644922.1|	42.33	gi|150951439|ref|XP_001387755.2|	52.63	gi|6320036|ref|NP_010116.1|	44.17	yes	48.815	242
g243.t1	No_hit	No_hit	No_hit	No_hit	gi|68489735|ref|XP_711300.1|	44.79	No_hit	No_hit	No_hit	No_hit	gi|255722964|ref|XP_002546416.1|	45.24	No_hit	No_hit	No_hit	No_hit	No_hit	No_hit	No_hit	No_hit	No_hit	No_hit	No_hit	No_hit	gi|320581931|gb|EFW96150.1|	56.31	No_hit	No_hit	No_hit	No_hit	gi|238937952|emb|CAR26129.1|	48	No_hit	No_hit	No_hit	No_hit	No_hit	No_hit	No_hit	No_hit	no	46.62	243
g244.t1	No_hit	No_hit	No_hit	No_hit	No_hit	No_hit	No_hit	No_hit	No_hit	No_hit	gi|255722908|ref|XP_002546388.1|	57.89	No_hit	No_hit	No_hit	No_hit	No_hit	No_hit	No_hit	No_hit	No_hit	No_hit	No_hit	No_hit	No_hit	No_hit	No_hit	No_hit	No_hit	No_hit	No_hit	No_hit	No_hit	No_hit	No_hit	No_hit	No_hit	No_hit	No_hit	No_hit	no	57.89	244
g245.t1	gi|45185544|ref|NP_983260.1|	72.22	gi|145252216|ref|XP_001397621.1|	62.5	gi|68473051|ref|XP_719331.1|	70.37	gi|241959478|ref|XP_002422458.1|	70.37	gi|50285025|ref|XP_444941.1|	71.76	gi|255722908|ref|XP_002546388.1|	71.76	gi|260939956|ref|XP_002614278.1|	71.76	gi|294659446|ref|XP_461822.2|	71.3	gi|50307259|ref|XP_453608.1|	71.76	gi|255719296|ref|XP_002555928.1|	72.22	gi|149235139|ref|XP_001523448.1|	70.37	gi|254566843|ref|XP_002490532.1|	72.22	gi|320581930|gb|EFW96149.1|	71.76	gi|342300217|emb|CCC67975.1|	72.22	gi|146418365|ref|XP_001485148.1|	70.37	gi|238940605|emb|CAR28779.1|	70.37	gi|50550907|ref|XP_502927.1|	66.67	gi|156843698|ref|XP_001644915.1|	71.3	gi|126274754|ref|XP_001387632.1|	73.15	gi|6323226|ref|NP_013298.1|	72.22	yes	71.76	245
g246.t1	No_hit	No_hit	No_hit	No_hit	gi|68489741|ref|XP_711303.1|	26.67	No_hit	No_hit	No_hit	No_hit	gi|255722924|ref|XP_002546396.1|	33.33	No_hit	No_hit	No_hit	No_hit	No_hit	No_hit	No_hit	No_hit	No_hit	No_hit	No_hit	No_hit	No_hit	No_hit	No_hit	No_hit	No_hit	No_hit	gi|238940604|emb|CAR28778.1|	21.19	No_hit	No_hit	No_hit	No_hit	No_hit	No_hit	No_hit	No_hit	no	26.67	246
g247.t1	No_hit	No_hit	No_hit	No_hit	gi|68489737|ref|XP_711301.1|	36.89	gi|241959414|ref|XP_002422426.1|	35.83	gi|50285019|ref|XP_444938.1|	32.68	gi|255722968|ref|XP_002546418.1|	35.44	gi|260940845|ref|XP_002615262.1|	33.33	gi|50426519|ref|XP_461856.1|	36.21	gi|50307265|ref|XP_453611.1|	32.79	gi|255719302|ref|XP_002555931.1|	32.13	gi|149235157|ref|XP_001523457.1|	33.21	gi|254566849|ref|XP_002490535.1|	41.2	gi|320581927|gb|EFW96146.1|	49.79	gi|342302583|emb|CCC70357.1|	28.06	gi|146418311|ref|XP_001485121.1|	33.73	gi|238940602|emb|CAR28776.1|	34.55	No_hit	No_hit	gi|156843704|ref|XP_001644918.1|	30.15	gi|150951670|ref|XP_001388025.2|	36.76	gi|6323230|ref|NP_013302.1|	31.6	no	33.73	247
g248.t1	No_hit	No_hit	No_hit	No_hit	gi|68483650|ref|XP_714278.1|	29.63	No_hit	No_hit	No_hit	No_hit	gi|255724528|ref|XP_002547193.1|	29.88	No_hit	No_hit	No_hit	No_hit	No_hit	No_hit	No_hit	No_hit	No_hit	No_hit	No_hit	No_hit	No_hit	No_hit	No_hit	No_hit	No_hit	No_hit	gi|238938224|emb|CAR26401.1|	32.03	No_hit	No_hit	No_hit	No_hit	No_hit	No_hit	No_hit	No_hit	no	29.88	248
g249.t1	gi|45190364|ref|NP_984618.1|	44.48	gi|145233499|ref|XP_001400122.1|	46.71	gi|68488361|ref|XP_711969.1|	46.13	gi|241948641|ref|XP_002417043.1|	45.2	gi|50289375|ref|XP_447119.1|	39.93	gi|255731075|ref|XP_002550462.1|	46.13	gi|260946823|ref|XP_002617709.1|	47.2	gi|294656877|ref|XP_459195.2|	45.89	gi|50305679|ref|XP_452800.1|	38.64	gi|255715409|ref|XP_002553986.1|	40.94	gi|149244656|ref|XP_001526871.1|	47.06	gi|254566103|ref|XP_002490162.1|	51.56	gi|320580586|gb|EFW94808.1|	60.19	gi|342300543|emb|CCC68305.1|	47.09	gi|146422588|ref|XP_001487230.1|	47.83	gi|238939497|emb|CAR27672.1|	43.73	gi|50551921|ref|XP_503435.1|	46.56	gi|156847208|ref|XP_001646489.1|	47.09	gi|150866018|ref|XP_001385480.2|	49.22	gi|6319676|ref|NP_009758.1|	45.26	yes	46.345	249
g250.t1	gi|45185150|ref|NP_982867.1|	50.88	gi|145233009|ref|XP_001399877.1|	47.56	gi|68468783|ref|XP_721450.1|	55.09	gi|241948387|ref|XP_002416916.1|	55.44	gi|50293895|ref|XP_449359.1|	56.49	gi|255730813|ref|XP_002550331.1|	55.75	gi|260947694|ref|XP_002618144.1|	52.26	gi|50423669|ref|XP_460419.1|	56.94	gi|302309975|ref|XP_451706.2|	59.79	gi|255714364|ref|XP_002553464.1|	57.04	gi|149244458|ref|XP_001526772.1|	57.34	gi|254566101|ref|XP_002490161.1|	52.01	gi|320580585|gb|EFW94807.1|	57.69	gi|342299441|emb|CCC67195.1|	57.04	gi|146414566|ref|XP_001483253.1|	55.44	gi|238938221|emb|CAR26398.1|	55.28	gi|50549599|ref|XP_502270.1|	58.45	gi|156843280|ref|XP_001644708.1|	56.69	gi|150864530|ref|XP_001383380.2|	55.79	gi|6322599|ref|NP_012673.1|	57.04	yes	56.14	250
g251.t1	No_hit	No_hit	No_hit	No_hit	gi|68468779|ref|XP_721448.1|	51.16	No_hit	No_hit	No_hit	No_hit	gi|255730811|ref|XP_002550330.1|	51.76	No_hit	No_hit	No_hit	No_hit	No_hit	No_hit	No_hit	No_hit	No_hit	No_hit	gi|254564829|ref|XP_002489525.1|	52.58	gi|320580584|gb|EFW94806.1|	67.01	No_hit	No_hit	No_hit	No_hit	gi|238938220|emb|CAR26397.1|	44.09	No_hit	No_hit	No_hit	No_hit	No_hit	No_hit	No_hit	No_hit	no	51.76	251
g252.t1	No_hit	No_hit	No_hit	No_hit	No_hit	No_hit	No_hit	No_hit	No_hit	No_hit	No_hit	No_hit	No_hit	No_hit	No_hit	No_hit	No_hit	No_hit	No_hit	No_hit	No_hit	No_hit	No_hit	No_hit	No_hit	No_hit	No_hit	No_hit	No_hit	No_hit	gi|238937337|emb|CAR25515.1|	25.96	No_hit	No_hit	No_hit	No_hit	No_hit	No_hit	No_hit	No_hit	no	25.96	252
g253.t1	No_hit	No_hit	No_hit	No_hit	No_hit	No_hit	No_hit	No_hit	No_hit	No_hit	No_hit	No_hit	No_hit	No_hit	No_hit	No_hit	No_hit	No_hit	No_hit	No_hit	No_hit	No_hit	No_hit	No_hit	No_hit	No_hit	No_hit	No_hit	No_hit	No_hit	No_hit	No_hit	No_hit	No_hit	No_hit	No_hit	No_hit	No_hit	No_hit	No_hit	no	#VALUE!	253
g254.t1	No_hit	No_hit	No_hit	No_hit	gi|68490468|ref|XP_710928.1|	30	No_hit	No_hit	No_hit	No_hit	gi|255732710|ref|XP_002551278.1|	32.1	No_hit	No_hit	No_hit	No_hit	No_hit	No_hit	No_hit	No_hit	No_hit	No_hit	No_hit	No_hit	No_hit	No_hit	No_hit	No_hit	No_hit	No_hit	gi|238937337|emb|CAR25515.1|	29.87	No_hit	No_hit	No_hit	No_hit	No_hit	No_hit	No_hit	No_hit	no	30	254
g255.t1	gi|45199117|ref|NP_986146.1|	72.1	gi|145257835|ref|XP_001401863.1|	67.31	gi|68490504|ref|XP_710946.1|	75.41	gi|241953913|ref|XP_002419678.1|	75.14	gi|50286061|ref|XP_445459.1|	71.82	gi|255728743|ref|XP_002549297.1|	25.27	gi|260945535|ref|XP_002617065.1|	68.51	gi|50423647|ref|XP_460408.1|	72.1	gi|50308377|ref|XP_454190.1|	72.1	gi|255714066|ref|XP_002553315.1|	72.65	gi|149241964|ref|XP_001526390.1|	73.28	gi|254571991|ref|XP_002493105.1|	76.37	gi|320580583|gb|EFW94805.1|	79.95	gi|342299055|emb|CCC66801.1|	70.72	gi|146414542|ref|XP_001483241.1|	72.65	gi|238938150|emb|CAR26327.1|	71.55	gi|50548099|ref|XP_501519.1|	66.76	gi|156837622|ref|XP_001642832.1|	71.27	gi|126273514|ref|XP_001387247.1|	74.86	gi|6320148|ref|NP_010228.1|	72.1	yes	72.1	255
g256.t1	gi|45198568|ref|NP_985597.1|	60	No_hit	No_hit	gi|68490844|ref|XP_710768.1|	23.08	No_hit	No_hit	gi|50291049|ref|XP_447957.1|	58.5	gi|255728751|ref|XP_002549301.1|	30.43	No_hit	No_hit	No_hit	No_hit	gi|50309947|ref|XP_454987.1|	57.07	gi|255711528|ref|XP_002552047.1|	57.84	No_hit	No_hit	gi|254573390|ref|XP_002493804.1|	58.55	gi|320580582|gb|EFW94804.1|	64.68	gi|342303329|emb|CCC71107.1|	55.78	No_hit	No_hit	gi|238941136|emb|CAR29309.1|	60.73	gi|50554141|ref|XP_504479.1|	58.33	gi|156847088|ref|XP_001646429.1|	56.16	No_hit	No_hit	No_hit	No_hit	no	58.085	256
g257.t1	gi|302307741|ref|NP_984462.2|	63.41	gi|317029698|ref|XP_001392119.2|	48.8	gi|68482814|ref|XP_714633.1|	66.67	gi|241952296|ref|XP_002418870.1|	65.71	gi|50294896|ref|XP_449859.1|	50.9	gi|255725498|ref|XP_002547678.1|	61.54	gi|260944250|ref|XP_002616423.1|	37.01	gi|50413107|ref|XP_457208.1|	54.86	gi|50310335|ref|XP_455187.1|	60	gi|255713038|ref|XP_002552801.1|	55.41	gi|149239917|ref|XP_001525834.1|	48	gi|254571245|ref|XP_002492732.1|	33.51	gi|320580581|gb|EFW94803.1|	37.28	gi|342302528|emb|CCC70302.1|	68.07	gi|146422999|ref|XP_001487433.1|	36.25	gi|238939518|emb|CAR27693.1|	55.92	gi|50550509|ref|XP_502727.1|	63.11	gi|156839929|ref|XP_001643650.1|	45.07	gi|150865130|ref|XP_001384220.2|	35.41	gi|37362610|ref|NP_009368.2|	66.39	yes	55.135	257
g258.t1	No_hit	No_hit	No_hit	No_hit	gi|68489432|ref|XP_711467.1|	57.69	No_hit	No_hit	gi|50290787|ref|XP_447826.1|	61.9	gi|255729284|ref|XP_002549567.1|	54.08	gi|260942631|ref|XP_002615614.1|	55.7	No_hit	No_hit	No_hit	No_hit	gi|255710681|ref|XP_002551624.1|	54.84	No_hit	No_hit	gi|254573084|ref|XP_002493651.1|	52.25	gi|320581221|gb|EFW95442.1|	59.38	gi|342302587|emb|CCC70361.1|	58.02	gi|146412772|ref|XP_001482357.1|	55.7	gi|238940038|emb|CAR28213.1|	59.52	gi|50547393|ref|XP_501166.1|	61.84	gi|156841241|ref|XP_001643995.1|	51.55	gi|150951415|ref|XP_001387733.2|	57.69	gi|6320890|ref|NP_010969.1|	57.3	no	57.495	258
g259.t1	gi|302307347|ref|NP_983982.2|	55.83	No_hit	No_hit	gi|68489432|ref|XP_711467.1|	64.86	gi|241954874|ref|XP_002420158.1|	64.86	gi|50290787|ref|XP_447826.1|	51.18	gi|255729284|ref|XP_002549567.1|	64.86	gi|260942631|ref|XP_002615614.1|	67.57	gi|294655802|ref|XP_457998.2|	63.06	gi|50308293|ref|XP_454148.1|	53.04	gi|255710681|ref|XP_002551624.1|	51.18	gi|149234459|ref|XP_001523109.1|	59.84	gi|254573084|ref|XP_002493651.1|	58.02	gi|320581221|gb|EFW95442.1|	66.1	gi|342302587|emb|CCC70361.1|	47.41	gi|146412772|ref|XP_001482357.1|	59.52	gi|238940038|emb|CAR28213.1|	53.54	gi|50547393|ref|XP_501166.1|	49.21	gi|156841241|ref|XP_001643995.1|	51.67	gi|150951415|ref|XP_001387733.2|	62.16	gi|6320890|ref|NP_010969.1|	54.78	no	58.02	259
g260.t1	gi|302307347|ref|NP_983982.2|	39.13	No_hit	No_hit	gi|68489465|ref|XP_711450.1|	41.57	gi|241954874|ref|XP_002420158.1|	40	gi|50290787|ref|XP_447826.1|	36.68	gi|255729284|ref|XP_002549567.1|	39.22	gi|260942631|ref|XP_002615614.1|	44.27	gi|294655802|ref|XP_457998.2|	41.18	gi|50308293|ref|XP_454148.1|	35.32	gi|255710681|ref|XP_002551624.1|	37.25	gi|149234459|ref|XP_001523109.1|	34.7	gi|254573084|ref|XP_002493651.1|	49.41	gi|320581221|gb|EFW95442.1|	51.35	gi|342302587|emb|CCC70361.1|	39.76	gi|146412772|ref|XP_001482357.1|	41.6	gi|238940038|emb|CAR28213.1|	40.24	gi|50547393|ref|XP_501166.1|	36.06	gi|156841241|ref|XP_001643995.1|	37.74	gi|150951415|ref|XP_001387733.2|	43.7	gi|6320890|ref|NP_010969.1|	37.45	no	39.76	260
g261.t1	gi|45198315|ref|NP_985344.1|	48.2	No_hit	No_hit	gi|68475091|ref|XP_718431.1|	46.76	gi|241948189|ref|XP_002416817.1|	46.76	gi|50284863|ref|XP_444859.1|	44.93	gi|255730455|ref|XP_002550152.1|	46.27	gi|260944172|ref|XP_002616384.1|	42.03	gi|294659494|ref|XP_461877.2|	46.72	gi|50302751|ref|XP_451312.1|	43.06	gi|255714653|ref|XP_002553608.1|	49.64	gi|149244104|ref|XP_001526595.1|	43.07	gi|254570523|ref|XP_002492371.1|	47.86	gi|320581220|gb|EFW95441.1|	65.03	gi|342303715|emb|CCC71497.1|	47.48	gi|146418269|ref|XP_001485100.1|	49.64	gi|238937549|emb|CAR25727.1|	44.2	gi|50553350|ref|XP_504086.1|	44.53	gi|156841670|ref|XP_001644207.1|	45.99	gi|126273989|ref|XP_001387368.1|	46.72	gi|6320548|ref|NP_010628.1|	42.75	no	46.72	261
g262.t1	gi|45198315|ref|NP_985344.1|	59.16	gi|145232355|ref|XP_001399626.1|	47.91	gi|68475091|ref|XP_718431.1|	53.93	gi|241948189|ref|XP_002416817.1|	53.93	gi|50284863|ref|XP_444859.1|	58.12	gi|255730453|ref|XP_002550151.1|	54.45	gi|260944172|ref|XP_002616384.1|	54.59	gi|294659494|ref|XP_461877.2|	57.07	gi|50302751|ref|XP_451312.1|	58.64	gi|255714653|ref|XP_002553608.1|	57.07	gi|149244104|ref|XP_001526595.1|	52.88	gi|254570523|ref|XP_002492371.1|	56.43	gi|320581220|gb|EFW95441.1|	72.25	gi|342303715|emb|CCC71497.1|	58.38	gi|146418269|ref|XP_001485100.1|	56.17	gi|238937549|emb|CAR25727.1|	58.53	gi|50553350|ref|XP_504086.1|	54.71	gi|156841670|ref|XP_001644207.1|	58.9	gi|126273989|ref|XP_001387368.1|	56.28	gi|6320548|ref|NP_010628.1|	59.42	yes	56.75	262
g263.t1	gi|45187991|ref|NP_984214.1|	53.57	gi|317031290|ref|XP_001393138.2|	43.87	gi|68479107|ref|XP_716359.1|	65.66	gi|241950151|ref|XP_002417798.1|	65.15	gi|50290291|ref|XP_447577.1|	58.57	gi|255728593|ref|XP_002549222.1|	66.67	gi|260943095|ref|XP_002615846.1|	64.5	gi|50426723|ref|XP_461959.1|	63.82	gi|50303857|ref|XP_451875.1|	53.14	gi|255712719|ref|XP_002552642.1|	58.45	gi|149239610|ref|XP_001525681.1|	65.5	gi|254570527|ref|XP_002492373.1|	61.88	gi|320581219|gb|EFW95440.1|	64	gi|342304129|emb|CCC71916.1|	54.81	gi|146418094|ref|XP_001485013.1|	62.63	gi|238938121|emb|CAR26298.1|	58.17	gi|50546387|ref|XP_500663.1|	59.5	gi|156841019|ref|XP_001643886.1|	54.85	gi|308198227|ref|XP_001386923.2|	66.16	gi|6320695|ref|NP_010775.1|	55.61	yes	60.69	263
g264.t1	gi|45187989|ref|NP_984212.1|	41.18	gi|145258061|ref|XP_001401931.1|	54.81	gi|68478419|ref|XP_716711.1|	64.15	gi|241956480|ref|XP_002420960.1|	64.15	gi|50288257|ref|XP_446557.1|	42.61	gi|255727314|ref|XP_002548583.1|	63.43	gi|260941073|ref|XP_002614703.1|	64.19	gi|294658547|ref|XP_460889.2|	64.68	gi|50304803|ref|XP_452357.1|	46.43	gi|255712723|ref|XP_002552644.1|	45.89	gi|149236153|ref|XP_001523954.1|	56.48	gi|254570529|ref|XP_002492374.1|	66.67	gi|320581219|gb|EFW95440.1|	68.22	gi|342304128|emb|CCC71915.1|	45.37	gi|146423148|ref|XP_001487506.1|	61.72	gi|238938119|emb|CAR26296.1|	47.03	gi|50546389|ref|XP_500664.1|	59.52	gi|156841015|ref|XP_001643884.1|	42.92	gi|150865753|ref|XP_001385091.2|	64.68	gi|37362639|ref|NP_010774.2|	40.34	yes	58	264
g265.t1	gi|45187988|ref|NP_984211.1|	41.59	gi|317038699|ref|XP_001402013.2|	31.38	gi|68478417|ref|XP_716710.1|	52.17	gi|241956482|ref|XP_002420961.1|	52.81	gi|50290295|ref|XP_447579.1|	46.67	gi|255727316|ref|XP_002548584.1|	50.44	gi|260944764|ref|XP_002616680.1|	48.23	gi|294658548|ref|XP_460890.2|	48.7	gi|50304805|ref|XP_452358.1|	46.67	gi|255712725|ref|XP_002552645.1|	44.89	gi|149236151|ref|XP_001523953.1|	52.42	gi|254570531|ref|XP_002492375.1|	49.36	gi|320581218|gb|EFW95439.1|	52	gi|342300738|emb|CCC68501.1|	42.04	gi|146423150|ref|XP_001487507.1|	50.22	gi|238938118|emb|CAR26295.1|	44.44	gi|50546961|ref|XP_500950.1|	49.53	gi|156841555|ref|XP_001644150.1|	41.59	gi|126136433|ref|XP_001384740.1|	50	gi|37362692|ref|NP_014545.2|	48.46	yes	48.58	265
g266.t1	No_hit	No_hit	No_hit	No_hit	gi|68478415|ref|XP_716709.1|	36.16	No_hit	No_hit	No_hit	No_hit	gi|255727318|ref|XP_002548585.1|	32.88	No_hit	No_hit	No_hit	No_hit	No_hit	No_hit	No_hit	No_hit	No_hit	No_hit	No_hit	No_hit	No_hit	No_hit	No_hit	No_hit	No_hit	No_hit	gi|238938117|emb|CAR26294.1|	31.25	No_hit	No_hit	No_hit	No_hit	No_hit	No_hit	No_hit	No_hit	no	32.88	266
g267.t1	No_hit	No_hit	No_hit	No_hit	gi|68478415|ref|XP_716709.1|	33.02	gi|241956484|ref|XP_002420962.1|	34.4	No_hit	No_hit	gi|255727318|ref|XP_002548585.1|	34.42	No_hit	No_hit	gi|294658549|ref|XP_460891.2|	33.95	No_hit	No_hit	No_hit	No_hit	gi|149236149|ref|XP_001523952.1|	35.93	gi|254570533|ref|XP_002492376.1|	39.59	gi|320581217|gb|EFW95438.1|	47.42	No_hit	No_hit	gi|146423154|ref|XP_001487509.1|	34.12	gi|238938117|emb|CAR26294.1|	27.46	No_hit	No_hit	No_hit	No_hit	No_hit	No_hit	No_hit	No_hit	no	34.4	267
g268.t1	No_hit	No_hit	No_hit	No_hit	gi|68478409|ref|XP_716706.1|	36.75	gi|241956486|ref|XP_002420963.1|	36.67	No_hit	No_hit	gi|255727320|ref|XP_002548586.1|	37.82	No_hit	No_hit	No_hit	No_hit	No_hit	No_hit	No_hit	No_hit	gi|149236147|ref|XP_001523951.1|	41.07	No_hit	No_hit	gi|320581216|gb|EFW95437.1|	48.45	No_hit	No_hit	No_hit	No_hit	gi|238938137|emb|CAR26314.1|	32.99	No_hit	No_hit	No_hit	No_hit	gi|150865499|ref|XP_001384739.2|	37.21	No_hit	No_hit	no	37.21	268
g269.t1	gi|302308676|ref|NP_985676.2|	69.2	gi|317032184|ref|XP_001394208.2|	67.22	gi|68467359|ref|XP_722341.1|	67.01	gi|241950403|ref|XP_002417924.1|	67.84	gi|50295024|ref|XP_449923.1|	71.58	gi|255728875|ref|XP_002549363.1|	66.6	gi|260942127|ref|XP_002615362.1|	70.19	gi|50420381|ref|XP_458726.1|	68.57	gi|50302941|ref|XP_451408.1|	71.66	gi|255711762|ref|XP_002552164.1|	70.23	gi|149239352|ref|XP_001525552.1|	68.04	gi|254570771|ref|XP_002492495.1|	71.25	gi|320581215|gb|EFW95436.1|	72.97	gi|342302910|emb|CCC70687.1|	70.54	gi|146414317|ref|XP_001483129.1|	72.44	gi|238939668|emb|CAR27843.1|	67.63	gi|50546937|ref|XP_500938.1|	68.12	gi|156841026|ref|XP_001643889.1|	70.82	gi|126276080|ref|XP_001387191.1|	70.19	gi|6321695|ref|NP_011772.1|	70.23	yes	70.19	269
g270.t1	No_hit	No_hit	No_hit	No_hit	No_hit	No_hit	No_hit	No_hit	No_hit	No_hit	No_hit	No_hit	No_hit	No_hit	No_hit	No_hit	No_hit	No_hit	No_hit	No_hit	No_hit	No_hit	No_hit	No_hit	No_hit	No_hit	No_hit	No_hit	No_hit	No_hit	No_hit	No_hit	No_hit	No_hit	No_hit	No_hit	No_hit	No_hit	No_hit	No_hit	no	#VALUE!	270
g271.t1	No_hit	No_hit	No_hit	No_hit	No_hit	No_hit	No_hit	No_hit	No_hit	No_hit	No_hit	No_hit	No_hit	No_hit	No_hit	No_hit	No_hit	No_hit	No_hit	No_hit	No_hit	No_hit	No_hit	No_hit	No_hit	No_hit	No_hit	No_hit	No_hit	No_hit	No_hit	No_hit	No_hit	No_hit	No_hit	No_hit	No_hit	No_hit	No_hit	No_hit	no	#VALUE!	271
g272.t1	No_hit	No_hit	gi|145241592|ref|XP_001393442.1|	32.73	gi|68489725|ref|XP_711295.1|	35.87	gi|241959432|ref|XP_002422435.1|	35.37	gi|50291585|ref|XP_448225.1|	33.84	gi|255722954|ref|XP_002546411.1|	36.08	gi|260947538|ref|XP_002618066.1|	35.56	gi|50421937|ref|XP_459527.1|	33.51	gi|50305009|ref|XP_452462.1|	31.95	gi|255712801|ref|XP_002552683.1|	31.95	gi|149235255|ref|XP_001523506.1|	33.54	gi|254572896|ref|XP_002493557.1|	34.56	gi|320580491|gb|EFW94713.1|	33.25	gi|342303888|emb|CCC71672.1|	32.65	gi|146419308|ref|XP_001485617.1|	34.24	gi|238938855|emb|CAR27031.1|	28.96	gi|50553192|ref|XP_504006.1|	34.15	gi|156844423|ref|XP_001645274.1|	29.89	gi|150864865|ref|XP_001383860.2|	36.59	gi|6323648|ref|NP_013719.1|	35.65	no	33.84	272
g273.t1	No_hit	No_hit	No_hit	No_hit	gi|68466595|ref|XP_722493.1|	40.48	No_hit	No_hit	No_hit	No_hit	gi|255724796|ref|XP_002547327.1|	35.29	No_hit	No_hit	No_hit	No_hit	No_hit	No_hit	No_hit	No_hit	No_hit	No_hit	No_hit	No_hit	No_hit	No_hit	No_hit	No_hit	No_hit	No_hit	gi|238938855|emb|CAR27031.1|	44.71	No_hit	No_hit	No_hit	No_hit	No_hit	No_hit	No_hit	No_hit	no	40.48	273
g274.t1	No_hit	No_hit	No_hit	No_hit	gi|68489725|ref|XP_711295.1|	46.25	No_hit	No_hit	No_hit	No_hit	gi|255724796|ref|XP_002547327.1|	50	No_hit	No_hit	No_hit	No_hit	No_hit	No_hit	No_hit	No_hit	No_hit	No_hit	No_hit	No_hit	No_hit	No_hit	No_hit	No_hit	No_hit	No_hit	gi|238938855|emb|CAR27031.1|	42.19	No_hit	No_hit	No_hit	No_hit	No_hit	No_hit	No_hit	No_hit	no	46.25	274
g275.t1	No_hit	No_hit	No_hit	No_hit	gi|68489731|ref|XP_711298.1|	22.92	No_hit	No_hit	No_hit	No_hit	gi|255722950|ref|XP_002546409.1|	23.61	No_hit	No_hit	No_hit	No_hit	No_hit	No_hit	gi|255718811|ref|XP_002555686.1|	28.85	No_hit	No_hit	No_hit	No_hit	gi|320580279|gb|EFW94502.1|	30.8	No_hit	No_hit	No_hit	No_hit	gi|238939957|emb|CAR28132.1|	24.42	No_hit	No_hit	No_hit	No_hit	gi|150864618|ref|XP_001383514.2|	27.71	gi|6323317|ref|NP_013389.1|	27.12	no	27.12	275
g276.t1	No_hit	No_hit	No_hit	No_hit	gi|68489733|ref|XP_711299.1|	43.59	No_hit	No_hit	No_hit	No_hit	gi|255722958|ref|XP_002546413.1|	79.41	No_hit	No_hit	No_hit	No_hit	No_hit	No_hit	No_hit	No_hit	No_hit	No_hit	No_hit	No_hit	No_hit	No_hit	No_hit	No_hit	No_hit	No_hit	gi|238939956|emb|CAR28131.1|	52.38	No_hit	No_hit	No_hit	No_hit	No_hit	No_hit	No_hit	No_hit	no	52.38	276
g277.t1	gi|45201353|ref|NP_986923.1|	68.84	gi|145251179|ref|XP_001397103.1|	67.63	gi|68485957|ref|XP_713097.1|	66.67	gi|241958896|ref|XP_002422167.1|	66.67	gi|50292103|ref|XP_448484.1|	69.06	gi|255721801|ref|XP_002545835.1|	72.36	gi|260950339|ref|XP_002619466.1|	62.28	gi|294657272|ref|XP_459580.2|	69.63	gi|50311935|ref|XP_455999.1|	68.61	gi|255712777|ref|XP_002552671.1|	69.4	gi|149239262|ref|XP_001525507.1|	64.08	gi|254572922|ref|XP_002493570.1|	70.68	gi|320580277|gb|EFW94500.1|	76.09	gi|342302058|emb|CCC69831.1|	70.29	gi|146413158|ref|XP_001482550.1|	67.83	gi|238938848|emb|CAR27024.1|	69.57	gi|50547479|ref|XP_501209.1|	60.14	gi|156839424|ref|XP_001643403.1|	68.35	gi|150866330|ref|XP_001385886.2|	68.09	gi|6323291|ref|NP_013363.1|	68.12	yes	68.48	277
g278.t1	gi|45185671|ref|NP_983387.1|	82.88	gi|145251962|ref|XP_001397494.1|	80	gi|68471695|ref|XP_720154.1|	89.77	gi|241953061|ref|XP_002419252.1|	89.77	gi|302309705|ref|XP_002999536.1|	82.73	gi|255721467|ref|XP_002545668.1|	88.64	gi|260950319|ref|XP_002619456.1|	88.64	gi|50422019|ref|XP_459571.1|	88.76	gi|50305007|ref|XP_452461.1|	81.98	gi|255712799|ref|XP_002552682.1|	78.38	gi|149245377|ref|XP_001527184.1|	89.77	gi|254572904|ref|XP_002493561.1|	86.36	gi|320580273|gb|EFW94496.1|	86	gi|342302011|emb|CCC69783.1|	78.18	gi|146413144|ref|XP_001482543.1|	87.5	gi|238938854|emb|CAR27030.1|	81.98	gi|50555025|ref|XP_504921.1|	85.39	gi|156844057|ref|XP_001645093.1|	80.18	gi|126275214|ref|XP_001387050.1|	80.56	gi|6324562|ref|NP_014631.1|	77.48	yes	84.135	278
g279.t1	No_hit	No_hit	No_hit	No_hit	gi|68477003|ref|XP_717479.1|	51.28	No_hit	No_hit	No_hit	No_hit	gi|255721373|ref|XP_002545621.1|	51.32	No_hit	No_hit	No_hit	No_hit	No_hit	No_hit	No_hit	No_hit	No_hit	No_hit	gi|254573526|ref|XP_002493872.1|	53.01	gi|320583905|gb|EFW98118.1|	60.98	No_hit	No_hit	No_hit	No_hit	gi|238941278|emb|CAR29451.1|	34.67	No_hit	No_hit	No_hit	No_hit	No_hit	No_hit	No_hit	No_hit	no	51.32	279
g280.t1	No_hit	No_hit	No_hit	No_hit	gi|68486873|ref|XP_712716.1|	23.47	No_hit	No_hit	No_hit	No_hit	gi|255726500|ref|XP_002548176.1|	23.98	No_hit	No_hit	No_hit	No_hit	No_hit	No_hit	No_hit	No_hit	No_hit	No_hit	No_hit	No_hit	gi|320583907|gb|EFW98120.1|	30.69	No_hit	No_hit	No_hit	No_hit	gi|238941612|emb|CAR29785.1|	24.62	No_hit	No_hit	No_hit	No_hit	No_hit	No_hit	No_hit	No_hit	no	24.3	280
g281.t1	No_hit	No_hit	No_hit	No_hit	gi|68484919|ref|XP_713598.1|	30.61	No_hit	No_hit	No_hit	No_hit	gi|255723319|ref|XP_002546593.1|	28.57	No_hit	No_hit	No_hit	No_hit	No_hit	No_hit	No_hit	No_hit	No_hit	No_hit	No_hit	No_hit	No_hit	No_hit	No_hit	No_hit	No_hit	No_hit	gi|238939195|emb|CAR27371.1|	24.71	No_hit	No_hit	No_hit	No_hit	No_hit	No_hit	No_hit	No_hit	no	28.57	281
g282.t1	No_hit	No_hit	No_hit	No_hit	No_hit	No_hit	No_hit	No_hit	No_hit	No_hit	No_hit	No_hit	No_hit	No_hit	No_hit	No_hit	No_hit	No_hit	No_hit	No_hit	No_hit	No_hit	No_hit	No_hit	No_hit	No_hit	No_hit	No_hit	No_hit	No_hit	gi|238940694|emb|CAR28868.1|	28.17	No_hit	No_hit	No_hit	No_hit	No_hit	No_hit	No_hit	No_hit	no	28.17	282
g283.t1	gi|45190624|ref|NP_984878.1|	40.16	No_hit	No_hit	gi|68464961|ref|XP_723558.1|	42.42	gi|241949737|ref|XP_002417591.1|	41.67	gi|50290029|ref|XP_447446.1|	49.15	gi|255723962|ref|XP_002546910.1|	44.07	No_hit	No_hit	gi|294655542|ref|XP_457697.2|	45.24	gi|50312283|ref|XP_456174.1|	41.13	gi|255718901|ref|XP_002555731.1|	47.01	gi|149248468|ref|XP_001528621.1|	44.83	gi|254571821|ref|XP_002493020.1|	52.07	gi|320580252|gb|EFW94475.1|	62.4	gi|342299175|emb|CCC66923.1|	45.45	gi|146412145|ref|XP_001482044.1|	38.41	gi|238937474|emb|CAR25652.1|	43.59	No_hit	No_hit	gi|156848563|ref|XP_001647163.1|	45.97	gi|150864114|ref|XP_001382817.2|	40.52	gi|330443597|ref|NP_012349.2|	42.52	no	44.07	283
g284.t1	No_hit	No_hit	No_hit	No_hit	gi|68471739|ref|XP_720176.1|	36.73	No_hit	No_hit	No_hit	No_hit	gi|255724388|ref|XP_002547123.1|	34.38	No_hit	No_hit	No_hit	No_hit	No_hit	No_hit	No_hit	No_hit	No_hit	No_hit	No_hit	No_hit	No_hit	No_hit	No_hit	No_hit	No_hit	No_hit	gi|238937465|emb|CAR25643.1|	35.48	No_hit	No_hit	No_hit	No_hit	No_hit	No_hit	No_hit	No_hit	no	35.48	284
g285.t1	No_hit	No_hit	No_hit	No_hit	gi|68485123|ref|XP_713551.1|	26.99	No_hit	No_hit	No_hit	No_hit	gi|255727158|ref|XP_002548505.1|	26.6	No_hit	No_hit	No_hit	No_hit	No_hit	No_hit	No_hit	No_hit	No_hit	No_hit	No_hit	No_hit	gi|320580272|gb|EFW94495.1|	62.06	No_hit	No_hit	No_hit	No_hit	gi|238942575|emb|CAR30746.1|	40.74	No_hit	No_hit	No_hit	No_hit	No_hit	No_hit	No_hit	No_hit	no	33.865	285
g286.t1	gi|45185190|ref|NP_982907.1|	30.92	gi|145244743|ref|XP_001394664.1|	28.4	gi|68486262|ref|XP_712988.1|	29.71	gi|241954562|ref|XP_002420002.1|	27.82	gi|50290677|ref|XP_447771.1|	33.82	gi|255723022|ref|XP_002546445.1|	26.22	gi|260950707|ref|XP_002619650.1|	28.99	gi|294659871|ref|XP_002770658.1|	29.04	gi|50311343|ref|XP_455696.1|	33.01	gi|255713352|ref|XP_002552958.1|	35.84	gi|149237352|ref|XP_001524553.1|	27.96	gi|254564881|ref|XP_002489551.1|	32.4	gi|320580269|gb|EFW94492.1|	49.11	gi|342299583|emb|CCC67339.1|	34.73	gi|146412378|ref|XP_001482160.1|	29.57	gi|238941036|emb|CAR29209.1|	33.82	gi|50551177|ref|XP_503062.1|	24.55	gi|156839356|ref|XP_001643370.1|	37.33	gi|150951337|ref|XP_001387647.2|	31.37	gi|6323735|ref|NP_013806.1|	33.33	yes	31.145	286
g287.t1	gi|302309569|ref|NP_987033.2|	28.87	No_hit	No_hit	gi|68468301|ref|XP_721710.1|	28.75	gi|241952857|ref|XP_002419150.1|	28.75	gi|50293991|ref|XP_449407.1|	29.9	gi|255726342|ref|XP_002548097.1|	28.27	gi|260945867|ref|XP_002617231.1|	29.09	gi|294656923|ref|XP_459251.2|	28.85	gi|50307347|ref|XP_453652.1|	31.66	gi|255714737|ref|XP_002553650.1|	29.85	gi|149240617|ref|XP_001526180.1|	28.98	gi|254565471|ref|XP_002489846.1|	31.18	gi|320580268|gb|EFW94491.1|	41.84	gi|342303000|emb|CCC70778.1|	31.79	gi|146422694|ref|XP_001487282.1|	29.27	gi|238939784|emb|CAR27959.1|	33.07	gi|50555526|ref|XP_505171.1|	31.7	gi|156847239|ref|XP_001646504.1|	32.37	gi|126275191|ref|XP_001386810.1|	29.42	gi|6320531|ref|NP_010611.1|	32.06	no	29.85	287
g288.t1	gi|45184956|ref|NP_982674.1|	47.55	gi|317034896|ref|XP_001400699.2|	38.1	gi|68480900|ref|XP_715603.1|	50.27	gi|241955028|ref|XP_002420235.1|	46.12	gi|50286873|ref|XP_445866.1|	48.77	gi|255729166|ref|XP_002549508.1|	48.29	gi|260951165|ref|XP_002619879.1|	54.96	gi|294657382|ref|XP_459699.2|	53.12	gi|50302303|ref|XP_451086.1|	51.64	gi|255717829|ref|XP_002555195.1|	47.43	gi|149234591|ref|XP_001523175.1|	50.27	gi|254565467|ref|XP_002489844.1|	57.02	gi|320580267|gb|EFW94490.1|	58.69	gi|342303779|emb|CCC71562.1|	49.32	gi|146412938|ref|XP_001482440.1|	53.04	gi|238939863|emb|CAR28038.1|	52.34	gi|50549559|ref|XP_502250.1|	40.96	gi|156837407|ref|XP_001642730.1|	49.73	gi|150951383|ref|XP_001387699.2|	52.25	gi|6320783|ref|NP_010862.1|	51.5	yes	50.27	288
g289.t1	No_hit	No_hit	No_hit	No_hit	gi|68480904|ref|XP_715605.1|	28.57	No_hit	No_hit	No_hit	No_hit	No_hit	No_hit	No_hit	No_hit	No_hit	No_hit	No_hit	No_hit	No_hit	No_hit	No_hit	No_hit	No_hit	No_hit	gi|320580266|gb|EFW94489.1|	37.06	No_hit	No_hit	No_hit	No_hit	gi|238939862|emb|CAR28037.1|	25.14	No_hit	No_hit	No_hit	No_hit	No_hit	No_hit	No_hit	No_hit	no	28.57	289
g290.t1	No_hit	No_hit	gi|317037180|ref|XP_001398707.2|	38.93	gi|68480904|ref|XP_715605.1|	30.16	No_hit	No_hit	No_hit	No_hit	gi|255729162|ref|XP_002549506.1|	25.62	No_hit	No_hit	No_hit	No_hit	No_hit	No_hit	No_hit	No_hit	No_hit	No_hit	gi|254565465|ref|XP_002489843.1|	39.13	No_hit	No_hit	No_hit	No_hit	No_hit	No_hit	gi|238939862|emb|CAR28037.1|	20.3	No_hit	No_hit	No_hit	No_hit	No_hit	No_hit	No_hit	No_hit	no	30.16	290
g291.t1	gi|45184954|ref|NP_982672.1|	72.63	gi|317037178|ref|XP_001398706.2|	72.08	gi|68480908|ref|XP_715607.1|	58.65	gi|241955022|ref|XP_002420232.1|	58.65	gi|50291595|ref|XP_448230.1|	75	gi|255729160|ref|XP_002549505.1|	60.1	gi|260950083|ref|XP_002619338.1|	61.21	gi|294657379|ref|XP_459696.2|	61.68	gi|50302307|ref|XP_451088.1|	80.39	gi|255717817|ref|XP_002555189.1|	84.14	gi|149234597|ref|XP_001523178.1|	61.54	gi|254565463|ref|XP_002489842.1|	56.92	gi|320580265|gb|EFW94488.1|	82.84	gi|342300017|emb|CCC67773.1|	68.6	gi|146412944|ref|XP_001482443.1|	61.21	gi|238939861|emb|CAR28036.1|	82.47	gi|50549553|ref|XP_502247.1|	65	gi|156837405|ref|XP_001642729.1|	81.17	gi|126273735|ref|XP_001387697.1|	61.79	gi|6320784|ref|NP_010863.1|	71.73	yes	66.8	291
g292.t1	gi|45190728|ref|NP_984982.1|	63.21	gi|145257558|ref|XP_001401780.1|	55.5	gi|68485383|ref|XP_713369.1|	69.33	gi|241953948|ref|XP_002419695.1|	69.33	gi|50293945|ref|XP_449384.1|	64.25	gi|255720595|ref|XP_002545232.1|	68.3	gi|260949623|ref|XP_002619108.1|	69.09	gi|294658291|ref|XP_460621.2|	67.96	gi|50303653|ref|XP_451768.1|	63.31	gi|255711050|ref|XP_002551808.1|	69.27	gi|149236964|ref|XP_001524359.1|	70.69	gi|254571057|ref|XP_002492638.1|	70.03	gi|320580264|gb|EFW94487.1|	74.68	gi|342304383|emb|CCC72173.1|	61.92	gi|146419485|ref|XP_001485704.1|	67.27	gi|238938441|emb|CAR26618.1|	64.06	gi|50547943|ref|XP_501441.1|	61.72	gi|156842212|ref|XP_001644475.1|	61.66	gi|126135586|ref|XP_001384317.1|	69.51	gi|6323470|ref|NP_013542.1|	62.82	yes	67.615	292
g293.t1	No_hit	No_hit	No_hit	No_hit	gi|68465427|ref|XP_723075.1|	25.44	No_hit	No_hit	No_hit	No_hit	gi|255732681|ref|XP_002551264.1|	24.59	No_hit	No_hit	No_hit	No_hit	No_hit	No_hit	No_hit	No_hit	No_hit	No_hit	No_hit	No_hit	gi|320582042|gb|EFW96261.1|	45.32	No_hit	No_hit	No_hit	No_hit	gi|238938555|emb|CAR26732.1|	27.41	No_hit	No_hit	No_hit	No_hit	No_hit	No_hit	No_hit	No_hit	no	26.425	293
g294.t1	No_hit	No_hit	No_hit	No_hit	gi|68482418|ref|XP_714841.1|	20.35	No_hit	No_hit	No_hit	No_hit	gi|255725050|ref|XP_002547454.1|	17.7	No_hit	No_hit	No_hit	No_hit	No_hit	No_hit	No_hit	No_hit	No_hit	No_hit	No_hit	No_hit	gi|320582041|gb|EFW96260.1|	55.86	No_hit	No_hit	No_hit	No_hit	gi|238941125|emb|CAR29298.1|	20.35	No_hit	No_hit	No_hit	No_hit	No_hit	No_hit	No_hit	No_hit	no	20.35	294
g295.t1	No_hit	No_hit	No_hit	No_hit	gi|68484791|ref|XP_713707.1|	42.75	gi|241948693|ref|XP_002417069.1|	42.75	No_hit	No_hit	gi|255731023|ref|XP_002550436.1|	42.19	No_hit	No_hit	gi|294656711|ref|XP_459015.2|	41.6	No_hit	No_hit	gi|255714202|ref|XP_002553383.1|	41.46	No_hit	No_hit	gi|254568808|ref|XP_002491514.1|	50.4	gi|320580263|gb|EFW94486.1|	58.06	No_hit	No_hit	No_hit	No_hit	gi|238938418|emb|CAR26595.1|	30.4	No_hit	No_hit	No_hit	No_hit	gi|126137892|ref|XP_001385469.1|	42.74	No_hit	No_hit	no	42.74	295
g296.t1	No_hit	No_hit	No_hit	No_hit	No_hit	No_hit	No_hit	No_hit	No_hit	No_hit	gi|255726894|ref|XP_002548373.1|	22.81	No_hit	No_hit	No_hit	No_hit	No_hit	No_hit	No_hit	No_hit	No_hit	No_hit	No_hit	No_hit	gi|320580262|gb|EFW94485.1|	54.64	No_hit	No_hit	No_hit	No_hit	No_hit	No_hit	No_hit	No_hit	No_hit	No_hit	No_hit	No_hit	No_hit	No_hit	no	38.725	296
g297.t1	No_hit	No_hit	No_hit	No_hit	No_hit	No_hit	No_hit	No_hit	No_hit	No_hit	gi|255726124|ref|XP_002547988.1|	31.48	No_hit	No_hit	No_hit	No_hit	No_hit	No_hit	No_hit	No_hit	No_hit	No_hit	No_hit	No_hit	gi|320580262|gb|EFW94485.1|	54.22	No_hit	No_hit	No_hit	No_hit	gi|238939602|emb|CAR27777.1|	30	No_hit	No_hit	No_hit	No_hit	No_hit	No_hit	No_hit	No_hit	no	31.48	297
g298.t1	gi|302308143|ref|NP_984958.2|	50.83	gi|145230349|ref|XP_001389483.1|	42.03	gi|68480717|ref|XP_715739.1|	51.11	gi|241955443|ref|XP_002420442.1|	50.83	gi|50290947|ref|XP_447906.1|	50.14	gi|255732243|ref|XP_002551045.1|	51.52	gi|260947110|ref|XP_002617852.1|	50.84	gi|294656639|ref|XP_458934.2|	53.07	gi|50306449|ref|XP_453198.1|	51.96	gi|255714198|ref|XP_002553381.1|	50.69	gi|149238421|ref|XP_001525087.1|	49.18	gi|254568800|ref|XP_002491510.1|	52.35	gi|320580261|gb|EFW94484.1|	60.28	gi|342304365|emb|CCC72155.1|	50.56	gi|146422783|ref|XP_001487326.1|	52.51	gi|238938417|emb|CAR26594.1|	49.86	gi|50556714|ref|XP_505765.1|	48.04	gi|156841196|ref|XP_001643973.1|	50.96	gi|150865519|ref|XP_001384770.2|	53.15	gi|6323452|ref|NP_013524.1|	51.25	yes	50.9	298
g299.t1	gi|45190703|ref|NP_984957.1|	43.3	gi|317029628|ref|XP_001392012.2|	34.6	gi|68486697|ref|XP_712777.1|	45.51	gi|241954050|ref|XP_002419746.1|	44.85	gi|50290945|ref|XP_447905.1|	43.19	gi|255720783|ref|XP_002545326.1|	45.71	gi|260949611|ref|XP_002619102.1|	41.34	gi|294658283|ref|XP_460615.2|	43.22	gi|50306451|ref|XP_453199.1|	41.96	gi|255714196|ref|XP_002553380.1|	41.52	gi|149236862|ref|XP_001524308.1|	46.58	gi|254568802|ref|XP_002491511.1|	47.92	gi|320580260|gb|EFW94483.1|	46.77	gi|342299084|emb|CCC66830.1|	40.35	gi|146419472|ref|XP_001485698.1|	42.53	gi|238938416|emb|CAR26593.1|	43.04	gi|50545455|ref|XP_500265.1|	37.09	gi|156842354|ref|XP_001644545.1|	45.41	gi|150864963|ref|XP_001383993.2|	43.85	gi|6322657|ref|NP_012730.1|	42.09	yes	43.205	299
g300.t1	gi|45190702|ref|NP_984956.1|	52.81	gi|317035309|ref|XP_001396627.2|	54.91	gi|68467839|ref|XP_722078.1|	51.52	gi|241956099|ref|XP_002420770.1|	50.29	gi|50292735|ref|XP_448800.1|	56.18	gi|255723425|ref|XP_002546646.1|	50.29	gi|260950503|ref|XP_002619548.1|	52.22	gi|50413937|ref|XP_457341.1|	52.81	gi|50306455|ref|XP_453201.1|	54.95	gi|255714194|ref|XP_002553379.1|	55.06	gi|149238197|ref|XP_001524975.1|	52.12	gi|254568804|ref|XP_002491512.1|	54.44	gi|320580258|gb|EFW94481.1|	75.47	gi|342299083|emb|CCC66829.1|	56.18	gi|146421049|ref|XP_001486476.1|	55.06	gi|238938415|emb|CAR26592.1|	55.06	gi|50545457|ref|XP_500266.1|	54.12	gi|156842356|ref|XP_001644546.1|	56.18	gi|126133458|ref|XP_001383254.1|	53.37	gi|6322658|ref|NP_012731.1|	56.18	yes	54.675	300
g301.t1	No_hit	No_hit	No_hit	No_hit	gi|68465571|ref|XP_723147.1|	23.63	No_hit	No_hit	No_hit	No_hit	gi|255724806|ref|XP_002547332.1|	36.59	No_hit	No_hit	No_hit	No_hit	No_hit	No_hit	No_hit	No_hit	No_hit	No_hit	No_hit	No_hit	No_hit	No_hit	No_hit	No_hit	No_hit	No_hit	gi|238937989|emb|CAR26166.1|	24.8	No_hit	No_hit	No_hit	No_hit	No_hit	No_hit	No_hit	No_hit	no	24.8	301
g302.t1	gi|302308150|ref|NP_984975.2|	41.75	gi|145247364|ref|XP_001395931.1|	40.5	gi|68465577|ref|XP_723150.1|	46.66	gi|241953325|ref|XP_002419384.1|	48.12	gi|50293955|ref|XP_449389.1|	40.52	gi|255726544|ref|XP_002548198.1|	43.71	gi|260950507|ref|XP_002619550.1|	46.96	gi|294655237|ref|XP_002770105.1|	50.26	gi|50303681|ref|XP_451783.1|	47.2	gi|255714232|ref|XP_002553398.1|	44.27	gi|149241697|ref|XP_001526342.1|	48.5	gi|254568798|ref|XP_002491509.1|	46.95	gi|320580258|gb|EFW94481.1|	61.43	gi|342304376|emb|CCC72166.1|	44.38	gi|146421053|ref|XP_001486478.1|	47.64	gi|238938434|emb|CAR26611.1|	43.54	gi|210075156|ref|XP_002142993.1|	40.77	gi|156842218|ref|XP_001644478.1|	42.66	gi|308198102|ref|XP_001386840.2|	48.77	gi|6323462|ref|NP_013534.1|	42.9	yes	45.52	302
g303.t1	No_hit	No_hit	No_hit	No_hit	gi|68465577|ref|XP_723150.1|	22.61	No_hit	No_hit	No_hit	No_hit	gi|255726544|ref|XP_002548198.1|	22.84	No_hit	No_hit	No_hit	No_hit	No_hit	No_hit	No_hit	No_hit	No_hit	No_hit	No_hit	No_hit	No_hit	No_hit	No_hit	No_hit	No_hit	No_hit	gi|238938434|emb|CAR26611.1|	23.15	No_hit	No_hit	No_hit	No_hit	No_hit	No_hit	No_hit	No_hit	no	22.84	303
g304.t1	No_hit	No_hit	No_hit	No_hit	gi|68465577|ref|XP_723150.1|	31.88	No_hit	No_hit	No_hit	No_hit	gi|255726544|ref|XP_002548198.1|	26	No_hit	No_hit	No_hit	No_hit	No_hit	No_hit	No_hit	No_hit	No_hit	No_hit	No_hit	No_hit	No_hit	No_hit	No_hit	No_hit	No_hit	No_hit	gi|238941355|emb|CAR29528.1|	30	No_hit	No_hit	No_hit	No_hit	No_hit	No_hit	No_hit	No_hit	no	30	304
g305.t1	gi|45190720|ref|NP_984974.1|	53.47	gi|317026630|ref|XP_001399260.2|	44.89	gi|77022724|ref|XP_888806.1|	51.47	gi|241957333|ref|XP_002421386.1|	47.96	gi|50290965|ref|XP_447915.1|	53.73	gi|255727382|ref|XP_002548617.1|	34.91	No_hit	No_hit	gi|294656601|ref|XP_458899.2|	53.88	gi|50306415|ref|XP_453181.1|	53.35	gi|255714230|ref|XP_002553397.1|	46.79	No_hit	No_hit	gi|254568796|ref|XP_002491508.1|	49.8	gi|320580257|gb|EFW94480.1|	59.78	gi|342304375|emb|CCC72165.1|	47.85	gi|146413531|ref|XP_001482736.1|	53.18	gi|238938433|emb|CAR26610.1|	51.98	gi|50545411|ref|XP_500243.1|	49.56	gi|156841188|ref|XP_001643969.1|	51.91	No_hit	No_hit	gi|6323460|ref|NP_013533.1|	52.77	no	51.91	305
g306.t1	No_hit	No_hit	No_hit	No_hit	gi|68469172|ref|XP_721373.1|	53.85	No_hit	No_hit	No_hit	No_hit	gi|255731796|ref|XP_002550822.1|	47.73	No_hit	No_hit	No_hit	No_hit	No_hit	No_hit	No_hit	No_hit	No_hit	No_hit	No_hit	No_hit	No_hit	No_hit	No_hit	No_hit	No_hit	No_hit	gi|238938433|emb|CAR26610.1|	46.67	No_hit	No_hit	No_hit	No_hit	No_hit	No_hit	No_hit	No_hit	no	47.73	306
g307.t1	gi|302307606|ref|NP_984327.2|	42.14	gi|145257332|ref|XP_001401690.1|	38.67	gi|68476297|ref|XP_717798.1|	49.02	gi|241952527|ref|XP_002418985.1|	49.02	gi|50288073|ref|XP_446465.1|	43.52	gi|255723548|ref|XP_002546707.1|	47.59	gi|260950283|ref|XP_002619438.1|	44.66	gi|294657254|ref|XP_459553.2|	47.23	gi|50302799|ref|XP_451336.1|	42.38	gi|255717388|ref|XP_002554975.1|	41.86	gi|149246010|ref|XP_001527475.1|	46.62	gi|254568528|ref|XP_002491374.1|	48.11	gi|320580255|gb|EFW94478.1|	54.28	gi|342299135|emb|CCC66883.1|	41.86	gi|146417835|ref|XP_001484885.1|	44.59	gi|238941505|emb|CAR29678.1|	43.71	gi|50555644|ref|XP_505230.1|	42.63	gi|156839596|ref|XP_001643487.1|	42.52	gi|150864168|ref|XP_001382886.2|	45.02	gi|6322942|ref|NP_013015.1|	41.79	yes	44.15	307
g308.t1	No_hit	No_hit	No_hit	No_hit	gi|68480331|ref|XP_715868.1|	30.3	No_hit	No_hit	No_hit	No_hit	gi|255730637|ref|XP_002550243.1|	36.73	No_hit	No_hit	No_hit	No_hit	No_hit	No_hit	No_hit	No_hit	No_hit	No_hit	No_hit	No_hit	gi|320581502|gb|EFW95722.1|	37.02	No_hit	No_hit	No_hit	No_hit	No_hit	No_hit	No_hit	No_hit	No_hit	No_hit	No_hit	No_hit	No_hit	No_hit	no	36.73	308
g309.t1	No_hit	No_hit	No_hit	No_hit	gi|68472575|ref|XP_719606.1|	44.12	No_hit	No_hit	No_hit	No_hit	gi|255728033|ref|XP_002548942.1|	21.5	No_hit	No_hit	No_hit	No_hit	No_hit	No_hit	No_hit	No_hit	No_hit	No_hit	No_hit	No_hit	No_hit	No_hit	No_hit	No_hit	No_hit	No_hit	No_hit	No_hit	No_hit	No_hit	No_hit	No_hit	No_hit	No_hit	No_hit	No_hit	no	32.81	309
g310.t1	No_hit	No_hit	No_hit	No_hit	gi|68483026|ref|XP_714547.1|	34.52	No_hit	No_hit	No_hit	No_hit	gi|255725546|ref|XP_002547702.1|	33.33	No_hit	No_hit	No_hit	No_hit	No_hit	No_hit	No_hit	No_hit	No_hit	No_hit	No_hit	No_hit	No_hit	No_hit	No_hit	No_hit	No_hit	No_hit	gi|238938061|emb|CAR26238.1|	36.36	No_hit	No_hit	No_hit	No_hit	No_hit	No_hit	No_hit	No_hit	no	34.52	310
g311.t1	No_hit	No_hit	No_hit	No_hit	No_hit	No_hit	No_hit	No_hit	No_hit	No_hit	gi|255723671|ref|XP_002546766.1|	29.07	No_hit	No_hit	No_hit	No_hit	No_hit	No_hit	No_hit	No_hit	No_hit	No_hit	No_hit	No_hit	No_hit	No_hit	No_hit	No_hit	No_hit	No_hit	gi|238940820|emb|CAR28994.1|	42.11	No_hit	No_hit	No_hit	No_hit	No_hit	No_hit	No_hit	No_hit	no	35.59	311
g312.t1	gi|45199189|ref|NP_986218.1|	27.1	No_hit	No_hit	gi|68467183|ref|XP_722253.1|	28	gi|241950251|ref|XP_002417848.1|	27.24	gi|50291267|ref|XP_448066.1|	28.15	gi|255728707|ref|XP_002549279.1|	24.92	No_hit	No_hit	No_hit	No_hit	gi|50304687|ref|XP_452299.1|	29.19	gi|255716064|ref|XP_002554313.1|	30.84	No_hit	No_hit	gi|254570186|ref|XP_002492203.1|	28.39	gi|320581500|gb|EFW95720.1|	46.33	gi|342298872|emb|CCC66618.1|	30.77	No_hit	No_hit	gi|238940820|emb|CAR28994.1|	26.67	No_hit	No_hit	gi|156848149|ref|XP_001646957.1|	28.62	No_hit	No_hit	No_hit	No_hit	no	28.27	312
g313.t1	No_hit	No_hit	No_hit	No_hit	gi|68486735|ref|XP_712796.1|	59.52	No_hit	No_hit	No_hit	No_hit	gi|255720731|ref|XP_002545300.1|	42.86	No_hit	No_hit	No_hit	No_hit	No_hit	No_hit	No_hit	No_hit	No_hit	No_hit	No_hit	No_hit	No_hit	No_hit	No_hit	No_hit	No_hit	No_hit	gi|238937737|emb|CAR25915.1|	56.67	No_hit	No_hit	No_hit	No_hit	No_hit	No_hit	No_hit	No_hit	no	56.67	313
g314.t1	No_hit	No_hit	No_hit	No_hit	gi|68484623|ref|XP_713771.1|	28.12	No_hit	No_hit	No_hit	No_hit	gi|255732259|ref|XP_002551053.1|	29.55	No_hit	No_hit	No_hit	No_hit	No_hit	No_hit	No_hit	No_hit	No_hit	No_hit	No_hit	No_hit	No_hit	No_hit	No_hit	No_hit	No_hit	No_hit	gi|238938217|emb|CAR26394.1|	36.36	No_hit	No_hit	No_hit	No_hit	No_hit	No_hit	No_hit	No_hit	no	29.55	314
g315.t1	No_hit	No_hit	No_hit	No_hit	gi|68467795|ref|XP_722056.1|	48.15	No_hit	No_hit	No_hit	No_hit	gi|255723387|ref|XP_002546627.1|	48.15	No_hit	No_hit	No_hit	No_hit	No_hit	No_hit	No_hit	No_hit	No_hit	No_hit	No_hit	No_hit	No_hit	No_hit	No_hit	No_hit	No_hit	No_hit	gi|238937733|emb|CAR25911.1|	25	No_hit	No_hit	No_hit	No_hit	No_hit	No_hit	No_hit	No_hit	no	48.15	315
g316.t1	No_hit	No_hit	No_hit	No_hit	gi|68469643|ref|XP_721073.1|	52.38	No_hit	No_hit	No_hit	No_hit	gi|255724424|ref|XP_002547141.1|	32.2	No_hit	No_hit	No_hit	No_hit	No_hit	No_hit	No_hit	No_hit	No_hit	No_hit	No_hit	No_hit	No_hit	No_hit	No_hit	No_hit	No_hit	No_hit	gi|238938801|emb|CAR26977.1|	40.91	No_hit	No_hit	No_hit	No_hit	No_hit	No_hit	No_hit	No_hit	no	40.91	316
g317.t1	No_hit	No_hit	gi|317038287|ref|XP_001401983.2|	44.92	gi|68486871|ref|XP_712715.1|	47.77	gi|241953135|ref|XP_002419289.1|	46.84	gi|50288851|ref|XP_446855.1|	50	gi|255726502|ref|XP_002548177.1|	48.98	gi|260946809|ref|XP_002617702.1|	48.47	gi|294656869|ref|XP_459189.2|	48.21	gi|50305417|ref|XP_452668.1|	47.99	gi|255718051|ref|XP_002555306.1|	54.57	gi|149240880|ref|XP_001526246.1|	47.38	gi|254573856|ref|XP_002494037.1|	48.88	gi|320583914|gb|EFW98127.1|	60.33	gi|342302963|emb|CCC70740.1|	46.75	gi|146422574|ref|XP_001487223.1|	48.1	gi|238941611|emb|CAR29784.1|	48.42	gi|50554177|ref|XP_504497.1|	52.37	gi|156845317|ref|XP_001645550.1|	47.15	gi|150863952|ref|XP_001382608.2|	47.84	gi|6320500|ref|NP_010580.1|	45.54	no	48.1	317
g318.t1	No_hit	No_hit	No_hit	No_hit	gi|68475814|ref|XP_717980.1|	29.27	No_hit	No_hit	No_hit	No_hit	gi|255725762|ref|XP_002547810.1|	38.57	No_hit	No_hit	No_hit	No_hit	No_hit	No_hit	No_hit	No_hit	No_hit	No_hit	gi|254571905|ref|XP_002493062.1|	27.32	gi|320583915|gb|EFW98128.1|	34.26	No_hit	No_hit	No_hit	No_hit	gi|238941303|emb|CAR29476.1|	25.94	No_hit	No_hit	No_hit	No_hit	No_hit	No_hit	No_hit	No_hit	no	29.27	318
g319.t1	No_hit	No_hit	No_hit	No_hit	gi|68488175|ref|XP_712048.1|	31.25	No_hit	No_hit	No_hit	No_hit	No_hit	No_hit	No_hit	No_hit	No_hit	No_hit	No_hit	No_hit	No_hit	No_hit	No_hit	No_hit	No_hit	No_hit	No_hit	No_hit	No_hit	No_hit	No_hit	No_hit	No_hit	No_hit	No_hit	No_hit	No_hit	No_hit	No_hit	No_hit	No_hit	No_hit	no	31.25	319
g320.t1	No_hit	No_hit	No_hit	No_hit	gi|68477575|ref|XP_717100.1|	39.16	No_hit	No_hit	No_hit	No_hit	gi|255721187|ref|XP_002545528.1|	40.85	No_hit	No_hit	No_hit	No_hit	No_hit	No_hit	No_hit	No_hit	No_hit	No_hit	gi|254574152|ref|XP_002494185.1|	45.32	gi|320583312|gb|EFW97527.1|	46.26	No_hit	No_hit	No_hit	No_hit	gi|238938546|emb|CAR26723.1|	38.03	No_hit	No_hit	No_hit	No_hit	gi|126139023|ref|XP_001386034.1|	43.33	No_hit	No_hit	no	42.09	320
g321.t1	gi|45184782|ref|NP_982500.1|	42.9	gi|145257771|ref|XP_001401845.1|	34.38	gi|68477577|ref|XP_717101.1|	43.28	gi|241954622|ref|XP_002420032.1|	45.49	gi|50291509|ref|XP_448187.1|	39.18	gi|255721185|ref|XP_002545527.1|	44.57	gi|260941710|ref|XP_002615021.1|	36.23	gi|294657150|ref|XP_459465.2|	38.12	gi|50305789|ref|XP_452855.1|	39.83	gi|255716464|ref|XP_002554513.1|	41.82	gi|149237456|ref|XP_001524605.1|	39.59	gi|254574154|ref|XP_002494186.1|	46.2	gi|320583311|gb|EFW97526.1|	60.9	gi|342303698|emb|CCC71480.1|	41.86	gi|146421625|ref|XP_001486757.1|	37.29	gi|238939148|emb|CAR27324.1|	41.67	gi|50546663|ref|XP_500801.1|	38.04	gi|156837512|ref|XP_001642780.1|	41.44	gi|150866585|ref|XP_001386234.2|	41.81	gi|6320517|ref|NP_010597.1|	39.82	yes	41.555	321
g322.t1	No_hit	No_hit	No_hit	No_hit	No_hit	No_hit	No_hit	No_hit	No_hit	No_hit	gi|255722521|ref|XP_002546195.1|	33.33	No_hit	No_hit	No_hit	No_hit	No_hit	No_hit	No_hit	No_hit	No_hit	No_hit	No_hit	No_hit	gi|320583311|gb|EFW97526.1|	39.13	No_hit	No_hit	No_hit	No_hit	gi|238939148|emb|CAR27324.1|	24.49	No_hit	No_hit	No_hit	No_hit	No_hit	No_hit	No_hit	No_hit	no	33.33	322
g323.t1	gi|45201448|ref|NP_987018.1|	29.37	gi|145237522|ref|XP_001391408.1|	32.78	gi|68483723|ref|XP_714220.1|	29.61	gi|241959168|ref|XP_002422303.1|	30.42	gi|50289349|ref|XP_447105.1|	32.32	gi|255726846|ref|XP_002548349.1|	27.8	gi|260947452|ref|XP_002618023.1|	34.13	gi|294657170|ref|XP_002770405.1|	31.48	gi|50304067|ref|XP_451983.1|	32.78	gi|255720442|ref|XP_002556501.1|	31.89	gi|149235395|ref|XP_001523576.1|	30.23	gi|254574156|ref|XP_002494187.1|	42.09	gi|320583310|gb|EFW97525.1|	44.19	gi|342302994|emb|CCC70771.1|	32.03	gi|146416281|ref|XP_001484110.1|	34.33	gi|238939769|emb|CAR27944.1|	33.92	gi|50546659|ref|XP_500799.1|	37.33	gi|156837311|ref|XP_001642684.1|	33.56	gi|150866480|ref|XP_001386102.2|	27.94	gi|6320526|ref|NP_010606.1|	30.9	yes	32.175	323
g324.t1	No_hit	No_hit	No_hit	No_hit	gi|68483723|ref|XP_714220.1|	24.07	No_hit	No_hit	No_hit	No_hit	gi|255726846|ref|XP_002548349.1|	20.66	No_hit	No_hit	No_hit	No_hit	No_hit	No_hit	No_hit	No_hit	No_hit	No_hit	No_hit	No_hit	No_hit	No_hit	No_hit	No_hit	No_hit	No_hit	gi|238940042|emb|CAR28217.1|	33.33	No_hit	No_hit	No_hit	No_hit	No_hit	No_hit	No_hit	No_hit	no	24.07	324
g325.t1	No_hit	No_hit	No_hit	No_hit	gi|68474590|ref|XP_718668.1|	30.3	No_hit	No_hit	No_hit	No_hit	gi|255723149|ref|XP_002546508.1|	21.65	No_hit	No_hit	No_hit	No_hit	No_hit	No_hit	No_hit	No_hit	No_hit	No_hit	No_hit	No_hit	No_hit	No_hit	No_hit	No_hit	No_hit	No_hit	gi|238939771|emb|CAR27946.1|	32.31	No_hit	No_hit	No_hit	No_hit	No_hit	No_hit	No_hit	No_hit	no	30.3	325
g326.t1	gi|45190832|ref|NP_985086.1|	50.45	gi|145256471|ref|XP_001401404.1|	49.58	gi|68475803|ref|XP_718108.1|	51.67	gi|241956876|ref|XP_002421158.1|	51.26	gi|50285933|ref|XP_445395.1|	50.88	gi|255732377|ref|XP_002551112.1|	50.79	gi|260949325|ref|XP_002618959.1|	53.45	gi|294655165|ref|XP_457271.2|	50	gi|50304845|ref|XP_452378.1|	54.63	gi|255716426|ref|XP_002554494.1|	51.72	gi|149236587|ref|XP_001524171.1|	49.58	gi|254566719|ref|XP_002490470.1|	65.22	gi|320583309|gb|EFW97524.1|	64.1	gi|342301584|emb|CCC69354.1|	52.59	gi|146422874|ref|XP_001487371.1|	50	gi|238937492|emb|CAR25670.1|	48.62	gi|50547263|ref|XP_501101.1|	50.43	gi|156846063|ref|XP_001645920.1|	54.55	gi|150864786|ref|XP_001383759.2|	51.64	gi|6324515|ref|NP_014584.1|	52.14	yes	51.45	326
g327.t1	gi|45190832|ref|NP_985086.1|	46.63	gi|145256471|ref|XP_001401404.1|	44.98	gi|68475803|ref|XP_718108.1|	47.83	gi|241956876|ref|XP_002421158.1|	48.06	gi|50285933|ref|XP_445395.1|	49.13	gi|255732377|ref|XP_002551112.1|	47.77	gi|260949325|ref|XP_002618959.1|	49.12	gi|294655165|ref|XP_457271.2|	48.15	gi|50304845|ref|XP_452378.1|	52.18	gi|255716426|ref|XP_002554494.1|	49.9	gi|149236587|ref|XP_001524171.1|	45.51	gi|254566719|ref|XP_002490470.1|	56.39	gi|320583309|gb|EFW97524.1|	61.22	gi|342301584|emb|CCC69354.1|	48.81	gi|146422874|ref|XP_001487371.1|	48.17	gi|238937492|emb|CAR25670.1|	50.19	gi|50547263|ref|XP_501101.1|	49.8	gi|156846063|ref|XP_001645920.1|	50.49	gi|150864786|ref|XP_001383759.2|	49.51	gi|6324515|ref|NP_014584.1|	48.83	yes	48.975	327
g328.t1	gi|302306463|ref|NP_982877.2|	47.37	gi|145248636|ref|XP_001400657.1|	48	gi|68481466|ref|XP_715372.1|	57.28	gi|241951036|ref|XP_002418240.1|	57.28	gi|50287303|ref|XP_446081.1|	56.13	gi|255724224|ref|XP_002547041.1|	59.71	gi|260949014|ref|XP_002618804.1|	52.2	gi|50426243|ref|XP_461718.1|	55.39	gi|50305071|ref|XP_452494.1|	57.89	gi|255717759|ref|XP_002555160.1|	56.25	gi|149248354|ref|XP_001528564.1|	58.62	gi|254572027|ref|XP_002493123.1|	61.35	gi|320581276|gb|EFW95497.1|	62.38	gi|342300002|emb|CCC67758.1|	59.81	gi|146418603|ref|XP_001485267.1|	58.82	gi|238939831|emb|CAR28006.1|	57.89	gi|50553252|ref|XP_504036.1|	50.24	gi|156837382|ref|XP_001642718.1|	56.73	gi|150863761|ref|XP_001382341.2|	57.35	gi|6320607|ref|NP_010687.1|	60.29	yes	57.315	328
g329.t1	No_hit	No_hit	gi|317037940|ref|XP_001401374.2|	41.76	gi|68471619|ref|XP_720116.1|	52.66	gi|241953003|ref|XP_002419223.1|	51.6	No_hit	No_hit	gi|255726708|ref|XP_002548280.1|	51.6	gi|260943974|ref|XP_002616285.1|	47.57	gi|50425971|ref|XP_461582.1|	49.21	No_hit	No_hit	No_hit	No_hit	gi|149245614|ref|XP_001527284.1|	50	gi|254571343|ref|XP_002492781.1|	53.89	gi|320581275|gb|EFW95496.1|	53.89	No_hit	No_hit	gi|146413431|ref|XP_001482686.1|	51.32	gi|238940669|emb|CAR28843.1|	33.33	gi|50543070|ref|XP_499701.1|	46.99	No_hit	No_hit	gi|126137367|ref|XP_001385207.1|	47.31	No_hit	No_hit	no	50	329
g330.t1	No_hit	No_hit	No_hit	No_hit	gi|68481134|ref|XP_715482.1|	30.23	No_hit	No_hit	No_hit	No_hit	gi|255723157|ref|XP_002546512.1|	24.19	No_hit	No_hit	No_hit	No_hit	No_hit	No_hit	No_hit	No_hit	No_hit	No_hit	No_hit	No_hit	No_hit	No_hit	No_hit	No_hit	No_hit	No_hit	gi|238937721|emb|CAR25899.1|	39.13	No_hit	No_hit	No_hit	No_hit	No_hit	No_hit	No_hit	No_hit	no	30.23	330
g331.t1	gi|45198653|ref|NP_985682.1|	34.09	gi|145231921|ref|XP_001399429.1|	31.66	gi|68475127|ref|XP_718449.1|	33.84	gi|241948221|ref|XP_002416833.1|	38.06	gi|50290259|ref|XP_447561.1|	32.71	gi|255730491|ref|XP_002550170.1|	37.54	gi|260944130|ref|XP_002616363.1|	33.87	gi|294659593|ref|XP_461998.2|	35.72	gi|50308179|ref|XP_454090.1|	32.83	gi|255717110|ref|XP_002554836.1|	32.91	gi|149244138|ref|XP_001526612.1|	34.89	gi|254570291|ref|XP_002492255.1|	43	gi|320581274|gb|EFW95495.1|	40.13	gi|342303756|emb|CCC71539.1|	34.13	gi|146418186|ref|XP_001485059.1|	33.29	gi|238939817|emb|CAR27992.1|	31.74	gi|50549885|ref|XP_502414.1|	33.47	gi|156846303|ref|XP_001646039.1|	31.95	gi|150951449|ref|XP_001387769.2|	32.44	gi|6324715|ref|NP_014784.1|	34.01	yes	33.855	331
g332.t1	gi|302308680|ref|NP_985681.2|	64.56	gi|145253767|ref|XP_001398396.1|	68.73	gi|68475125|ref|XP_718448.1|	75.27	gi|241948219|ref|XP_002416832.1|	74.91	gi|50290257|ref|XP_447560.1|	64.52	gi|255730485|ref|XP_002550167.1|	74.91	gi|260944128|ref|XP_002616362.1|	75.62	gi|50426799|ref|XP_461997.1|	75.64	gi|50308181|ref|XP_454091.1|	68.35	gi|255717731|ref|XP_002555146.1|	65.02	gi|149244140|ref|XP_001526613.1|	77.82	gi|254571903|ref|XP_002493061.1|	71.53	gi|320581273|gb|EFW95494.1|	83.7	gi|342303757|emb|CCC71540.1|	65.59	gi|146418184|ref|XP_001485058.1|	77.45	gi|238939818|emb|CAR27993.1|	67.65	gi|210076220|ref|XP_504333.2|	75.37	gi|156838644|ref|XP_001643024.1|	64.52	gi|126273963|ref|XP_001387359.1|	75.27	gi|6324716|ref|NP_014785.1|	65.02	yes	73.22	332
g333.t1	No_hit	No_hit	No_hit	No_hit	gi|68464715|ref|XP_723435.1|	50	No_hit	No_hit	No_hit	No_hit	gi|255727326|ref|XP_002548589.1|	33.33	No_hit	No_hit	No_hit	No_hit	No_hit	No_hit	No_hit	No_hit	No_hit	No_hit	No_hit	No_hit	No_hit	No_hit	No_hit	No_hit	No_hit	No_hit	gi|238939925|emb|CAR28100.1|	39.58	No_hit	No_hit	No_hit	No_hit	No_hit	No_hit	No_hit	No_hit	no	39.58	333
g334.t1	No_hit	No_hit	No_hit	No_hit	gi|68488651|ref|XP_711834.1|	42.5	No_hit	No_hit	No_hit	No_hit	gi|255729270|ref|XP_002549560.1|	30.19	No_hit	No_hit	No_hit	No_hit	No_hit	No_hit	No_hit	No_hit	No_hit	No_hit	No_hit	No_hit	No_hit	No_hit	No_hit	No_hit	No_hit	No_hit	gi|238937529|emb|CAR25707.1|	31.25	No_hit	No_hit	No_hit	No_hit	No_hit	No_hit	No_hit	No_hit	no	31.25	334
g335.t1	No_hit	No_hit	No_hit	No_hit	No_hit	No_hit	No_hit	No_hit	No_hit	No_hit	No_hit	No_hit	No_hit	No_hit	No_hit	No_hit	No_hit	No_hit	No_hit	No_hit	No_hit	No_hit	gi|254571609|ref|XP_002492914.1|	62.92	gi|320580667|gb|EFW94889.1|	63.74	No_hit	No_hit	No_hit	No_hit	gi|238937918|emb|CAR26095.1|	50	No_hit	No_hit	No_hit	No_hit	No_hit	No_hit	No_hit	No_hit	no	62.92	335
g336.t1	No_hit	No_hit	gi|145235079|ref|XP_001390188.1|	52.45	gi|68473539|ref|XP_719094.1|	25.29	No_hit	No_hit	No_hit	No_hit	gi|255732167|ref|XP_002551007.1|	28	No_hit	No_hit	No_hit	No_hit	No_hit	No_hit	No_hit	No_hit	No_hit	No_hit	gi|254571611|ref|XP_002492915.1|	63.12	gi|320580667|gb|EFW94889.1|	54.85	No_hit	No_hit	No_hit	No_hit	gi|238940492|emb|CAR28666.1|	30.3	No_hit	No_hit	No_hit	No_hit	No_hit	No_hit	No_hit	No_hit	no	41.375	336
g337.t1	gi|302307185|ref|NP_983764.2|	54.69	gi|317036033|ref|XP_001397495.2|	43.75	gi|68479054|ref|XP_716461.1|	57.29	gi|241959370|ref|XP_002422404.1|	58.33	gi|50292633|ref|XP_448749.1|	50.26	gi|255723004|ref|XP_002546436.1|	55.73	gi|260948890|ref|XP_002618742.1|	57.81	gi|50405621|ref|XP_456447.1|	57.29	gi|50304009|ref|XP_451954.1|	58.85	gi|255716774|ref|XP_002554668.1|	56.25	gi|149235285|ref|XP_001523521.1|	51.04	No_hit	No_hit	gi|320580666|gb|EFW94888.1|	61.46	gi|342299915|emb|CCC67671.1|	55.21	gi|146419924|ref|XP_001485921.1|	54.69	gi|238939236|emb|CAR27412.1|	50.52	gi|50545914|ref|XP_500495.1|	54.17	gi|156843597|ref|XP_001644865.1|	52.08	gi|126134691|ref|XP_001383870.1|	58.33	gi|6319582|ref|NP_009664.1|	56.25	no	55.73	337
g338.t1	No_hit	No_hit	No_hit	No_hit	gi|68465148|ref|XP_723273.1|	40.61	gi|241949575|ref|XP_002417510.1|	41.21	No_hit	No_hit	gi|255728091|ref|XP_002548971.1|	40.61	gi|260941732|ref|XP_002615032.1|	34.04	No_hit	No_hit	No_hit	No_hit	No_hit	No_hit	gi|149239576|ref|XP_001525664.1|	38.51	No_hit	No_hit	gi|320581816|gb|EFW96035.1|	55.79	No_hit	No_hit	No_hit	No_hit	gi|238937392|emb|CAR25570.1|	32.93	No_hit	No_hit	No_hit	No_hit	No_hit	No_hit	No_hit	No_hit	no	40.61	338
g339.t1	No_hit	No_hit	No_hit	No_hit	gi|68473340|ref|XP_719228.1|	29.87	No_hit	No_hit	No_hit	No_hit	gi|255733052|ref|XP_002551449.1|	30.49	No_hit	No_hit	No_hit	No_hit	No_hit	No_hit	No_hit	No_hit	No_hit	No_hit	No_hit	No_hit	No_hit	No_hit	No_hit	No_hit	No_hit	No_hit	gi|238938603|emb|CAR26779.1|	34.15	No_hit	No_hit	No_hit	No_hit	No_hit	No_hit	No_hit	No_hit	no	30.49	339
g340.t1	gi|302308611|ref|NP_985595.2|	43.69	gi|317028285|ref|XP_001390388.2|	48.66	gi|68465433|ref|XP_723078.1|	45.63	gi|241953219|ref|XP_002419331.1|	44.47	No_hit	No_hit	gi|255726206|ref|XP_002548029.1|	44.06	gi|260940823|ref|XP_002615251.1|	45.34	gi|294655557|ref|XP_457715.2|	48.37	gi|50310503|ref|XP_455271.1|	51.64	gi|255712535|ref|XP_002552550.1|	47.8	gi|149236157|ref|XP_001523956.1|	41.34	No_hit	No_hit	gi|320581282|gb|EFW95503.1|	51.92	No_hit	No_hit	gi|146420122|ref|XP_001486019.1|	49.58	gi|238937393|emb|CAR25571.1|	53.01	gi|50552111|ref|XP_503530.1|	49.54	No_hit	No_hit	gi|126132124|ref|XP_001382587.1|	49.05	No_hit	No_hit	no	48.37	340
g341.t1	No_hit	No_hit	No_hit	No_hit	gi|68473764|ref|XP_718985.1|	51.67	No_hit	No_hit	No_hit	No_hit	gi|255730331|ref|XP_002550090.1|	40.7	No_hit	No_hit	No_hit	No_hit	No_hit	No_hit	No_hit	No_hit	No_hit	No_hit	No_hit	No_hit	No_hit	No_hit	No_hit	No_hit	No_hit	No_hit	gi|238941575|emb|CAR29748.1|	40.23	No_hit	No_hit	No_hit	No_hit	No_hit	No_hit	No_hit	No_hit	no	40.7	341
g342.t1	gi|45190458|ref|NP_984712.1|	38	gi|145235908|ref|XP_001390602.1|	35.27	gi|68464949|ref|XP_723552.1|	42.78	gi|241949725|ref|XP_002417585.1|	42.78	gi|50291643|ref|XP_448254.1|	37.67	gi|255728269|ref|XP_002549060.1|	46.35	gi|260944594|ref|XP_002616595.1|	43.88	gi|294656338|ref|XP_458598.2|	44.67	gi|50303839|ref|XP_451866.1|	40.58	gi|255716196|ref|XP_002554379.1|	44.44	gi|149239600|ref|XP_001525676.1|	45.89	gi|254571479|ref|XP_002492849.1|	54.69	gi|320580677|gb|EFW94899.1|	55.24	gi|342304183|emb|CCC71970.1|	37	gi|146414373|ref|XP_001483157.1|	42.27	gi|238939061|emb|CAR27237.1|	40.72	gi|50554929|ref|XP_504873.1|	42.93	gi|156847027|ref|XP_001646399.1|	39.9	gi|150864847|ref|XP_001383832.2|	46.88	gi|6322274|ref|NP_012348.1|	37.37	yes	42.78	342
g343.t1	No_hit	No_hit	No_hit	No_hit	gi|68489555|ref|XP_711396.1|	61.11	No_hit	No_hit	No_hit	No_hit	gi|255726922|ref|XP_002548387.1|	54.55	No_hit	No_hit	No_hit	No_hit	No_hit	No_hit	No_hit	No_hit	No_hit	No_hit	No_hit	No_hit	No_hit	No_hit	No_hit	No_hit	No_hit	No_hit	gi|238939936|emb|CAR28111.1|	45.45	No_hit	No_hit	No_hit	No_hit	No_hit	No_hit	No_hit	No_hit	no	54.55	343
g344.t1	No_hit	No_hit	No_hit	No_hit	No_hit	No_hit	No_hit	No_hit	No_hit	No_hit	No_hit	No_hit	No_hit	No_hit	No_hit	No_hit	No_hit	No_hit	No_hit	No_hit	No_hit	No_hit	No_hit	No_hit	No_hit	No_hit	No_hit	No_hit	No_hit	No_hit	No_hit	No_hit	No_hit	No_hit	No_hit	No_hit	No_hit	No_hit	No_hit	No_hit	no	#VALUE!	344
g345.t1	No_hit	No_hit	No_hit	No_hit	No_hit	No_hit	No_hit	No_hit	No_hit	No_hit	No_hit	No_hit	No_hit	No_hit	No_hit	No_hit	No_hit	No_hit	No_hit	No_hit	No_hit	No_hit	No_hit	No_hit	No_hit	No_hit	No_hit	No_hit	No_hit	No_hit	gi|238939261|emb|CAR27437.1|	48.39	No_hit	No_hit	No_hit	No_hit	No_hit	No_hit	No_hit	No_hit	no	48.39	345
g346.t1	No_hit	No_hit	No_hit	No_hit	No_hit	No_hit	No_hit	No_hit	No_hit	No_hit	gi|255727703|ref|XP_002548777.1|	50	No_hit	No_hit	No_hit	No_hit	No_hit	No_hit	No_hit	No_hit	No_hit	No_hit	No_hit	No_hit	No_hit	No_hit	No_hit	No_hit	No_hit	No_hit	gi|238938477|emb|CAR26654.1|	25.76	No_hit	No_hit	No_hit	No_hit	No_hit	No_hit	No_hit	No_hit	no	37.88	346
g347.t1	No_hit	No_hit	No_hit	No_hit	gi|68483612|ref|XP_714259.1|	45.26	No_hit	No_hit	No_hit	No_hit	gi|255725066|ref|XP_002547462.1|	48.04	gi|260942371|ref|XP_002615484.1|	53	No_hit	No_hit	No_hit	No_hit	No_hit	No_hit	No_hit	No_hit	gi|254571815|ref|XP_002493017.1|	52.48	gi|320580674|gb|EFW94896.1|	52.48	No_hit	No_hit	No_hit	No_hit	gi|238939029|emb|CAR27205.1|	42.05	No_hit	No_hit	No_hit	No_hit	No_hit	No_hit	No_hit	No_hit	no	50.26	347
g348.t1	No_hit	No_hit	No_hit	No_hit	gi|68486804|ref|XP_712756.1|	51.4	gi|241953129|ref|XP_002419286.1|	43.62	gi|50288039|ref|XP_446448.1|	52.81	gi|255726638|ref|XP_002548245.1|	62.16	gi|260946815|ref|XP_002617705.1|	45.77	gi|294656873|ref|XP_459192.2|	46.27	gi|50311577|ref|XP_455813.1|	51.58	No_hit	No_hit	gi|149240859|ref|XP_001526240.1|	64.56	No_hit	No_hit	gi|320580672|gb|EFW94894.1|	42.48	No_hit	No_hit	gi|146422580|ref|XP_001487226.1|	47.15	gi|238938515|emb|CAR26692.1|	46.51	No_hit	No_hit	gi|156839651|ref|XP_001643514.1|	53.85	No_hit	No_hit	gi|6324630|ref|NP_014699.1|	53.85	no	51.4	348
g349.t1	gi|45184963|ref|NP_982681.1|	56.36	No_hit	No_hit	gi|68486804|ref|XP_712756.1|	56.25	gi|241953129|ref|XP_002419286.1|	56.64	gi|50288039|ref|XP_446448.1|	53.64	gi|255726638|ref|XP_002548245.1|	54.87	gi|260946815|ref|XP_002617705.1|	62.96	gi|294656873|ref|XP_459192.2|	61.06	gi|50311577|ref|XP_455813.1|	48.84	gi|255717314|ref|XP_002554938.1|	56.36	gi|149240859|ref|XP_001526240.1|	55.86	gi|254572329|ref|XP_002493274.1|	59.09	gi|320580672|gb|EFW94894.1|	56.8	gi|342301764|emb|CCC69535.1|	51.3	gi|146422580|ref|XP_001487226.1|	63.89	gi|238938515|emb|CAR26692.1|	55.45	gi|50556126|ref|XP_505471.1|	50.94	gi|156839651|ref|XP_001643514.1|	51.26	gi|126132160|ref|XP_001382605.1|	57.72	gi|6324630|ref|NP_014699.1|	53.04	no	56.25	349
g350.t1	No_hit	No_hit	No_hit	No_hit	gi|68483614|ref|XP_714260.1|	60.87	No_hit	No_hit	No_hit	No_hit	gi|255725064|ref|XP_002547461.1|	30.36	No_hit	No_hit	No_hit	No_hit	No_hit	No_hit	No_hit	No_hit	No_hit	No_hit	No_hit	No_hit	No_hit	No_hit	No_hit	No_hit	No_hit	No_hit	gi|238938516|emb|CAR26693.1|	36.11	No_hit	No_hit	No_hit	No_hit	No_hit	No_hit	No_hit	No_hit	no	36.11	350
g351.t1	No_hit	No_hit	No_hit	No_hit	gi|68478699|ref|XP_716618.1|	31.16	gi|241953543|ref|XP_002419493.1|	31.16	gi|50293605|ref|XP_449214.1|	29.95	gi|255732880|ref|XP_002551363.1|	32.71	gi|260946801|ref|XP_002617698.1|	31.63	gi|294656865|ref|XP_459186.2|	31.28	No_hit	No_hit	No_hit	No_hit	No_hit	No_hit	gi|254568240|ref|XP_002491230.1|	34.93	gi|320580670|gb|EFW94892.1|	42.28	No_hit	No_hit	No_hit	No_hit	gi|238938517|emb|CAR26694.1|	26.03	No_hit	No_hit	No_hit	No_hit	No_hit	No_hit	No_hit	No_hit	no	31.28	351
g352.t1	gi|45184965|ref|NP_982683.1|	30.22	gi|145233861|ref|XP_001400303.1|	40.82	gi|68480522|ref|XP_715756.1|	33.98	gi|241958226|ref|XP_002421832.1|	34.36	No_hit	No_hit	gi|255722235|ref|XP_002546052.1|	38	gi|260942020|ref|XP_002615176.1|	38.54	gi|294657410|ref|XP_459718.2|	39.12	gi|50311573|ref|XP_455811.1|	32.66	gi|255717310|ref|XP_002554936.1|	35.17	No_hit	No_hit	gi|254566621|ref|XP_002490421.1|	44.2	gi|320581270|gb|EFW95491.1|	47.24	gi|342301762|emb|CCC69533.1|	47.62	gi|146412896|ref|XP_001482419.1|	34.33	gi|238938513|emb|CAR26690.1|	32.93	No_hit	No_hit	gi|156836845|ref|XP_001642464.1|	36.06	gi|150864726|ref|XP_001383676.2|	38.55	gi|6322924|ref|NP_012997.1|	30.43	no	36.06	352
g353.t1	gi|302308342|ref|NP_985230.2|	61.5	gi|145257753|ref|XP_001401841.1|	58.69	gi|68491108|ref|XP_710646.1|	65.86	gi|241952613|ref|XP_002419028.1|	64.92	gi|50288623|ref|XP_446741.1|	60.91	gi|255729610|ref|XP_002549730.1|	64.1	gi|260940997|ref|XP_002615338.1|	65.78	gi|50425085|ref|XP_461134.1|	64.6	gi|50310525|ref|XP_455282.1|	61.76	gi|255718309|ref|XP_002555435.1|	61.18	gi|149245522|ref|XP_001527238.1|	64.2	gi|254567720|ref|XP_002490970.1|	64.54	gi|320581271|gb|EFW95492.1|	68.88	gi|342300971|emb|CCC68736.1|	59.98	gi|146416219|ref|XP_001484079.1|	65.02	gi|238937323|emb|CAR25501.1|	60.21	gi|210076290|ref|XP_504734.2|	59.92	gi|156846476|ref|XP_001646125.1|	60.27	gi|150866747|ref|XP_001386444.2|	65.26	gi|6322066|ref|NP_012141.1|	60.74	yes	62.93	353
g354.t1	gi|45187698|ref|NP_983921.1|	41.52	gi|145240407|ref|XP_001392850.1|	41.89	gi|68491720|ref|XP_710362.1|	45.8	gi|241953932|ref|XP_002419687.1|	44.73	gi|50286657|ref|XP_445758.1|	43.23	gi|255720793|ref|XP_002545331.1|	44.26	gi|260948772|ref|XP_002618683.1|	42.67	gi|294658303|ref|XP_002770755.1|	43.23	gi|50308555|ref|XP_454280.1|	40.32	gi|255717470|ref|XP_002555016.1|	40.23	gi|149244182|ref|XP_001526634.1|	44.22	gi|254570567|ref|XP_002492393.1|	41.7	gi|320580668|gb|EFW94890.1|	49.45	gi|342301670|emb|CCC69441.1|	40.87	gi|146420951|ref|XP_001486428.1|	45.58	gi|238938673|emb|CAR26849.1|	38.06	gi|50548113|ref|XP_501526.1|	40.68	gi|156843429|ref|XP_001644782.1|	37.11	gi|150865201|ref|XP_001384322.2|	44.21	gi|6324440|ref|NP_014509.1|	39.51	yes	42.28	354
g355.t1	gi|45190456|ref|NP_984710.1|	84.62	gi|145231088|ref|XP_001389808.1|	71.54	gi|68474286|ref|XP_718852.1|	85.38	gi|241949085|ref|XP_002417265.1|	85.38	gi|50291985|ref|XP_448425.1|	83.08	gi|255730040|ref|XP_002549945.1|	85.38	gi|260944034|ref|XP_002616315.1|	83.85	gi|50427203|ref|XP_462214.1|	83.08	gi|50303843|ref|XP_451868.1|	85.38	gi|255714026|ref|XP_002553295.1|	83.08	gi|149246924|ref|XP_001527887.1|	83.85	gi|254565211|ref|XP_002489716.1|	80.77	gi|320582351|gb|EFW96568.1|	84.62	gi|342304186|emb|CCC71973.1|	84.62	gi|146415498|ref|XP_001483719.1|	83.08	gi|238939062|emb|CAR27238.1|	83.08	gi|50549967|ref|XP_502456.1|	80.77	gi|156847031|ref|XP_001646401.1|	85.38	gi|126132390|ref|XP_001382720.1|	83.08	gi|6322271|ref|NP_012345.1|	83.85	yes	83.85	355
g356.t1	No_hit	No_hit	No_hit	No_hit	gi|68469003|ref|XP_721560.1|	35.59	No_hit	No_hit	No_hit	No_hit	gi|255730705|ref|XP_002550277.1|	25.74	No_hit	No_hit	No_hit	No_hit	No_hit	No_hit	No_hit	No_hit	No_hit	No_hit	No_hit	No_hit	No_hit	No_hit	No_hit	No_hit	No_hit	No_hit	gi|238937941|emb|CAR26118.1|	36.23	No_hit	No_hit	No_hit	No_hit	No_hit	No_hit	No_hit	No_hit	no	35.59	356
g357.t1	gi|302309543|ref|NP_986987.2|	37.44	gi|317029592|ref|XP_001391938.2|	34.72	gi|68481987|ref|XP_715011.1|	46.19	gi|241950435|ref|XP_002417940.1|	46.67	gi|50285415|ref|XP_445136.1|	38.61	gi|255728913|ref|XP_002549382.1|	47.14	gi|260940813|ref|XP_002615246.1|	39.8	gi|294659081|ref|XP_461417.2|	43.41	gi|50303155|ref|XP_451515.1|	35.35	gi|255711188|ref|XP_002551877.1|	36.04	gi|149239700|ref|XP_001525726.1|	41.89	gi|254570361|ref|XP_002492290.1|	46.77	gi|320581608|gb|EFW95828.1|	57.22	gi|342301994|emb|CCC69766.1|	37.31	gi|146422342|ref|XP_001487111.1|	42.16	gi|238941406|emb|CAR29579.1|	35.53	gi|50549243|ref|XP_502092.1|	43.28	gi|156844360|ref|XP_001645243.1|	34	gi|150866198|ref|XP_001385707.2|	45.12	gi|6322467|ref|NP_012541.1|	36.41	yes	40.845	357
g358.t1	No_hit	No_hit	No_hit	No_hit	gi|68487585|ref|XP_712341.1|	23.4	No_hit	No_hit	No_hit	No_hit	gi|255727665|ref|XP_002548758.1|	23.77	No_hit	No_hit	No_hit	No_hit	No_hit	No_hit	No_hit	No_hit	No_hit	No_hit	No_hit	No_hit	gi|320583292|gb|EFW97507.1|	30.52	No_hit	No_hit	No_hit	No_hit	gi|238941819|emb|CAR29992.1|	27.91	No_hit	No_hit	No_hit	No_hit	No_hit	No_hit	No_hit	No_hit	no	25.84	358
g359.t1	gi|45190733|ref|NP_984987.1|	50.28	gi|145249534|ref|XP_001401106.1|	42.83	gi|68487510|ref|XP_712376.1|	46.88	gi|241959054|ref|XP_002422246.1|	45.9	gi|50293687|ref|XP_449255.1|	49.73	gi|255727669|ref|XP_002548760.1|	43.59	gi|260944904|ref|XP_002616750.1|	37.96	gi|294657213|ref|XP_459513.2|	45.21	gi|50303643|ref|XP_451763.1|	49.73	gi|255714256|ref|XP_002553410.1|	49.16	gi|149235347|ref|XP_001523552.1|	47.39	gi|254568472|ref|XP_002491346.1|	50.77	gi|320583291|gb|EFW97506.1|	60.5	gi|342299099|emb|CCC66845.1|	50	gi|146417912|ref|XP_001484923.1|	45.29	gi|238938446|emb|CAR26623.1|	48.03	gi|50546699|ref|XP_500819.1|	41.07	gi|156841168|ref|XP_001643959.1|	48.78	No_hit	No_hit	gi|6323579|ref|NP_013650.1|	49.46	no	48.03	359
g360.t1	No_hit	No_hit	No_hit	No_hit	gi|68469799|ref|XP_721151.1|	29.53	gi|241951100|ref|XP_002418272.1|	30.28	No_hit	No_hit	gi|255724144|ref|XP_002547001.1|	33.2	No_hit	No_hit	gi|294659421|ref|XP_461787.2|	35.21	No_hit	No_hit	No_hit	No_hit	No_hit	No_hit	No_hit	No_hit	gi|320583290|gb|EFW97505.1|	43.75	No_hit	No_hit	gi|146418451|ref|XP_001485191.1|	34.62	gi|238939923|emb|CAR28098.1|	23.15	No_hit	No_hit	No_hit	No_hit	No_hit	No_hit	No_hit	No_hit	no	33.2	360
g361.t1	gi|302308284|ref|NP_985161.2|	66.5	gi|317038260|ref|XP_001401953.2|	61.67	gi|68481358|ref|XP_715318.1|	67.49	gi|241951100|ref|XP_002418272.1|	67.25	gi|50292129|ref|XP_448497.1|	64.76	gi|255724144|ref|XP_002547001.1|	67.74	gi|260947632|ref|XP_002618113.1|	67.74	gi|294659421|ref|XP_461787.2|	68.73	gi|50303339|ref|XP_451611.1|	65.01	gi|255717939|ref|XP_002555250.1|	67.99	gi|149248794|ref|XP_001528784.1|	67	gi|254570285|ref|XP_002492252.1|	68.24	gi|320583290|gb|EFW97505.1|	72.21	gi|342302843|emb|CCC70620.1|	66.5	gi|146418451|ref|XP_001485191.1|	70.97	gi|238939923|emb|CAR28098.1|	66	gi|210075228|ref|XP_500551.2|	62.81	gi|156847751|ref|XP_001646759.1|	66	gi|150864142|ref|XP_001382850.2|	67.25	gi|6320665|ref|NP_010745.1|	65.76	yes	67.125	361
g362.t1	gi|302307856|ref|NP_984627.2|	28.62	gi|317030580|ref|XP_001392819.2|	36.64	gi|68469795|ref|XP_721149.1|	40	gi|241951102|ref|XP_002418273.1|	41.2	gi|50294650|ref|XP_449736.1|	31.3	gi|255724142|ref|XP_002547000.1|	39.11	gi|260947672|ref|XP_002618133.1|	37.61	gi|294659422|ref|XP_461788.2|	40.56	gi|50308729|ref|XP_454368.1|	30.45	gi|255718001|ref|XP_002555281.1|	32.27	gi|149248792|ref|XP_001528783.1|	37.66	gi|254570283|ref|XP_002492251.1|	46.62	gi|320583289|gb|EFW97504.1|	43.72	gi|342299613|emb|CCC67369.1|	32.78	gi|146418449|ref|XP_001485190.1|	41.11	gi|238937497|emb|CAR25675.1|	32.92	gi|50546000|ref|XP_500537.1|	38.75	gi|156840989|ref|XP_001643871.1|	28.92	gi|150863752|ref|XP_001382327.2|	38.86	gi|6320681|ref|NP_010761.1|	29.2	yes	37.635	362
g363.t1	gi|302307854|ref|NP_984626.2|	61.17	gi|317032116|ref|XP_001394059.2|	51.96	gi|68491617|ref|XP_710396.1|	35.9	gi|241950445|ref|XP_002417945.1|	56.19	gi|50289455|ref|XP_447159.1|	54.29	gi|255732621|ref|XP_002551234.1|	32.56	No_hit	No_hit	gi|50411066|ref|XP_457014.1|	54.29	gi|50308731|ref|XP_454370.1|	57.14	gi|255717999|ref|XP_002555280.1|	58.1	No_hit	No_hit	gi|254566327|ref|XP_002490274.1|	53.4	gi|320583288|gb|EFW97503.1|	61.17	gi|342303195|emb|CCC70973.1|	54.29	gi|146417701|ref|XP_001484818.1|	52.88	gi|238937496|emb|CAR25674.1|	56.19	gi|50545998|ref|XP_500536.1|	58.65	gi|156840987|ref|XP_001643870.1|	56.19	gi|126274604|ref|XP_001387607.1|	52.43	gi|6324594|ref|NP_014663.1|	56.31	no	55.24	363
g364.t1	No_hit	No_hit	No_hit	No_hit	No_hit	No_hit	No_hit	No_hit	No_hit	No_hit	No_hit	No_hit	No_hit	No_hit	No_hit	No_hit	No_hit	No_hit	No_hit	No_hit	No_hit	No_hit	No_hit	No_hit	No_hit	No_hit	No_hit	No_hit	No_hit	No_hit	No_hit	No_hit	No_hit	No_hit	No_hit	No_hit	No_hit	No_hit	No_hit	No_hit	no	#VALUE!	364
g365.t1	gi|302308844|ref|NP_985956.2|	59.01	gi|317030275|ref|XP_001392237.2|	54.71	gi|68473145|ref|XP_719378.1|	68.66	gi|241959558|ref|XP_002422498.1|	68.16	gi|50286903|ref|XP_445881.1|	60.17	gi|255722804|ref|XP_002546336.1|	67.82	gi|260947576|ref|XP_002618085.1|	62.73	gi|294659382|ref|XP_461745.2|	62.5	gi|50308193|ref|XP_454097.1|	58.33	gi|255717987|ref|XP_002555274.1|	63.13	gi|149235047|ref|XP_001523402.1|	65.53	gi|254564635|ref|XP_002489428.1|	70	gi|320583286|gb|EFW97501.1|	70.23	gi|342303199|emb|CCC70977.1|	65.28	gi|146418529|ref|XP_001485230.1|	65.99	gi|238938827|emb|CAR27003.1|	59.72	gi|50546010|ref|XP_500542.1|	58.12	gi|156847725|ref|XP_001646746.1|	59.4	gi|126276259|ref|XP_001386974.1|	63.55	gi|6321801|ref|NP_011877.1|	55.51	yes	62.93	365
g366.t1	gi|45198926|ref|NP_985955.1|	31.5	No_hit	No_hit	gi|68473141|ref|XP_719376.1|	39.56	gi|241959556|ref|XP_002422497.1|	38.67	No_hit	No_hit	gi|255722806|ref|XP_002546337.1|	37.39	gi|260947574|ref|XP_002618084.1|	40.27	gi|294659381|ref|XP_461744.2|	38.26	gi|50308191|ref|XP_454096.1|	29.52	No_hit	No_hit	gi|149235045|ref|XP_001523401.1|	39.09	gi|254564637|ref|XP_002489429.1|	38.01	gi|320583285|gb|EFW97500.1|	49.77	No_hit	No_hit	gi|146418539|ref|XP_001485235.1|	39.55	gi|238938826|emb|CAR27002.1|	31.07	gi|50546008|ref|XP_500541.1|	36.19	No_hit	No_hit	gi|308198305|ref|XP_001386971.2|	38.36	No_hit	No_hit	no	38.31	366
g367.t1	No_hit	No_hit	No_hit	No_hit	gi|68464915|ref|XP_723535.1|	30.99	gi|241949695|ref|XP_002417570.1|	32.72	No_hit	No_hit	gi|255728307|ref|XP_002549079.1|	31.53	gi|260939944|ref|XP_002614272.1|	33.94	gi|294655292|ref|XP_457409.2|	30.09	No_hit	No_hit	No_hit	No_hit	No_hit	No_hit	gi|254571593|ref|XP_002492906.1|	39.25	gi|320581051|gb|EFW95273.1|	44.14	No_hit	No_hit	gi|146420128|ref|XP_001486022.1|	30.97	gi|238939995|emb|CAR28170.1|	25.37	No_hit	No_hit	No_hit	No_hit	gi|126132104|ref|XP_001382577.1|	31.7	No_hit	No_hit	no	31.615	367
g368.t1	gi|302308470|ref|NP_985394.2|	38.63	No_hit	No_hit	gi|68486703|ref|XP_712780.1|	38.46	gi|241954044|ref|XP_002419743.1|	37.2	gi|50292721|ref|XP_448793.1|	41.22	gi|255720777|ref|XP_002545323.1|	40.08	No_hit	No_hit	gi|294658280|ref|XP_460612.2|	45.68	gi|50307307|ref|XP_453632.1|	38.2	gi|255719444|ref|XP_002556002.1|	41.74	gi|149236894|ref|XP_001524324.1|	39.52	gi|254569000|ref|XP_002491610.1|	43.51	gi|320581050|gb|EFW95272.1|	50.85	gi|342302192|emb|CCC69965.1|	40.43	gi|146419464|ref|XP_001485694.1|	37.9	gi|238942854|emb|CAR31025.1|	41.49	No_hit	No_hit	gi|156848692|ref|XP_001647227.1|	45.81	gi|126134930|ref|XP_001383989.1|	38.93	gi|6323842|ref|NP_013913.1|	42.86	no	40.43	368
g369.t1	gi|45201290|ref|NP_986860.1|	65.69	gi|145232046|ref|XP_001399488.1|	52.94	gi|68478713|ref|XP_716625.1|	65.79	gi|241953557|ref|XP_002419500.1|	65.94	gi|50289227|ref|XP_447044.1|	66.26	gi|255726074|ref|XP_002547963.1|	66.87	gi|260948536|ref|XP_002618565.1|	65.68	gi|50421263|ref|XP_459177.1|	66.15	gi|50310051|ref|XP_455039.1|	65.54	gi|255715543|ref|XP_002554053.1|	65.38	gi|149241000|ref|XP_001526257.1|	63.85	gi|254572802|ref|XP_002493510.1|	63.37	gi|320582038|gb|EFW96257.1|	67.86	gi|342300522|emb|CCC68284.1|	65.53	gi|146422556|ref|XP_001487214.1|	65.69	gi|238940731|emb|CAR28905.1|	62.46	gi|50545659|ref|XP_500368.1|	57.43	gi|156838595|ref|XP_001643000.1|	65.49	gi|126132180|ref|XP_001382615.1|	64.86	gi|6325164|ref|NP_015232.1|	64.82	yes	65.535	369
g370.t1	gi|302309155|ref|NP_986408.2|	53.79	gi|317028280|ref|XP_001390382.2|	48.68	gi|68478711|ref|XP_716624.1|	54.3	gi|241953555|ref|XP_002419499.1|	54.3	gi|50293827|ref|XP_449325.1|	61.9	gi|255726076|ref|XP_002547964.1|	56.95	gi|260948538|ref|XP_002618566.1|	58.96	gi|50421265|ref|XP_459178.1|	55.63	gi|50309047|ref|XP_454529.1|	55.63	gi|255715399|ref|XP_002553981.1|	59.6	gi|149240993|ref|XP_001526256.1|	56.29	gi|254572798|ref|XP_002493508.1|	61.59	gi|320582037|gb|EFW96256.1|	66.45	gi|342301454|emb|CCC69223.1|	61.59	gi|146422558|ref|XP_001487215.1|	53.69	gi|238940460|emb|CAR28634.1|	59.6	gi|50546669|ref|XP_500804.1|	52.63	gi|156846280|ref|XP_001646028.1|	58.28	gi|150863957|ref|XP_001382614.2|	55.78	gi|6325207|ref|NP_015275.1|	61.59	yes	56.62	370
g371.t1	No_hit	No_hit	gi|317034429|ref|XP_001396340.2|	30.45	gi|68491816|ref|XP_710303.1|	35.56	gi|241951708|ref|XP_002418576.1|	35.81	gi|50294171|ref|XP_449497.1|	30.83	gi|255725118|ref|XP_002547488.1|	34.22	gi|260950395|ref|XP_002619494.1|	33.95	gi|294658039|ref|XP_002770541.1|	32.06	gi|50308151|ref|XP_454076.1|	31.85	gi|255717138|ref|XP_002554850.1|	35.65	gi|149245094|ref|XP_001527081.1|	31.89	gi|254565931|ref|XP_002490076.1|	43.7	gi|320582036|gb|EFW96255.1|	57.66	gi|342303427|emb|CCC71206.1|	30.23	gi|146414864|ref|XP_001483402.1|	31.42	gi|238942691|emb|CAR30862.1|	29.6	gi|50555902|ref|XP_505359.1|	32.46	gi|156846287|ref|XP_001646031.1|	29.09	gi|150865050|ref|XP_001384102.2|	31.94	gi|6324329|ref|NP_014399.1|	31.2	no	31.94	371
g372.t1	gi|45185426|ref|NP_983143.1|	32.21	gi|145250185|ref|XP_001396606.1|	27.39	gi|68468959|ref|XP_721538.1|	33.06	gi|241948537|ref|XP_002416991.1|	33.33	gi|50294414|ref|XP_449618.1|	34.7	gi|255731161|ref|XP_002550505.1|	33.06	gi|260944994|ref|XP_002616795.1|	33.97	gi|294659670|ref|XP_462074.2|	36.24	gi|50310057|ref|XP_455042.1|	31.79	gi|255715549|ref|XP_002554056.1|	31.94	gi|149244362|ref|XP_001526724.1|	31.38	gi|254565935|ref|XP_002490078.1|	40.5	gi|320582035|gb|EFW96254.1|	42.13	gi|342300520|emb|CCC68282.1|	33.93	gi|146415242|ref|XP_001483591.1|	31.59	gi|238940734|emb|CAR28908.1|	30.61	gi|50547211|ref|XP_501075.1|	32.73	gi|156847170|ref|XP_001646470.1|	32.72	gi|150866041|ref|XP_001385510.2|	34.6	gi|6325162|ref|NP_015230.1|	32.8	yes	32.93	372
g373.t1	No_hit	No_hit	No_hit	No_hit	gi|68482769|ref|XP_714694.1|	26.45	gi|241953465|ref|XP_002419454.1|	26.59	gi|50286461|ref|XP_445659.1|	25.55	gi|255725810|ref|XP_002547831.1|	25.95	gi|260940869|ref|XP_002615274.1|	26.09	gi|294655962|ref|XP_458196.2|	27.05	gi|50311279|ref|XP_455664.1|	24.31	gi|255711284|ref|XP_002551925.1|	25.16	gi|149245906|ref|XP_001527423.1|	27.55	gi|254571719|ref|XP_002492969.1|	28.82	gi|320582032|gb|EFW96251.1|	32.52	gi|342298964|emb|CCC66708.1|	29.62	gi|146416497|ref|XP_001484218.1|	25.94	gi|238938281|emb|CAR26458.1|	27.33	No_hit	No_hit	gi|156848018|ref|XP_001646892.1|	27.13	gi|150864239|ref|XP_001382980.2|	24.5	No_hit	No_hit	no	26.52	373
g374.t1	No_hit	No_hit	gi|145249066|ref|XP_001400872.1|	36.92	gi|68490250|ref|XP_711046.1|	34.82	gi|241959132|ref|XP_002422285.1|	34.91	gi|50293309|ref|XP_449066.1|	49.24	gi|255726872|ref|XP_002548362.1|	36.66	gi|260944936|ref|XP_002616766.1|	31.31	gi|50428015|ref|XP_462620.1|	34.53	gi|50304451|ref|XP_452175.1|	52.65	gi|255715837|ref|XP_002554200.1|	50.46	gi|149235369|ref|XP_001523563.1|	35.16	gi|254566383|ref|XP_002490302.1|	29.21	No_hit	No_hit	gi|342302764|emb|CCC70540.1|	48.53	gi|146412129|ref|XP_001482036.1|	33.54	gi|238938481|emb|CAR26658.1|	48.08	gi|50549235|ref|XP_502088.1|	31.31	gi|156848364|ref|XP_001647064.1|	46.81	gi|150864925|ref|XP_001383940.2|	32.59	gi|6321673|ref|NP_011750.1|	49.25	no	35.91	374
g375.t1	gi|302309034|ref|NP_986217.2|	32.1	gi|317035274|ref|XP_001396578.2|	30.58	gi|68474640|ref|XP_718693.1|	37.3	gi|241957788|ref|XP_002421613.1|	36.99	gi|50289319|ref|XP_447090.1|	35.62	gi|255728695|ref|XP_002549273.1|	36.11	gi|260944906|ref|XP_002616751.1|	33.23	gi|294657803|ref|XP_460103.2|	36.59	gi|50304689|ref|XP_452300.1|	30.77	gi|255716066|ref|XP_002554314.1|	31.68	gi|149246738|ref|XP_001527794.1|	34.38	gi|254573932|ref|XP_002494075.1|	32.6	gi|320582031|gb|EFW96250.1|	39.18	gi|342298873|emb|CCC66619.1|	32.2	gi|146416557|ref|XP_001484248.1|	34.48	gi|238938548|emb|CAR26725.1|	35.09	gi|50550403|ref|XP_502674.1|	31.13	No_hit	No_hit	gi|150866875|ref|XP_001386614.2|	37.23	gi|330443692|ref|NP_014128.2|	32.61	no	34.38	375
g376.t1	No_hit	No_hit	No_hit	No_hit	gi|68467181|ref|XP_722252.1|	29.55	No_hit	No_hit	No_hit	No_hit	gi|255728695|ref|XP_002549273.1|	28.89	No_hit	No_hit	No_hit	No_hit	No_hit	No_hit	No_hit	No_hit	No_hit	No_hit	No_hit	No_hit	No_hit	No_hit	No_hit	No_hit	No_hit	No_hit	gi|238940819|emb|CAR28993.1|	30.3	No_hit	No_hit	No_hit	No_hit	No_hit	No_hit	No_hit	No_hit	no	29.55	376
g377.t1	No_hit	No_hit	No_hit	No_hit	gi|68465493|ref|XP_723108.1|	27.78	No_hit	No_hit	No_hit	No_hit	gi|255723804|ref|XP_002546831.1|	42.31	No_hit	No_hit	No_hit	No_hit	No_hit	No_hit	No_hit	No_hit	No_hit	No_hit	No_hit	No_hit	gi|320582030|gb|EFW96249.1|	34.85	No_hit	No_hit	No_hit	No_hit	gi|238937699|emb|CAR25877.1|	40	No_hit	No_hit	No_hit	No_hit	No_hit	No_hit	No_hit	No_hit	no	37.425	377
g378.t1	No_hit	No_hit	gi|145258080|ref|XP_001401936.1|	37.82	gi|68474608|ref|XP_718677.1|	40.29	gi|241952723|ref|XP_002419083.1|	42.34	No_hit	No_hit	gi|255722703|ref|XP_002546286.1|	43.36	gi|260941400|ref|XP_002614866.1|	46.04	gi|294655514|ref|XP_457663.2|	39.61	No_hit	No_hit	No_hit	No_hit	gi|149249030|ref|XP_001528854.1|	44.29	gi|254569632|ref|XP_002491926.1|	41.29	gi|320582029|gb|EFW96248.1|	45.86	No_hit	No_hit	gi|146419244|ref|XP_001485585.1|	41.73	gi|238938549|emb|CAR26726.1|	32.43	No_hit	No_hit	No_hit	No_hit	gi|126139774|ref|XP_001386409.1|	44.83	No_hit	No_hit	no	42.035	378
g379.t1	gi|302307181|ref|NP_983757.2|	31.98	gi|145236579|ref|XP_001390937.1|	33.66	gi|68488565|ref|XP_711858.1|	41.29	gi|241954954|ref|XP_002420198.1|	39.81	gi|50292639|ref|XP_448752.1|	30	gi|255729358|ref|XP_002549604.1|	33.57	gi|260947134|ref|XP_002617864.1|	38.52	gi|294656622|ref|XP_002770294.1|	37.99	gi|50303995|ref|XP_451947.1|	30.08	gi|255716762|ref|XP_002554662.1|	30.3	gi|149237322|ref|XP_001524538.1|	36.86	gi|254569164|ref|XP_002491692.1|	39.38	gi|320582027|gb|EFW96246.1|	42.26	gi|342303993|emb|CCC71777.1|	29.96	gi|146413485|ref|XP_001482713.1|	34.98	gi|238939242|emb|CAR27418.1|	32.33	gi|50554703|ref|XP_504760.1|	31.41	gi|156843589|ref|XP_001644861.1|	28.2	gi|308198031|ref|XP_001387022.2|	41.23	gi|6319586|ref|NP_009668.1|	31.15	yes	33.615	379
g380.t1	gi|302309374|ref|NP_986731.2|	47.99	gi|317031083|ref|XP_001392796.2|	39.84	gi|68466574|ref|XP_722769.1|	49.04	gi|241954088|ref|XP_002419765.1|	49.2	gi|50294858|ref|XP_449840.1|	49.72	gi|255720691|ref|XP_002545280.1|	48.57	gi|260943265|ref|XP_002615931.1|	48.42	gi|294658803|ref|XP_461136.2|	21.48	gi|50311867|ref|XP_455965.1|	48.74	gi|255718639|ref|XP_002555600.1|	50.38	gi|149248983|ref|XP_001528832.1|	48.63	gi|254571247|ref|XP_002492733.1|	52.56	gi|320582025|gb|EFW96244.1|	55.4	gi|342300837|emb|CCC68601.1|	50.48	gi|146416639|ref|XP_001484289.1|	47.67	gi|238939610|emb|CAR27785.1|	49.13	gi|50555858|ref|XP_505337.1|	44.46	gi|156845362|ref|XP_001645572.1|	54.65	gi|150864974|ref|XP_001384008.2|	49.21	gi|6320332|ref|NP_010412.1|	49.19	yes	49.085	380
g381.t1	No_hit	No_hit	No_hit	No_hit	gi|68474578|ref|XP_718662.1|	20	No_hit	No_hit	No_hit	No_hit	gi|255724566|ref|XP_002547212.1|	35.29	No_hit	No_hit	No_hit	No_hit	No_hit	No_hit	No_hit	No_hit	No_hit	No_hit	No_hit	No_hit	No_hit	No_hit	No_hit	No_hit	No_hit	No_hit	gi|238938378|emb|CAR26555.1|	44.29	No_hit	No_hit	No_hit	No_hit	No_hit	No_hit	No_hit	No_hit	no	35.29	381
g382.t1	No_hit	No_hit	No_hit	No_hit	No_hit	No_hit	No_hit	No_hit	No_hit	No_hit	gi|255727566|ref|XP_002548709.1|	28.69	No_hit	No_hit	No_hit	No_hit	No_hit	No_hit	No_hit	No_hit	No_hit	No_hit	No_hit	No_hit	gi|320582023|gb|EFW96242.1|	52.6	No_hit	No_hit	No_hit	No_hit	gi|238938875|emb|CAR27051.1|	26.53	No_hit	No_hit	No_hit	No_hit	No_hit	No_hit	No_hit	No_hit	no	28.69	382
g383.t1	No_hit	No_hit	gi|145239555|ref|XP_001392424.1|	40.85	gi|68473286|ref|XP_719201.1|	50.16	gi|241956604|ref|XP_002421022.1|	49.52	gi|50286351|ref|XP_445604.1|	45.15	gi|255727144|ref|XP_002548498.1|	49.52	gi|260944506|ref|XP_002616551.1|	50.8	gi|50418743|ref|XP_457891.1|	48.6	gi|50303773|ref|XP_451833.1|	45.69	gi|255712579|ref|XP_002552572.1|	45.31	gi|149236221|ref|XP_001523988.1|	52.08	gi|254569542|ref|XP_002491881.1|	53.42	gi|320582443|gb|EFW96660.1|	60.22	gi|342299843|emb|CCC67599.1|	44	gi|146412033|ref|XP_001481988.1|	49.36	gi|238937413|emb|CAR25591.1|	45.28	gi|50555027|ref|XP_504922.1|	46.44	gi|156848479|ref|XP_001647121.1|	45.82	gi|126135056|ref|XP_001384052.1|	51.13	gi|6320222|ref|NP_010302.1|	44.76	no	48.6	383
g384.t1	No_hit	No_hit	No_hit	No_hit	No_hit	No_hit	No_hit	No_hit	No_hit	No_hit	gi|255721181|ref|XP_002545525.1|	40.62	No_hit	No_hit	No_hit	No_hit	No_hit	No_hit	No_hit	No_hit	No_hit	No_hit	No_hit	No_hit	No_hit	No_hit	No_hit	No_hit	No_hit	No_hit	gi|238940002|emb|CAR28177.1|	29.52	No_hit	No_hit	No_hit	No_hit	No_hit	No_hit	No_hit	No_hit	no	35.07	384
g385.t1	gi|45184642|ref|NP_982360.1|	34.45	gi|317026832|ref|XP_001399622.2|	32.46	gi|68471573|ref|XP_720093.1|	33.17	gi|241952959|ref|XP_002419201.1|	32.93	gi|50288973|ref|XP_446916.1|	41.04	gi|255726652|ref|XP_002548252.1|	34.21	gi|260945319|ref|XP_002616957.1|	34.33	gi|294659255|ref|XP_461610.2|	36.12	gi|302309923|ref|XP_451012.2|	36.07	gi|255720056|ref|XP_002556308.1|	33.55	gi|149245636|ref|XP_001527295.1|	32.71	gi|254569540|ref|XP_002491880.1|	36.3	gi|320582443|gb|EFW96660.1|	47.43	gi|342299735|emb|CCC67491.1|	34.82	gi|146413475|ref|XP_001482708.1|	33.57	gi|238941797|emb|CAR29970.1|	37.87	gi|50542914|ref|XP_499623.1|	35.14	gi|156848905|ref|XP_001647333.1|	36.21	gi|150865152|ref|XP_001384253.2|	36.71	gi|6322387|ref|NP_012461.1|	35.19	yes	34.98	385
g386.t1	gi|45184642|ref|NP_982360.1|	34.87	gi|317026832|ref|XP_001399622.2|	36.94	gi|68471573|ref|XP_720093.1|	36.99	gi|241952959|ref|XP_002419201.1|	38.14	gi|50288973|ref|XP_446916.1|	30.4	gi|255726652|ref|XP_002548252.1|	40.34	gi|260945319|ref|XP_002616957.1|	37.13	gi|294659255|ref|XP_461610.2|	43.97	gi|302309923|ref|XP_451012.2|	33.33	gi|255720056|ref|XP_002556308.1|	31	gi|149245636|ref|XP_001527295.1|	35.56	gi|254569540|ref|XP_002491880.1|	35.5	gi|320582443|gb|EFW96660.1|	43.43	gi|342299735|emb|CCC67491.1|	30.84	gi|146413475|ref|XP_001482708.1|	34.94	gi|238941797|emb|CAR29970.1|	32.99	gi|50542914|ref|XP_499623.1|	37.9	gi|156848905|ref|XP_001647333.1|	32.56	gi|150865152|ref|XP_001384253.2|	33.85	gi|6322387|ref|NP_012461.1|	31.71	yes	35.22	386
g387.t1	No_hit	No_hit	No_hit	No_hit	No_hit	No_hit	No_hit	No_hit	No_hit	No_hit	No_hit	No_hit	No_hit	No_hit	No_hit	No_hit	No_hit	No_hit	No_hit	No_hit	No_hit	No_hit	No_hit	No_hit	No_hit	No_hit	No_hit	No_hit	No_hit	No_hit	No_hit	No_hit	No_hit	No_hit	No_hit	No_hit	No_hit	No_hit	No_hit	No_hit	no	#VALUE!	387
g388.t1	No_hit	No_hit	No_hit	No_hit	gi|68471581|ref|XP_720097.1|	37.66	No_hit	No_hit	No_hit	No_hit	gi|255726662|ref|XP_002548257.1|	32.5	No_hit	No_hit	No_hit	No_hit	No_hit	No_hit	No_hit	No_hit	No_hit	No_hit	No_hit	No_hit	No_hit	No_hit	No_hit	No_hit	No_hit	No_hit	gi|238941798|emb|CAR29971.1|	41.41	No_hit	No_hit	No_hit	No_hit	No_hit	No_hit	No_hit	No_hit	no	37.66	388
g389.t1	No_hit	No_hit	No_hit	No_hit	gi|68471583|ref|XP_720098.1|	39.68	No_hit	No_hit	No_hit	No_hit	gi|255726664|ref|XP_002548258.1|	43.33	No_hit	No_hit	No_hit	No_hit	No_hit	No_hit	No_hit	No_hit	No_hit	No_hit	No_hit	No_hit	No_hit	No_hit	No_hit	No_hit	No_hit	No_hit	gi|238937912|emb|CAR26089.1|	28.07	No_hit	No_hit	No_hit	No_hit	No_hit	No_hit	No_hit	No_hit	no	39.68	389
g390.t1	No_hit	No_hit	No_hit	No_hit	gi|68471846|ref|XP_719966.1|	33.96	No_hit	No_hit	No_hit	No_hit	gi|255726664|ref|XP_002548258.1|	36.48	No_hit	No_hit	No_hit	No_hit	No_hit	No_hit	No_hit	No_hit	No_hit	No_hit	No_hit	No_hit	No_hit	No_hit	No_hit	No_hit	No_hit	No_hit	gi|238941698|emb|CAR29871.1|	34.38	No_hit	No_hit	No_hit	No_hit	No_hit	No_hit	No_hit	No_hit	no	34.38	390
g391.t1	No_hit	No_hit	No_hit	No_hit	gi|68480690|ref|XP_715726.1|	41.22	gi|241955417|ref|XP_002420429.1|	39.69	No_hit	No_hit	gi|255732219|ref|XP_002551033.1|	38.68	gi|260942155|ref|XP_002615376.1|	40.69	gi|294656522|ref|XP_458791.2|	40.8	No_hit	No_hit	No_hit	No_hit	gi|149237843|ref|XP_001524798.1|	38.97	gi|254573298|ref|XP_002493758.1|	47.47	gi|320582508|gb|EFW96725.1|	57.4	No_hit	No_hit	gi|146417465|ref|XP_001484701.1|	37.11	gi|238939602|emb|CAR27777.1|	43.24	gi|50548405|ref|XP_501672.1|	33.18	No_hit	No_hit	gi|150865974|ref|XP_001385406.2|	40.5	No_hit	No_hit	no	40.595	391
g392.t1	No_hit	No_hit	No_hit	No_hit	gi|68489346|ref|XP_711514.1|	28.77	No_hit	No_hit	No_hit	No_hit	gi|255724558|ref|XP_002547208.1|	42.42	No_hit	No_hit	No_hit	No_hit	No_hit	No_hit	No_hit	No_hit	No_hit	No_hit	No_hit	No_hit	No_hit	No_hit	No_hit	No_hit	No_hit	No_hit	gi|238941715|emb|CAR29888.1|	26	No_hit	No_hit	No_hit	No_hit	No_hit	No_hit	No_hit	No_hit	no	28.77	392
g393.t1	No_hit	No_hit	gi|145243382|ref|XP_001394222.1|	57.83	gi|68489346|ref|XP_711514.1|	43.96	gi|241951662|ref|XP_002418553.1|	46.11	No_hit	No_hit	gi|255725086|ref|XP_002547472.1|	45.93	gi|260941121|ref|XP_002614727.1|	44.51	gi|50423723|ref|XP_460446.1|	48.55	No_hit	No_hit	No_hit	No_hit	No_hit	No_hit	gi|254573294|ref|XP_002493756.1|	60.24	gi|320582507|gb|EFW96724.1|	71.95	No_hit	No_hit	gi|146421325|ref|XP_001486612.1|	45.09	No_hit	No_hit	gi|50547455|ref|XP_501197.1|	60.84	No_hit	No_hit	gi|150865616|ref|XP_001384908.2|	46.82	No_hit	No_hit	no	46.82	393
g394.t1	No_hit	No_hit	No_hit	No_hit	gi|68488551|ref|XP_711851.1|	31.65	No_hit	No_hit	No_hit	No_hit	gi|255727270|ref|XP_002548561.1|	31.48	No_hit	No_hit	No_hit	No_hit	No_hit	No_hit	No_hit	No_hit	No_hit	No_hit	No_hit	No_hit	gi|320582505|gb|EFW96722.1|	44.44	No_hit	No_hit	No_hit	No_hit	gi|238940342|emb|CAR28516.1|	50	No_hit	No_hit	No_hit	No_hit	No_hit	No_hit	No_hit	No_hit	no	38.045	394
g395.t1	gi|45190908|ref|NP_985162.1|	60.9	gi|317038476|ref|XP_001401494.2|	53.33	gi|68489792|ref|XP_711283.1|	50.57	gi|241956254|ref|XP_002420847.1|	33.33	gi|50288505|ref|XP_446682.1|	39.35	gi|255727538|ref|XP_002548695.1|	52.94	gi|260947626|ref|XP_002618110.1|	37.46	gi|50426347|ref|XP_461770.1|	56.63	gi|50303337|ref|XP_451610.1|	62.34	gi|255717937|ref|XP_002555249.1|	60.26	gi|149235889|ref|XP_001523822.1|	52	gi|254567860|ref|XP_002491040.1|	40.92	gi|320581545|gb|EFW95765.1|	44.7	gi|342303810|emb|CCC71593.1|	58.33	gi|146418485|ref|XP_001485208.1|	48.02	gi|238939922|emb|CAR28097.1|	59.62	gi|50554993|ref|XP_504905.1|	47.93	gi|156847753|ref|XP_001646760.1|	59.52	No_hit	No_hit	gi|27808713|ref|NP_013680.2|	61.04	no	52.94	395
g396.t1	No_hit	No_hit	No_hit	No_hit	gi|68489778|ref|XP_711276.1|	63.33	No_hit	No_hit	No_hit	No_hit	gi|255727526|ref|XP_002548689.1|	51.06	No_hit	No_hit	No_hit	No_hit	No_hit	No_hit	No_hit	No_hit	No_hit	No_hit	No_hit	No_hit	No_hit	No_hit	No_hit	No_hit	No_hit	No_hit	gi|238939920|emb|CAR28095.1|	37.68	No_hit	No_hit	No_hit	No_hit	No_hit	No_hit	No_hit	No_hit	no	51.06	396
g397.t1	gi|45190910|ref|NP_985164.1|	69.09	gi|317036943|ref|XP_001398384.2|	61.06	gi|68489778|ref|XP_711276.1|	71.64	gi|241956264|ref|XP_002420852.1|	71.85	gi|50288501|ref|XP_446680.1|	69.09	gi|255727526|ref|XP_002548689.1|	71.94	gi|260947658|ref|XP_002618126.1|	67.27	gi|294659410|ref|XP_461776.2|	68.37	gi|50303333|ref|XP_451608.1|	66.53	gi|255717933|ref|XP_002555247.1|	69.82	gi|149235879|ref|XP_001523817.1|	71.19	gi|254567864|ref|XP_002491042.1|	70.02	gi|320581543|gb|EFW95763.1|	71.13	gi|342302842|emb|CCC70619.1|	67.79	gi|146418473|ref|XP_001485202.1|	70.43	gi|238939920|emb|CAR28095.1|	66.67	gi|50554983|ref|XP_504900.1|	67.84	gi|156847757|ref|XP_001646762.1|	69.47	gi|150865717|ref|XP_001385049.2|	71.67	gi|6320663|ref|NP_010744.1|	70.23	yes	69.645	397
g398.t1	gi|45190911|ref|NP_985165.1|	66.1	gi|145239003|ref|XP_001392148.1|	60.87	gi|68489972|ref|XP_711188.1|	73.28	gi|241955853|ref|XP_002420647.1|	73.91	gi|50292127|ref|XP_448496.1|	67.83	gi|255727945|ref|XP_002548898.1|	73.91	gi|260940521|ref|XP_002614560.1|	62.93	gi|50426589|ref|XP_461891.1|	65.22	gi|302309971|ref|XP_451606.2|	69.57	gi|255717931|ref|XP_002555246.1|	71.3	gi|149237909|ref|XP_001524831.1|	68.38	gi|254569736|ref|XP_002491978.1|	68.97	gi|320581542|gb|EFW95762.1|	75.65	gi|342302841|emb|CCC70618.1|	73.58	gi|146417956|ref|XP_001484945.1|	64.41	gi|238939919|emb|CAR28094.1|	66.09	gi|50548867|ref|XP_501903.1|	72.81	gi|156847759|ref|XP_001646763.1|	69.64	gi|126137291|ref|XP_001385169.1|	70.43	gi|6320662|ref|NP_010742.1|	71.3	yes	69.605	398
g399.t1	gi|45190796|ref|NP_985050.1|	26.94	gi|145253821|ref|XP_001398423.1|	25.75	gi|68489185|ref|XP_711567.1|	27.11	gi|241950217|ref|XP_002417831.1|	27.61	gi|50293409|ref|XP_449116.1|	26.6	gi|255728671|ref|XP_002549261.1|	28.91	gi|260943033|ref|XP_002615815.1|	28.91	gi|294659586|ref|XP_002770605.1|	29.67	gi|50308965|ref|XP_454488.1|	26.6	gi|255720272|ref|XP_002556416.1|	25.93	gi|149239524|ref|XP_001525638.1|	26.73	gi|254571909|ref|XP_002493064.1|	36.45	gi|320581541|gb|EFW95761.1|	47.32	gi|342299662|emb|CCC67418.1|	27.24	gi|146418158|ref|XP_001485045.1|	26.44	gi|238942692|emb|CAR30863.1|	27.67	gi|50548229|ref|XP_501584.1|	30.2	gi|156841351|ref|XP_001644049.1|	26.6	gi|308198240|ref|XP_001387176.2|	29.05	gi|6319854|ref|NP_009935.1|	26.94	yes	27.175	399
g400.t1	No_hit	No_hit	No_hit	No_hit	No_hit	No_hit	No_hit	No_hit	No_hit	No_hit	No_hit	No_hit	No_hit	No_hit	No_hit	No_hit	No_hit	No_hit	No_hit	No_hit	No_hit	No_hit	No_hit	No_hit	No_hit	No_hit	No_hit	No_hit	No_hit	No_hit	gi|238940138|emb|CAR28312.1|	33.82	No_hit	No_hit	No_hit	No_hit	No_hit	No_hit	No_hit	No_hit	no	33.82	400
g401.t1	No_hit	No_hit	No_hit	No_hit	gi|68489042|ref|XP_711634.1|	32.51	gi|241950219|ref|XP_002417832.1|	32.12	No_hit	No_hit	gi|255728673|ref|XP_002549262.1|	31.8	gi|260943035|ref|XP_002615816.1|	32.62	gi|294659584|ref|XP_461988.2|	27.7	No_hit	No_hit	No_hit	No_hit	gi|149239526|ref|XP_001525639.1|	30.36	No_hit	No_hit	gi|320581538|gb|EFW95758.1|	50.36	No_hit	No_hit	gi|146418156|ref|XP_001485044.1|	33.03	gi|238940146|emb|CAR28320.1|	35.56	gi|50549141|ref|XP_502041.1|	37.67	No_hit	No_hit	gi|308198239|ref|XP_001387175.2|	41.38	No_hit	No_hit	no	32.62	401
g402.t1	gi|302307569|ref|NP_984295.2|	40.94	No_hit	No_hit	gi|68468903|ref|XP_721510.1|	36.65	gi|241948499|ref|XP_002416972.1|	37.01	gi|50287343|ref|XP_446101.1|	35.89	gi|255731121|ref|XP_002550485.1|	38.06	gi|260945012|ref|XP_002616804.1|	41.77	gi|294659678|ref|XP_462084.2|	39.61	gi|50302289|ref|XP_451079.1|	41.13	gi|255717833|ref|XP_002555197.1|	38.59	gi|149244324|ref|XP_001526705.1|	38.02	gi|254571239|ref|XP_002492729.1|	42.05	gi|320581537|gb|EFW95757.1|	55.76	gi|342302814|emb|CCC70591.1|	38.4	gi|146415258|ref|XP_001483599.1|	41.7	gi|238939868|emb|CAR28043.1|	37.01	No_hit	No_hit	gi|156847560|ref|XP_001646664.1|	37.15	gi|150866021|ref|XP_001385485.2|	40.65	gi|6320629|ref|NP_010709.1|	35.08	no	38.495	402
g403.t1	gi|45190777|ref|NP_985031.1|	87.76	gi|317033178|ref|XP_001395006.2|	78.99	gi|68473055|ref|XP_719333.1|	88.18	gi|241959482|ref|XP_002422460.1|	89.86	gi|50286929|ref|XP_445894.1|	87.76	gi|255722904|ref|XP_002546386.1|	90.48	gi|260939966|ref|XP_002614283.1|	87.22	gi|50426447|ref|XP_461820.1|	87.07	gi|50309021|ref|XP_454516.1|	88.36	gi|255715637|ref|XP_002554100.1|	87.76	gi|149235135|ref|XP_001523446.1|	88.18	gi|254571661|ref|XP_002492940.1|	87.07	gi|320581536|gb|EFW95756.1|	92.52	gi|342299882|emb|CCC67638.1|	86.99	gi|146418369|ref|XP_001485150.1|	86.39	gi|238941440|emb|CAR29613.1|	87.07	gi|50550765|ref|XP_502855.1|	78.23	gi|156842290|ref|XP_001644513.1|	86.99	gi|126274745|ref|XP_001388020.1|	88.44	gi|6319556|ref|NP_009638.1|	86.3	yes	87.49	403
g404.t1	No_hit	No_hit	No_hit	No_hit	gi|68487356|ref|XP_712449.1|	52.5	No_hit	No_hit	No_hit	No_hit	gi|255727582|ref|XP_002548717.1|	36.73	No_hit	No_hit	No_hit	No_hit	No_hit	No_hit	No_hit	No_hit	No_hit	No_hit	No_hit	No_hit	No_hit	No_hit	No_hit	No_hit	No_hit	No_hit	gi|238941568|emb|CAR29741.1|	40.32	No_hit	No_hit	No_hit	No_hit	No_hit	No_hit	No_hit	No_hit	no	40.32	404
g405.t1	No_hit	No_hit	No_hit	No_hit	gi|68471408|ref|XP_720252.1|	31.82	No_hit	No_hit	No_hit	No_hit	No_hit	No_hit	No_hit	No_hit	No_hit	No_hit	No_hit	No_hit	No_hit	No_hit	No_hit	No_hit	No_hit	No_hit	No_hit	No_hit	No_hit	No_hit	No_hit	No_hit	gi|238937318|emb|CAR25496.1|	31.82	No_hit	No_hit	No_hit	No_hit	No_hit	No_hit	No_hit	No_hit	no	31.82	405
g406.t1	No_hit	No_hit	No_hit	No_hit	No_hit	No_hit	No_hit	No_hit	No_hit	No_hit	gi|255724166|ref|XP_002547012.1|	41.38	No_hit	No_hit	No_hit	No_hit	No_hit	No_hit	No_hit	No_hit	No_hit	No_hit	No_hit	No_hit	No_hit	No_hit	No_hit	No_hit	No_hit	No_hit	No_hit	No_hit	No_hit	No_hit	No_hit	No_hit	No_hit	No_hit	No_hit	No_hit	no	41.38	406
g407.t1	No_hit	No_hit	No_hit	No_hit	gi|68487258|ref|XP_712512.1|	26.72	No_hit	No_hit	No_hit	No_hit	gi|255727184|ref|XP_002548518.1|	30	No_hit	No_hit	No_hit	No_hit	No_hit	No_hit	No_hit	No_hit	No_hit	No_hit	No_hit	No_hit	No_hit	No_hit	No_hit	No_hit	No_hit	No_hit	No_hit	No_hit	No_hit	No_hit	No_hit	No_hit	No_hit	No_hit	No_hit	No_hit	no	28.36	407
g408.t1	No_hit	No_hit	No_hit	No_hit	No_hit	No_hit	No_hit	No_hit	No_hit	No_hit	gi|255730645|ref|XP_002550247.1|	38.6	No_hit	No_hit	No_hit	No_hit	No_hit	No_hit	No_hit	No_hit	No_hit	No_hit	No_hit	No_hit	No_hit	No_hit	No_hit	No_hit	No_hit	No_hit	No_hit	No_hit	No_hit	No_hit	No_hit	No_hit	No_hit	No_hit	No_hit	No_hit	no	38.6	408
g409.t1	No_hit	No_hit	No_hit	No_hit	No_hit	No_hit	No_hit	No_hit	No_hit	No_hit	gi|255720779|ref|XP_002545324.1|	50	No_hit	No_hit	No_hit	No_hit	No_hit	No_hit	No_hit	No_hit	No_hit	No_hit	No_hit	No_hit	No_hit	No_hit	No_hit	No_hit	No_hit	No_hit	gi|238941604|emb|CAR29777.1|	30.77	No_hit	No_hit	No_hit	No_hit	No_hit	No_hit	No_hit	No_hit	no	40.385	409
g410.t1	gi|302308505|ref|NP_985429.2|	53.91	gi|317037201|ref|XP_001398758.2|	57.52	gi|68482739|ref|XP_714679.1|	57.98	gi|241953439|ref|XP_002419441.1|	57.5	gi|50290931|ref|XP_447898.1|	49.12	gi|255726794|ref|XP_002548323.1|	57.63	gi|260945819|ref|XP_002617207.1|	59.32	gi|294659268|ref|XP_461623.2|	58.33	gi|50303347|ref|XP_451615.1|	52.17	gi|255719510|ref|XP_002556035.1|	55	gi|149235460|ref|XP_001523608.1|	58.47	gi|254565419|ref|XP_002489820.1|	61.98	gi|320581534|gb|EFW95754.1|	72.17	gi|342300882|emb|CCC68646.1|	50	gi|146422740|ref|XP_001487305.1|	57.5	gi|238942822|emb|CAR30993.1|	50	gi|50556774|ref|XP_505795.1|	58.2	gi|156838346|ref|XP_001642880.1|	50.88	gi|150865406|ref|XP_001384609.2|	59.32	gi|6319449|ref|NP_009531.1|	49.12	yes	57.51	410
g411.t1	gi|302309288|ref|NP_986598.2|	60.31	gi|317033225|ref|XP_001395105.2|	46.02	gi|68478453|ref|XP_716728.1|	60.21	gi|241956452|ref|XP_002420946.1|	60.38	gi|50292851|ref|XP_448858.1|	58.4	gi|255727304|ref|XP_002548578.1|	60.89	gi|260941077|ref|XP_002614705.1|	60.38	gi|294658545|ref|XP_460887.2|	61.06	gi|50309563|ref|XP_454793.1|	61.37	gi|255713464|ref|XP_002553014.1|	60.2	gi|149236161|ref|XP_001523958.1|	50.95	gi|254570561|ref|XP_002492390.1|	63.46	gi|320582070|gb|EFW96288.1|	66.21	gi|342299289|emb|CCC67039.1|	57.75	gi|146423144|ref|XP_001487504.1|	61.77	gi|238937927|emb|CAR26104.1|	57.89	gi|50553402|ref|XP_504112.1|	49.74	gi|156837472|ref|XP_001642761.1|	59.72	gi|150865502|ref|XP_001384743.2|	63.06	gi|6322823|ref|NP_012896.1|	59.04	yes	60.26	411
g412.t1	gi|45190402|ref|NP_984656.1|	51.72	gi|317036966|ref|XP_001398428.2|	51.87	gi|68464991|ref|XP_723573.1|	64	gi|241949763|ref|XP_002417604.1|	64	gi|50294193|ref|XP_449508.1|	59.94	gi|255728189|ref|XP_002549020.1|	62.71	gi|260950243|ref|XP_002619418.1|	62.54	gi|294655356|ref|XP_457495.2|	65.56	gi|50302785|ref|XP_451329.1|	53.3	gi|255710473|ref|XP_002551520.1|	59.62	gi|149246880|ref|XP_001527865.1|	63.61	gi|254573248|ref|XP_002493733.1|	65.56	gi|320582069|gb|EFW96287.1|	73.83	gi|342299798|emb|CCC67554.1|	58.54	gi|146420305|ref|XP_001486109.1|	66.11	gi|238938645|emb|CAR26821.1|	58.26	gi|50549363|ref|XP_502152.1|	64.47	gi|156841931|ref|XP_001644336.1|	57.8	gi|150863909|ref|XP_001382546.2|	65.23	gi|6324031|ref|NP_014101.1|	58.62	yes	62.625	412
g413.t1	No_hit	No_hit	No_hit	No_hit	gi|68479101|ref|XP_716356.1|	23.73	No_hit	No_hit	No_hit	No_hit	gi|255728601|ref|XP_002549226.1|	24.14	No_hit	No_hit	No_hit	No_hit	No_hit	No_hit	No_hit	No_hit	No_hit	No_hit	No_hit	No_hit	gi|320582068|gb|EFW96286.1|	26.75	No_hit	No_hit	No_hit	No_hit	gi|238938125|emb|CAR26302.1|	24.14	No_hit	No_hit	No_hit	No_hit	No_hit	No_hit	No_hit	No_hit	no	24.14	413
g414.t1	gi|45201358|ref|NP_986928.1|	32.78	No_hit	No_hit	gi|68471149|ref|XP_720351.1|	29.72	gi|241957013|ref|XP_002421226.1|	29.03	gi|50293093|ref|XP_448970.1|	30.66	gi|255731674|ref|XP_002550761.1|	31.03	gi|260942841|ref|XP_002615719.1|	27.94	gi|294659009|ref|XP_461341.2|	30.11	gi|50311925|ref|XP_455994.1|	29.61	gi|255712767|ref|XP_002552666.1|	30.02	gi|149234778|ref|XP_001523268.1|	28.9	gi|254570767|ref|XP_002492493.1|	31.04	gi|320581181|gb|EFW95402.1|	31.3	gi|342302735|emb|CCC70511.1|	37.1	gi|146422187|ref|XP_001487035.1|	29.1	gi|238938844|emb|CAR27020.1|	30.11	gi|50549525|ref|XP_502233.1|	40.59	gi|156844479|ref|XP_001645302.1|	29.14	gi|150865886|ref|XP_001385280.2|	32.15	gi|6324740|ref|NP_014809.1|	30.86	no	30.11	414
g415.t1	No_hit	No_hit	gi|145247620|ref|XP_001396059.1|	53.08	gi|68489516|ref|XP_711431.1|	60.29	gi|241955833|ref|XP_002420637.1|	60.65	No_hit	No_hit	gi|255732643|ref|XP_002551245.1|	57.29	gi|260940306|ref|XP_002614453.1|	56.7	gi|294658656|ref|XP_460992.2|	58.52	gi|50304319|ref|XP_452109.1|	56.45	gi|255712757|ref|XP_002552661.1|	54.81	gi|149237945|ref|XP_001524849.1|	54.91	No_hit	No_hit	gi|320581182|gb|EFW95403.1|	61.49	No_hit	No_hit	gi|146417133|ref|XP_001484536.1|	58.59	gi|238937858|emb|CAR26035.1|	56.56	gi|50557300|ref|XP_506058.1|	59.06	No_hit	No_hit	gi|150865551|ref|XP_001384816.2|	61.23	No_hit	No_hit	no	57.905	415
g416.t1	No_hit	No_hit	No_hit	No_hit	No_hit	No_hit	No_hit	No_hit	No_hit	No_hit	gi|255730841|ref|XP_002550345.1|	33.33	No_hit	No_hit	No_hit	No_hit	No_hit	No_hit	No_hit	No_hit	No_hit	No_hit	No_hit	No_hit	No_hit	No_hit	No_hit	No_hit	No_hit	No_hit	gi|238941677|emb|CAR29850.1|	50	No_hit	No_hit	No_hit	No_hit	No_hit	No_hit	No_hit	No_hit	no	41.665	416
g417.t1	gi|45185066|ref|NP_982783.1|	56.15	gi|317036883|ref|XP_001398269.2|	46.15	gi|68484704|ref|XP_713743.1|	60.58	gi|241948323|ref|XP_002416884.1|	57.49	gi|50288337|ref|XP_446597.1|	54.51	gi|255730841|ref|XP_002550345.1|	62.55	gi|260947918|ref|XP_002618256.1|	58.22	gi|50418377|ref|XP_457776.1|	58.33	gi|50307815|ref|XP_453901.1|	55.88	gi|255711676|ref|XP_002552121.1|	50.75	gi|149244526|ref|XP_001526806.1|	59.04	gi|254572215|ref|XP_002493217.1|	55.47	gi|320581183|gb|EFW95404.1|	69.03	gi|342301837|emb|CCC69607.1|	56.2	gi|146423703|ref|XP_001487777.1|	56.56	gi|238938983|emb|CAR27159.1|	55.23	gi|50547821|ref|XP_501380.1|	51.77	gi|156837699|ref|XP_001642869.1|	55.42	gi|150864750|ref|XP_001383716.2|	60.92	gi|6319975|ref|NP_010055.1|	55.02	yes	56.175	417
g418.t1	gi|45190477|ref|NP_984731.1|	42.81	No_hit	No_hit	gi|68491471|ref|XP_710457.1|	46.15	gi|241950531|ref|XP_002417988.1|	44.51	gi|50294582|ref|XP_449702.1|	46.32	gi|255723732|ref|XP_002546795.1|	48.87	gi|260950751|ref|XP_002619672.1|	48.19	gi|50421197|ref|XP_459144.1|	39.34	gi|50302711|ref|XP_451292.1|	43.49	gi|255716242|ref|XP_002554402.1|	47.52	gi|149248536|ref|XP_001528655.1|	49.84	gi|254569626|ref|XP_002491923.1|	49.48	gi|320581184|gb|EFW95405.1|	56.03	gi|342301157|emb|CCC68922.1|	47.12	gi|146413983|ref|XP_001482962.1|	49.46	gi|238940475|emb|CAR28649.1|	38.89	gi|210075136|ref|XP_500181.2|	37.8	gi|156847009|ref|XP_001646390.1|	48.11	gi|126132946|ref|XP_001382998.1|	34.15	gi|330443603|ref|NP_012364.2|	44.21	no	46.32	418
g419.t1	No_hit	No_hit	No_hit	No_hit	gi|68474974|ref|XP_718528.1|	24.37	No_hit	No_hit	No_hit	No_hit	gi|255726826|ref|XP_002548339.1|	24.25	gi|260945829|ref|XP_002617212.1|	27.34	gi|294659275|ref|XP_002770565.1|	28.95	No_hit	No_hit	gi|255713008|ref|XP_002552786.1|	23.65	No_hit	No_hit	gi|254570857|ref|XP_002492538.1|	31.09	No_hit	No_hit	No_hit	No_hit	gi|146422732|ref|XP_001487301.1|	23.89	gi|238939529|emb|CAR27704.1|	24.2	gi|50548287|ref|XP_501613.1|	23.48	gi|156838406|ref|XP_001642909.1|	25.45	gi|150865160|ref|XP_001384262.2|	27.89	No_hit	No_hit	no	24.37	419
g420.t1	No_hit	No_hit	gi|145232750|ref|XP_001399774.1|	43.87	gi|68474815|ref|XP_718615.1|	44.38	gi|241952653|ref|XP_002419048.1|	43.75	No_hit	No_hit	gi|255726818|ref|XP_002548335.1|	46.18	gi|260945821|ref|XP_002617208.1|	45.22	gi|294659269|ref|XP_461624.2|	45.58	No_hit	No_hit	No_hit	No_hit	gi|149245435|ref|XP_001527201.1|	44.78	gi|254570855|ref|XP_002492537.1|	52.35	No_hit	No_hit	No_hit	No_hit	gi|146422738|ref|XP_001487304.1|	45.48	gi|238942917|emb|CAR31088.1|	25.71	gi|50547769|ref|XP_501354.1|	41.55	No_hit	No_hit	gi|150865407|ref|XP_001384610.2|	45.95	No_hit	No_hit	no	45	420
g421.t1	No_hit	No_hit	No_hit	No_hit	gi|68475965|ref|XP_717923.1|	34.12	No_hit	No_hit	No_hit	No_hit	gi|255726820|ref|XP_002548336.1|	26.24	No_hit	No_hit	No_hit	No_hit	No_hit	No_hit	No_hit	No_hit	No_hit	No_hit	No_hit	No_hit	No_hit	No_hit	No_hit	No_hit	No_hit	No_hit	gi|238940274|emb|CAR28448.1|	28.44	No_hit	No_hit	No_hit	No_hit	No_hit	No_hit	No_hit	No_hit	no	28.44	421
g422.t1	gi|45198962|ref|NP_985991.1|	51.58	gi|145246052|ref|XP_001395275.1|	47.3	gi|68483149|ref|XP_714509.1|	55.13	gi|241952052|ref|XP_002418748.1|	55.06	gi|50294490|ref|XP_449656.1|	53.95	gi|255725244|ref|XP_002547551.1|	54.63	gi|260950059|ref|XP_002619326.1|	53.85	gi|50420093|ref|XP_458579.1|	52.01	gi|50306959|ref|XP_453457.1|	52.5	gi|255716446|ref|XP_002554504.1|	52.69	gi|149239989|ref|XP_001525870.1|	56.43	gi|254570851|ref|XP_002492535.1|	56.26	gi|320581185|gb|EFW95406.1|	60.99	gi|342301252|emb|CCC69018.1|	53.63	gi|146414413|ref|XP_001483177.1|	54.85	gi|238937304|emb|CAR25482.1|	53.65	gi|50543526|ref|XP_499929.1|	48.39	gi|156845487|ref|XP_001645634.1|	51.23	gi|126135220|ref|XP_001384134.1|	56.35	gi|6321984|ref|NP_012060.1|	51.47	yes	53.75	422
g423.t1	gi|45198961|ref|NP_985990.1|	25.4	No_hit	No_hit	gi|68486045|ref|XP_713039.1|	31.41	No_hit	No_hit	gi|50289869|ref|XP_447366.1|	27.67	gi|255728487|ref|XP_002549169.1|	25.08	No_hit	No_hit	gi|294658464|ref|XP_460808.2|	24.34	gi|50305035|ref|XP_452475.1|	27.76	gi|255712197|ref|XP_002552381.1|	26.83	No_hit	No_hit	gi|254570873|ref|XP_002492546.1|	30.24	No_hit	No_hit	gi|342301256|emb|CCC69022.1|	28.96	gi|146420485|ref|XP_001486198.1|	24.92	gi|238939174|emb|CAR27350.1|	27.22	gi|50548281|ref|XP_501610.1|	25.62	gi|156837026|ref|XP_001642549.1|	25.71	No_hit	No_hit	gi|6323940|ref|NP_014011.1|	26.58	no	26.705	423
g424.t1	No_hit	No_hit	No_hit	No_hit	No_hit	No_hit	No_hit	No_hit	No_hit	No_hit	No_hit	No_hit	No_hit	No_hit	No_hit	No_hit	No_hit	No_hit	No_hit	No_hit	No_hit	No_hit	No_hit	No_hit	No_hit	No_hit	No_hit	No_hit	No_hit	No_hit	gi|238939168|emb|CAR27344.1|	27.54	No_hit	No_hit	No_hit	No_hit	No_hit	No_hit	No_hit	No_hit	no	27.54	424
g425.t1	No_hit	No_hit	No_hit	No_hit	gi|68469224|ref|XP_721399.1|	25	No_hit	No_hit	No_hit	No_hit	gi|255731728|ref|XP_002550788.1|	36.46	No_hit	No_hit	No_hit	No_hit	No_hit	No_hit	No_hit	No_hit	No_hit	No_hit	No_hit	No_hit	gi|320581678|gb|EFW95897.1|	43.86	No_hit	No_hit	No_hit	No_hit	gi|238941099|emb|CAR29272.1|	33.07	No_hit	No_hit	No_hit	No_hit	No_hit	No_hit	No_hit	No_hit	no	34.765	425
g426.t1	gi|302306694|ref|NP_983069.2|	60.42	gi|145235321|ref|XP_001390309.1|	60.66	gi|68468775|ref|XP_721446.1|	61.36	gi|241948381|ref|XP_002416913.1|	61.69	No_hit	No_hit	gi|255730807|ref|XP_002550328.1|	60.34	No_hit	No_hit	gi|50423675|ref|XP_460422.1|	62.75	gi|50302161|ref|XP_451014.1|	60.9	gi|255713336|ref|XP_002552950.1|	60.98	gi|149244452|ref|XP_001526769.1|	58.31	gi|254566815|ref|XP_002490518.1|	61.67	gi|320581679|gb|EFW95898.1|	63.61	gi|342303889|emb|CCC71673.1|	60.75	gi|146414572|ref|XP_001483256.1|	62.5	gi|238941028|emb|CAR29201.1|	61.67	gi|50549493|ref|XP_502217.1|	59.67	gi|156839340|ref|XP_001643362.1|	61.11	gi|126133713|ref|XP_001383381.1|	60.68	gi|6323743|ref|NP_013814.1|	63.19	no	61.045	426
g427.t1	gi|45184676|ref|NP_982394.1|	74.69	gi|145231737|ref|XP_001399342.1|	52.78	gi|68470880|ref|XP_720447.1|	72.27	gi|241954452|ref|XP_002419947.1|	72.59	gi|50289549|ref|XP_447206.1|	73.45	gi|255721245|ref|XP_002545557.1|	72.12	gi|260941618|ref|XP_002614975.1|	70	gi|50427467|ref|XP_462346.1|	70.21	gi|50311493|ref|XP_455771.1|	70.38	gi|255711326|ref|XP_002551946.1|	71.18	gi|149236750|ref|XP_001524252.1|	67.36	gi|254573694|ref|XP_002493956.1|	77.74	gi|320581681|gb|EFW95900.1|	71.85	gi|342302067|emb|CCC69840.1|	75.74	gi|146417394|ref|XP_001484666.1|	68.31	gi|238938302|emb|CAR26479.1|	67.54	gi|50548779|ref|XP_501859.1|	66.86	gi|156839892|ref|XP_001643632.1|	73.1	gi|150951268|ref|XP_001387562.2|	72.9	gi|6321624|ref|NP_011701.1|	75.52	yes	71.985	427
g428.t1	gi|302306883|ref|NP_983308.2|	47.5	gi|317028998|ref|XP_001390891.2|	24.65	gi|68474168|ref|XP_718793.1|	51.88	gi|241949185|ref|XP_002417315.1|	51.56	gi|50293563|ref|XP_449193.1|	39.81	gi|255729922|ref|XP_002549886.1|	52.35	gi|260939800|ref|XP_002614200.1|	52.33	gi|294659098|ref|XP_461441.2|	45.42	gi|50309517|ref|XP_454768.1|	45.12	gi|255711963|ref|XP_002552264.1|	45.78	gi|149247804|ref|XP_001528296.1|	57.93	No_hit	No_hit	gi|320581682|gb|EFW95901.1|	62.48	gi|342303869|emb|CCC71652.1|	39.34	gi|146423525|ref|XP_001487690.1|	50.95	gi|238942545|emb|CAR30716.1|	44.48	gi|50546114|ref|XP_500584.1|	31.88	No_hit	No_hit	gi|150866202|ref|XP_001385712.2|	53.57	gi|6322837|ref|NP_012910.1|	39.61	no	46.64	428
g429.t1	gi|45201218|ref|NP_986788.1|	52.75	gi|317025248|ref|XP_001388739.2|	46.93	gi|68468953|ref|XP_721535.1|	56.99	gi|241948533|ref|XP_002416989.1|	56.62	gi|50293737|ref|XP_449280.1|	50.82	gi|255731137|ref|XP_002550493.1|	56.99	gi|260944998|ref|XP_002616797.1|	57.53	gi|294659673|ref|XP_002770625.1|	56.67	gi|50306049|ref|XP_452986.1|	56.69	gi|255718749|ref|XP_002555655.1|	52.83	gi|149244358|ref|XP_001526722.1|	54.48	gi|254567738|ref|XP_002490979.1|	55.47	gi|320581683|gb|EFW95902.1|	65.34	gi|342299178|emb|CCC66926.1|	51.34	gi|146415246|ref|XP_001483593.1|	58.36	gi|238938339|emb|CAR26516.1|	51.89	gi|50547639|ref|XP_501289.1|	47.18	gi|156846854|ref|XP_001646313.1|	50.92	gi|126137970|ref|XP_001385508.1|	56.27	gi|6321013|ref|NP_011092.1|	49.08	yes	54.975	429
g430.t1	gi|45190638|ref|NP_984892.1|	70.52	gi|145253739|ref|XP_001398382.1|	58.17	gi|68476713|ref|XP_717649.1|	74.06	gi|241949417|ref|XP_002417431.1|	74.35	gi|50290683|ref|XP_447774.1|	71.07	gi|255732521|ref|XP_002551184.1|	74.35	gi|260949431|ref|XP_002619012.1|	72.05	gi|50427689|ref|XP_462457.1|	68.97	gi|50311329|ref|XP_455689.1|	70.24	gi|255713366|ref|XP_002552965.1|	71.95	gi|149238195|ref|XP_001524974.1|	74.06	gi|254568544|ref|XP_002491382.1|	73.2	gi|320580548|gb|EFW94770.1|	75.79	gi|342299580|emb|CCC67336.1|	67.29	gi|146419294|ref|XP_001485610.1|	71.1	gi|238941043|emb|CAR29216.1|	67.02	gi|50545179|ref|XP_500127.1|	67.53	gi|156838468|ref|XP_001642939.1|	68.54	gi|126133370|ref|XP_001383210.1|	70.32	gi|6323729|ref|NP_013800.1|	70.13	yes	70.795	430
g431.t1	No_hit	No_hit	No_hit	No_hit	gi|68466235|ref|XP_722892.1|	31.21	No_hit	No_hit	No_hit	No_hit	gi|255720635|ref|XP_002545252.1|	31.21	No_hit	No_hit	No_hit	No_hit	No_hit	No_hit	No_hit	No_hit	No_hit	No_hit	No_hit	No_hit	No_hit	No_hit	No_hit	No_hit	No_hit	No_hit	gi|238939411|emb|CAR27586.1|	28.57	No_hit	No_hit	No_hit	No_hit	No_hit	No_hit	No_hit	No_hit	no	31.21	431
g432.t1	gi|45201219|ref|NP_986789.1|	50.74	gi|317030844|ref|XP_001392337.2|	44.56	gi|68468949|ref|XP_721533.1|	53.66	gi|241948531|ref|XP_002416988.1|	53.76	gi|50293735|ref|XP_449279.1|	51.47	gi|255731139|ref|XP_002550494.1|	56.26	gi|260945000|ref|XP_002616798.1|	56.17	gi|294659674|ref|XP_462077.2|	55.46	gi|50306047|ref|XP_452985.1|	48.59	gi|255718763|ref|XP_002555662.1|	51.29	gi|149244356|ref|XP_001526721.1|	52.32	gi|254569384|ref|XP_002491802.1|	42.91	gi|320581684|gb|EFW95903.1|	66.67	gi|342299179|emb|CCC66927.1|	50.44	gi|146415248|ref|XP_001483594.1|	52.21	gi|238938338|emb|CAR26515.1|	50.84	gi|50547625|ref|XP_501282.1|	52.46	gi|156843751|ref|XP_001644941.1|	51.88	gi|150866039|ref|XP_001385507.2|	56.16	gi|6321012|ref|NP_011091.1|	52.86	yes	52.265	432
g433.t1	No_hit	No_hit	No_hit	No_hit	gi|68469589|ref|XP_721046.1|	30.95	No_hit	No_hit	No_hit	No_hit	gi|255721597|ref|XP_002545733.1|	25.29	No_hit	No_hit	No_hit	No_hit	No_hit	No_hit	No_hit	No_hit	No_hit	No_hit	No_hit	No_hit	gi|320581685|gb|EFW95904.1|	30.51	No_hit	No_hit	No_hit	No_hit	No_hit	No_hit	No_hit	No_hit	No_hit	No_hit	No_hit	No_hit	No_hit	No_hit	no	30.51	433
g434.t1	No_hit	No_hit	No_hit	No_hit	No_hit	No_hit	No_hit	No_hit	No_hit	No_hit	gi|255727955|ref|XP_002548903.1|	29.7	No_hit	No_hit	No_hit	No_hit	No_hit	No_hit	No_hit	No_hit	No_hit	No_hit	No_hit	No_hit	No_hit	No_hit	No_hit	No_hit	No_hit	No_hit	gi|238938110|emb|CAR26287.1|	33.33	No_hit	No_hit	No_hit	No_hit	No_hit	No_hit	No_hit	No_hit	no	31.515	434
g435.t1	No_hit	No_hit	No_hit	No_hit	gi|68481867|ref|XP_715175.1|	27.78	No_hit	No_hit	No_hit	No_hit	gi|255722057|ref|XP_002545963.1|	32.72	No_hit	No_hit	No_hit	No_hit	gi|50312235|ref|XP_456149.1|	30.61	No_hit	No_hit	No_hit	No_hit	gi|254569404|ref|XP_002491812.1|	36.84	No_hit	No_hit	No_hit	No_hit	No_hit	No_hit	gi|238938535|emb|CAR26712.1|	29.67	No_hit	No_hit	gi|156847130|ref|XP_001646450.1|	34.46	No_hit	No_hit	No_hit	No_hit	no	31.665	435
g436.t1	No_hit	No_hit	gi|145229985|ref|XP_001389301.1|	43.86	gi|68485597|ref|XP_713281.1|	57.73	gi|241958340|ref|XP_002421889.1|	56.75	gi|50287805|ref|XP_446332.1|	23.54	gi|255722115|ref|XP_002545992.1|	54.36	gi|260949125|ref|XP_002618859.1|	54.82	gi|294654917|ref|XP_457003.2|	54.3	gi|50306173|ref|XP_453048.1|	25.88	gi|255711878|ref|XP_002552222.1|	23.31	gi|149246620|ref|XP_001527735.1|	52.6	gi|254567445|ref|XP_002490833.1|	56.14	gi|320580484|gb|EFW94706.1|	62.23	No_hit	No_hit	gi|146416631|ref|XP_001484285.1|	53.17	gi|238940919|emb|CAR29092.1|	23.39	gi|50548375|ref|XP_501657.1|	48.93	gi|156841032|ref|XP_001643892.1|	25	gi|150864466|ref|XP_001383291.2|	57.08	gi|6321698|ref|NP_011776.1|	23.43	no	52.885	436
g437.t1	No_hit	No_hit	No_hit	No_hit	gi|68487896|ref|XP_712165.1|	56.82	No_hit	No_hit	No_hit	No_hit	gi|255721839|ref|XP_002545854.1|	47.73	No_hit	No_hit	No_hit	No_hit	No_hit	No_hit	No_hit	No_hit	No_hit	No_hit	No_hit	No_hit	No_hit	No_hit	No_hit	No_hit	No_hit	No_hit	gi|238940940|emb|CAR29113.1|	41.03	No_hit	No_hit	No_hit	No_hit	No_hit	No_hit	No_hit	No_hit	no	47.73	437
g438.t1	gi|302308589|ref|NP_985565.2|	37.46	gi|317028325|ref|XP_001390563.2|	39.46	gi|68490804|ref|XP_710797.1|	40.62	gi|241950171|ref|XP_002417808.1|	35.54	gi|50290921|ref|XP_447893.1|	46.32	gi|255728627|ref|XP_002549239.1|	37.77	gi|260946585|ref|XP_002617590.1|	43.71	gi|294657738|ref|XP_002770499.1|	43.16	gi|50308841|ref|XP_454425.1|	41.13	gi|255719920|ref|XP_002556240.1|	36.65	gi|149239448|ref|XP_001525600.1|	40.99	gi|254571539|ref|XP_002492879.1|	50.14	gi|320581686|gb|EFW95905.1|	46.11	gi|342300877|emb|CCC68641.1|	46.26	gi|146419082|ref|XP_001485506.1|	40.43	gi|238939104|emb|CAR27280.1|	41.1	gi|50552332|ref|XP_503576.1|	50.73	gi|156836758|ref|XP_001642425.1|	42.86	gi|308198219|ref|XP_001387156.2|	46.09	gi|6322239|ref|NP_012313.1|	34.79	yes	41.115	438
g439.t1	gi|302308589|ref|NP_985565.2|	28.96	gi|317028325|ref|XP_001390563.2|	42.42	gi|68490804|ref|XP_710797.1|	33.96	gi|241950171|ref|XP_002417808.1|	34.77	gi|50290921|ref|XP_447893.1|	32.57	gi|255728627|ref|XP_002549239.1|	37.26	gi|260946585|ref|XP_002617590.1|	31.3	gi|294657738|ref|XP_002770499.1|	36.92	gi|50308841|ref|XP_454425.1|	33.71	gi|255719920|ref|XP_002556240.1|	34.06	gi|149239448|ref|XP_001525600.1|	32.21	gi|254571539|ref|XP_002492879.1|	52.19	gi|320581686|gb|EFW95905.1|	49.41	gi|342300877|emb|CCC68641.1|	33.07	gi|146419084|ref|XP_001485507.1|	33.33	gi|238939104|emb|CAR27280.1|	36.2	gi|50552332|ref|XP_503576.1|	37.74	gi|156836758|ref|XP_001642425.1|	33.08	gi|308198219|ref|XP_001387156.2|	34.62	gi|6322020|ref|NP_012095.1|	35.8	yes	34.34	439
g440.t1	gi|45201309|ref|NP_986879.1|	32.34	gi|145233389|ref|XP_001400067.1|	34.24	gi|68487451|ref|XP_712424.1|	40.24	gi|241956984|ref|XP_002421212.1|	40.76	gi|50293529|ref|XP_449176.1|	38.03	gi|255729001|ref|XP_002549426.1|	40.4	gi|260939794|ref|XP_002614197.1|	39.04	gi|294659096|ref|XP_461438.2|	41.81	gi|50309159|ref|XP_454585.1|	37.45	gi|255718961|ref|XP_002555761.1|	39.14	gi|149239750|ref|XP_001525751.1|	38.53	gi|254566397|ref|XP_002490309.1|	40.23	gi|320581687|gb|EFW95906.1|	53.85	gi|342300800|emb|CCC68564.1|	40.54	gi|146423519|ref|XP_001487687.1|	40.72	gi|238940299|emb|CAR28473.1|	41.69	gi|50552982|ref|XP_503901.1|	40.12	gi|156839330|ref|XP_001643357.1|	39.86	gi|150865928|ref|XP_001385342.2|	40.72	gi|6325260|ref|NP_015328.1|	40.49	yes	40.235	440
g441.t1	No_hit	No_hit	No_hit	No_hit	gi|68489480|ref|XP_711413.1|	34.43	gi|241955801|ref|XP_002420621.1|	34.07	No_hit	No_hit	gi|255732581|ref|XP_002551214.1|	29.23	gi|260946285|ref|XP_002617440.1|	34.48	gi|294658831|ref|XP_461166.2|	33.21	No_hit	No_hit	gi|255711530|ref|XP_002552048.1|	28.85	No_hit	No_hit	No_hit	No_hit	No_hit	No_hit	gi|342301034|emb|CCC68799.1|	32.37	No_hit	No_hit	gi|238941135|emb|CAR29308.1|	29.66	No_hit	No_hit	No_hit	No_hit	No_hit	No_hit	gi|6324185|ref|NP_014255.1|	32.71	no	32.71	441
g442.t1	No_hit	No_hit	No_hit	No_hit	gi|68490651|ref|XP_710848.1|	37.72	No_hit	No_hit	No_hit	No_hit	gi|255730547|ref|XP_002550198.1|	28.57	No_hit	No_hit	No_hit	No_hit	No_hit	No_hit	No_hit	No_hit	No_hit	No_hit	gi|254567926|ref|XP_002491073.1|	29.02	gi|320581688|gb|EFW95907.1|	44.38	No_hit	No_hit	No_hit	No_hit	gi|238937296|emb|CAR25474.1|	33.62	No_hit	No_hit	No_hit	No_hit	No_hit	No_hit	No_hit	No_hit	no	33.62	442
g443.t1	No_hit	No_hit	No_hit	No_hit	gi|68484911|ref|XP_713594.1|	21.35	No_hit	No_hit	No_hit	No_hit	gi|255730547|ref|XP_002550198.1|	21.98	No_hit	No_hit	No_hit	No_hit	No_hit	No_hit	No_hit	No_hit	No_hit	No_hit	gi|254567926|ref|XP_002491073.1|	30.28	gi|320581688|gb|EFW95907.1|	38.28	No_hit	No_hit	No_hit	No_hit	gi|238939354|emb|CAR27529.1|	28.92	No_hit	No_hit	No_hit	No_hit	No_hit	No_hit	No_hit	No_hit	no	28.92	443
g444.t1	gi|45198552|ref|NP_985581.1|	86.79	gi|145236008|ref|XP_001390652.1|	83.02	No_hit	No_hit	gi|241949797|ref|XP_002417621.1|	87.74	gi|302309732|ref|XP_446620.2|	85.85	gi|255729980|ref|XP_002549915.1|	42.86	No_hit	No_hit	gi|50424663|ref|XP_460921.1|	85.85	gi|50306873|ref|XP_453412.1|	84.91	gi|255711572|ref|XP_002552069.1|	83.02	gi|149247486|ref|XP_001528155.1|	86.79	gi|254570585|ref|XP_002492402.1|	84.91	gi|320581688|gb|EFW95907.1|	89.52	gi|342301861|emb|CCC69631.1|	85.85	No_hit	No_hit	gi|238941116|emb|CAR29289.1|	83.96	gi|50545894|ref|XP_500485.1|	85.85	gi|156841755|ref|XP_001644249.1|	85.85	gi|126133356|ref|XP_001383203.1|	87.74	gi|6321934|ref|NP_012010.1|	84.91	no	85.85	444
g445.t1	gi|45198553|ref|NP_985582.1|	72.55	gi|145229667|ref|XP_001389142.1|	53.97	gi|68465027|ref|XP_723591.1|	69.63	gi|241949795|ref|XP_002417620.1|	70.02	gi|50291075|ref|XP_447970.1|	72.01	gi|255728217|ref|XP_002549034.1|	74.21	gi|260951335|ref|XP_002619964.1|	74.8	gi|294658584|ref|XP_460922.2|	68.9	gi|50306871|ref|XP_453411.1|	70.5	gi|255711570|ref|XP_002552068.1|	72.42	gi|149247488|ref|XP_001528156.1|	71.15	gi|254570587|ref|XP_002492403.1|	70.33	gi|320582635|gb|EFW96852.1|	35.71	gi|342303316|emb|CCC71094.1|	71.15	gi|146423210|ref|XP_001487536.1|	74.25	gi|238941117|emb|CAR29290.1|	71.71	gi|50545898|ref|XP_500487.1|	67.01	gi|156849153|ref|XP_001647457.1|	33.62	gi|126133354|ref|XP_001383202.1|	74.9	gi|6324168|ref|NP_014238.1|	73.08	yes	71.15	445
g446.t1	gi|45188174|ref|NP_984397.1|	31.29	gi|145253669|ref|XP_001398347.1|	36.78	gi|68483972|ref|XP_714076.1|	31.5	gi|241949247|ref|XP_002417346.1|	31.7	gi|50287369|ref|XP_446114.1|	36.62	gi|255729876|ref|XP_002549863.1|	34.49	gi|260947448|ref|XP_002618021.1|	36.52	gi|294658439|ref|XP_460776.2|	37.27	gi|50309423|ref|XP_454719.1|	28.3	gi|255714717|ref|XP_002553640.1|	30.91	gi|149247871|ref|XP_001528323.1|	37.71	gi|254573128|ref|XP_002493673.1|	35.22	gi|320580762|gb|EFW94984.1|	56.71	gi|342303706|emb|CCC71488.1|	29.65	gi|146419794|ref|XP_001485857.1|	41.33	gi|238939772|emb|CAR27947.1|	35.25	gi|50555754|ref|XP_505285.1|	37.87	gi|156849021|ref|XP_001647391.1|	32.62	gi|150865467|ref|XP_001384694.2|	38.21	gi|6321489|ref|NP_011566.1|	35	yes	35.235	446
g447.t1	No_hit	No_hit	gi|317035194|ref|XP_001401281.2|	32.32	gi|68485435|ref|XP_713395.1|	20.59	No_hit	No_hit	No_hit	No_hit	gi|255720571|ref|XP_002545220.1|	20	No_hit	No_hit	No_hit	No_hit	No_hit	No_hit	No_hit	No_hit	No_hit	No_hit	gi|254565245|ref|XP_002489733.1|	37.16	gi|320580761|gb|EFW94983.1|	44.99	No_hit	No_hit	No_hit	No_hit	gi|238940131|emb|CAR28305.1|	27.4	No_hit	No_hit	No_hit	No_hit	No_hit	No_hit	No_hit	No_hit	no	29.86	447
g448.t1	No_hit	No_hit	No_hit	No_hit	No_hit	No_hit	No_hit	No_hit	No_hit	No_hit	gi|255728823|ref|XP_002549337.1|	35.9	No_hit	No_hit	No_hit	No_hit	No_hit	No_hit	No_hit	No_hit	No_hit	No_hit	No_hit	No_hit	No_hit	No_hit	No_hit	No_hit	No_hit	No_hit	No_hit	No_hit	No_hit	No_hit	No_hit	No_hit	No_hit	No_hit	No_hit	No_hit	no	35.9	448
g449.t1	No_hit	No_hit	No_hit	No_hit	gi|68483479|ref|XP_714300.1|	33.72	gi|241956326|ref|XP_002420883.1|	33.72	No_hit	No_hit	gi|255727456|ref|XP_002548654.1|	33.33	No_hit	No_hit	gi|50424389|ref|XP_460781.1|	34.85	No_hit	No_hit	No_hit	No_hit	gi|149236001|ref|XP_001523878.1|	32.96	No_hit	No_hit	gi|320580760|gb|EFW94982.1|	41.7	No_hit	No_hit	gi|146419800|ref|XP_001485860.1|	34.24	gi|238938190|emb|CAR26367.1|	25.82	No_hit	No_hit	No_hit	No_hit	No_hit	No_hit	No_hit	No_hit	no	33.72	449
g450.t1	gi|45185463|ref|NP_983180.1|	32.48	gi|145253497|ref|XP_001398261.1|	32.45	gi|68483477|ref|XP_714299.1|	39.61	gi|241956324|ref|XP_002420882.1|	38.57	gi|50292677|ref|XP_448771.1|	30.72	gi|255729834|ref|XP_002549842.1|	34.61	gi|260947442|ref|XP_002618018.1|	36.72	gi|294658441|ref|XP_460780.2|	36.22	gi|50306669|ref|XP_453308.1|	30.17	gi|255714731|ref|XP_002553647.1|	32.85	gi|149236003|ref|XP_001523879.1|	39.2	gi|254565243|ref|XP_002489732.1|	40.3	gi|320580759|gb|EFW94981.1|	38.64	gi|342302450|emb|CCC70223.1|	34.41	gi|146419798|ref|XP_001485859.1|	35.74	gi|238940199|emb|CAR28373.1|	35.86	gi|50545175|ref|XP_500125.1|	33.16	gi|156847245|ref|XP_001646507.1|	34.98	gi|150865468|ref|XP_001384697.2|	39.96	gi|14318476|ref|NP_116611.1|	35.32	yes	35.53	450
g451.t1	No_hit	No_hit	No_hit	No_hit	gi|68473742|ref|XP_718974.1|	21.32	No_hit	No_hit	No_hit	No_hit	gi|255730347|ref|XP_002550098.1|	24.07	No_hit	No_hit	No_hit	No_hit	No_hit	No_hit	No_hit	No_hit	No_hit	No_hit	No_hit	No_hit	gi|320581210|gb|EFW95431.1|	34.38	No_hit	No_hit	No_hit	No_hit	gi|238941550|emb|CAR29723.1|	20.77	No_hit	No_hit	No_hit	No_hit	No_hit	No_hit	No_hit	No_hit	no	22.695	451
g452.t1	No_hit	No_hit	No_hit	No_hit	gi|68473744|ref|XP_718975.1|	31.08	No_hit	No_hit	No_hit	No_hit	gi|255730345|ref|XP_002550097.1|	32.97	No_hit	No_hit	No_hit	No_hit	No_hit	No_hit	No_hit	No_hit	No_hit	No_hit	No_hit	No_hit	No_hit	No_hit	No_hit	No_hit	No_hit	No_hit	gi|238941551|emb|CAR29724.1|	44.68	No_hit	No_hit	No_hit	No_hit	No_hit	No_hit	No_hit	No_hit	no	32.97	452
g453.t1	gi|302306524|ref|NP_982933.2|	57.07	gi|145247983|ref|XP_001396240.1|	40.19	gi|68473955|ref|XP_718874.1|	56.31	gi|241948079|ref|XP_002416762.1|	56.31	gi|50288519|ref|XP_446689.1|	54.12	gi|255730343|ref|XP_002550096.1|	56.35	gi|260947418|ref|XP_002618006.1|	58.82	gi|50424407|ref|XP_460790.1|	58.46	gi|50304325|ref|XP_452112.1|	56.28	gi|255714773|ref|XP_002553668.1|	53.27	gi|149243924|ref|XP_001526547.1|	52.45	gi|254565237|ref|XP_002489729.1|	53.19	gi|320581208|gb|EFW95429.1|	61.66	gi|342300395|emb|CCC68154.1|	53.69	gi|146412013|ref|XP_001481978.1|	56.25	gi|238941552|emb|CAR29725.1|	57.22	gi|50543670|ref|XP_500001.1|	47.03	gi|156847608|ref|XP_001646688.1|	52.58	gi|126137852|ref|XP_001385449.1|	57.71	gi|6324868|ref|NP_014937.1|	57.22	yes	56.295	453
g454.t1	No_hit	No_hit	No_hit	No_hit	gi|68465431|ref|XP_723077.1|	25.49	No_hit	No_hit	No_hit	No_hit	gi|255725960|ref|XP_002547906.1|	35.09	No_hit	No_hit	No_hit	No_hit	No_hit	No_hit	No_hit	No_hit	No_hit	No_hit	No_hit	No_hit	No_hit	No_hit	No_hit	No_hit	No_hit	No_hit	gi|238942771|emb|CAR30942.1|	32.26	No_hit	No_hit	No_hit	No_hit	No_hit	No_hit	No_hit	No_hit	no	32.26	454
g455.t1	No_hit	No_hit	No_hit	No_hit	gi|68482097|ref|XP_715066.1|	43.37	gi|241957675|ref|XP_002421557.1|	42.97	No_hit	No_hit	gi|255728997|ref|XP_002549424.1|	44.58	gi|260939790|ref|XP_002614195.1|	45.78	gi|50425679|ref|XP_461436.1|	42	No_hit	No_hit	No_hit	No_hit	gi|149239728|ref|XP_001525740.1|	41.88	gi|254564979|ref|XP_002489600.1|	43.87	No_hit	No_hit	No_hit	No_hit	gi|146423515|ref|XP_001487685.1|	45.6	gi|238941183|emb|CAR29356.1|	32.24	gi|50546791|ref|XP_500865.1|	32.67	No_hit	No_hit	gi|150866192|ref|XP_001385700.2|	41.5	No_hit	No_hit	no	42.97	455
g456.t1	No_hit	No_hit	No_hit	No_hit	gi|68482073|ref|XP_715054.1|	46.84	No_hit	No_hit	No_hit	No_hit	gi|255727532|ref|XP_002548692.1|	28.57	No_hit	No_hit	No_hit	No_hit	No_hit	No_hit	No_hit	No_hit	No_hit	No_hit	No_hit	No_hit	No_hit	No_hit	No_hit	No_hit	No_hit	No_hit	gi|238941513|emb|CAR29686.1|	45.12	No_hit	No_hit	No_hit	No_hit	No_hit	No_hit	No_hit	No_hit	no	45.12	456
g457.t1	gi|45198529|ref|NP_985558.1|	31.63	gi|145256689|ref|XP_001401486.1|	32.73	gi|68483189|ref|XP_714528.1|	32	gi|241952016|ref|XP_002418730.1|	32.43	gi|50290229|ref|XP_447546.1|	31.19	gi|255725202|ref|XP_002547530.1|	32.57	gi|260945339|ref|XP_002616967.1|	31.74	gi|294656366|ref|XP_458623.2|	32.4	gi|50308825|ref|XP_454417.1|	33.45	gi|255719874|ref|XP_002556217.1|	34.15	gi|149239939|ref|XP_001525845.1|	31.94	No_hit	No_hit	No_hit	No_hit	gi|342300886|emb|CCC68651.1|	33.92	gi|146419837|ref|XP_001485878.1|	30.95	gi|238941189|emb|CAR29362.1|	35.4	gi|50546795|ref|XP_500867.1|	34.4	gi|156846810|ref|XP_001646291.1|	30.61	gi|150865074|ref|XP_001384139.2|	28.77	gi|6320990|ref|NP_011069.1|	31.82	no	32.2	457
g458.t1	gi|45198528|ref|NP_985557.1|	35.8	gi|317029275|ref|XP_001391234.2|	29.02	gi|68482077|ref|XP_715056.1|	30.45	gi|241950507|ref|XP_002417976.1|	31.28	gi|50290227|ref|XP_447545.1|	32.14	gi|255728987|ref|XP_002549419.1|	34.39	gi|260939780|ref|XP_002614190.1|	29.39	gi|294659091|ref|XP_461429.2|	33.91	gi|50308823|ref|XP_454416.1|	32.95	gi|255719872|ref|XP_002556216.1|	33.87	gi|149239718|ref|XP_001525735.1|	32.54	gi|254564985|ref|XP_002489603.1|	33.49	gi|320580096|gb|EFW94319.1|	45.08	gi|342299201|emb|CCC66950.1|	32.06	gi|146423501|ref|XP_001487678.1|	34.59	gi|238941188|emb|CAR29361.1|	31.26	gi|50546104|ref|XP_500579.1|	29.19	gi|156843118|ref|XP_001644628.1|	31.76	No_hit	No_hit	gi|6320991|ref|NP_011070.1|	30.96	no	32.14	458
g459.t1	gi|45198527|ref|NP_985556.1|	39.59	No_hit	No_hit	gi|68481979|ref|XP_715007.1|	46.07	gi|241950427|ref|XP_002417936.1|	46.6	gi|50288315|ref|XP_446586.1|	34.81	gi|255728903|ref|XP_002549377.1|	46.6	gi|260939770|ref|XP_002614185.1|	47.85	gi|294659086|ref|XP_461422.2|	49.74	gi|50308821|ref|XP_454415.1|	38.17	gi|255719870|ref|XP_002556215.1|	38.67	gi|149239708|ref|XP_001525730.1|	47.37	gi|254564987|ref|XP_002489604.1|	51.08	No_hit	No_hit	gi|342300751|emb|CCC68514.1|	36.61	gi|146422352|ref|XP_001487116.1|	45.26	gi|238941187|emb|CAR29360.1|	35.29	gi|50546781|ref|XP_500860.1|	33.48	gi|156843120|ref|XP_001644629.1|	38.42	gi|126137650|ref|XP_001385348.1|	47.37	gi|6320272|ref|NP_010352.1|	37.56	no	42.425	459
g460.t1	No_hit	No_hit	No_hit	No_hit	gi|68467369|ref|XP_722346.1|	27.21	No_hit	No_hit	No_hit	No_hit	gi|255728895|ref|XP_002549373.1|	28.2	No_hit	No_hit	No_hit	No_hit	No_hit	No_hit	No_hit	No_hit	No_hit	No_hit	No_hit	No_hit	gi|320580094|gb|EFW94317.1|	38.72	No_hit	No_hit	No_hit	No_hit	gi|238941186|emb|CAR29359.1|	24.43	No_hit	No_hit	No_hit	No_hit	No_hit	No_hit	No_hit	No_hit	no	27.705	460
g461.t1	gi|302308584|ref|NP_985554.2|	47.27	gi|317032259|ref|XP_001394433.2|	36.1	gi|68481981|ref|XP_715008.1|	31.74	gi|241950429|ref|XP_002417937.1|	32.1	gi|50290225|ref|XP_447544.1|	30.34	gi|255728905|ref|XP_002549378.1|	34.59	gi|260939768|ref|XP_002614184.1|	46.82	gi|294659085|ref|XP_461421.2|	48.14	gi|50308817|ref|XP_454413.1|	33.14	gi|255719866|ref|XP_002556213.1|	32.56	gi|149239706|ref|XP_001525729.1|	44.86	gi|254564991|ref|XP_002489606.1|	52.62	gi|320580098|gb|EFW94321.1|	63.08	gi|342300749|emb|CCC68512.1|	48.77	gi|146422350|ref|XP_001487115.1|	48.76	gi|238941185|emb|CAR29358.1|	45.8	gi|50556092|ref|XP_505454.1|	41.49	gi|156846814|ref|XP_001646293.1|	34.06	gi|150866195|ref|XP_001385704.2|	31.23	gi|6320992|ref|NP_011071.1|	34.75	yes	38.795	461
g462.t1	gi|302307956|ref|NP_984763.2|	50.41	gi|317031470|ref|XP_003188776.1|	52.79	gi|68486083|ref|XP_713058.1|	56.94	gi|241950019|ref|XP_002417732.1|	57.82	gi|50291275|ref|XP_448070.1|	32.5	gi|255728525|ref|XP_002549188.1|	56.16	gi|260940242|ref|XP_002614421.1|	52.95	gi|294655629|ref|XP_457805.2|	55.2	gi|50312021|ref|XP_456042.1|	51.54	gi|255714663|ref|XP_002553613.1|	51.89	gi|149239384|ref|XP_001525568.1|	54.19	gi|254568350|ref|XP_002491285.1|	60.45	gi|320580770|gb|EFW94992.1|	66.01	gi|342298868|emb|CCC66614.1|	33.33	gi|146412211|ref|XP_001482077.1|	55.2	gi|238937553|emb|CAR25731.1|	53.08	gi|50549491|ref|XP_502216.1|	54.9	gi|156848171|ref|XP_001646968.1|	33.94	gi|150864832|ref|XP_001383814.2|	55.89	gi|6324052|ref|NP_014122.1|	32.73	yes	53.635	462
g463.t1	No_hit	No_hit	No_hit	No_hit	gi|68464729|ref|XP_723442.1|	31.43	No_hit	No_hit	No_hit	No_hit	gi|255728051|ref|XP_002548951.1|	28.57	No_hit	No_hit	No_hit	No_hit	No_hit	No_hit	No_hit	No_hit	No_hit	No_hit	No_hit	No_hit	No_hit	No_hit	No_hit	No_hit	No_hit	No_hit	gi|238939184|emb|CAR27360.1|	28.12	No_hit	No_hit	No_hit	No_hit	No_hit	No_hit	No_hit	No_hit	no	28.57	463
g464.t1	No_hit	No_hit	No_hit	No_hit	gi|68485738|ref|XP_713247.1|	42.86	No_hit	No_hit	No_hit	No_hit	gi|255722145|ref|XP_002546007.1|	32.14	No_hit	No_hit	No_hit	No_hit	No_hit	No_hit	No_hit	No_hit	No_hit	No_hit	No_hit	No_hit	No_hit	No_hit	No_hit	No_hit	No_hit	No_hit	gi|238939368|emb|CAR27543.1|	31.25	No_hit	No_hit	No_hit	No_hit	No_hit	No_hit	No_hit	No_hit	no	32.14	464
g465.t1	gi|45201456|ref|NP_987026.1|	35.62	gi|317031689|ref|XP_001393995.2|	39.65	gi|68491573|ref|XP_710416.1|	36.29	gi|241948725|ref|XP_002417085.1|	35.86	gi|50290587|ref|XP_447726.1|	34.98	gi|255730991|ref|XP_002550420.1|	35.68	gi|260940889|ref|XP_002615284.1|	38.14	gi|294655260|ref|XP_002770107.1|	38.2	gi|50307333|ref|XP_453645.1|	36.03	gi|255714751|ref|XP_002553657.1|	35.92	gi|149240261|ref|XP_001526006.1|	39.39	gi|254568934|ref|XP_002491577.1|	44.38	gi|320580768|gb|EFW94990.1|	51.07	gi|342299460|emb|CCC67215.1|	34.62	gi|146420988|ref|XP_001486446.1|	37.45	gi|238941584|emb|CAR29757.1|	35.46	gi|50546595|ref|XP_500767.1|	40.31	gi|156837455|ref|XP_001642753.1|	35.08	gi|150865102|ref|XP_001384182.2|	39.43	gi|6321837|ref|NP_011913.1|	35.84	yes	36.16	465
g466.t1	gi|302306495|ref|NP_982911.2|	62	gi|145255893|ref|XP_001399135.1|	56.88	gi|68468275|ref|XP_721697.1|	60.88	gi|241952885|ref|XP_002419164.1|	60.97	gi|50292321|ref|XP_448593.1|	60.68	gi|255726368|ref|XP_002548110.1|	60.83	gi|260945843|ref|XP_002617219.1|	60.46	gi|50426085|ref|XP_461639.1|	61.17	gi|50311335|ref|XP_455692.1|	59.12	gi|255713360|ref|XP_002552962.1|	60.66	gi|149240675|ref|XP_001526195.1|	59.71	gi|254568876|ref|XP_002491548.1|	61.23	gi|320580767|gb|EFW94989.1|	75.85	gi|342299379|emb|CCC67133.1|	60.6	gi|146422718|ref|XP_001487294.1|	67.65	gi|238941040|emb|CAR29213.1|	62.02	gi|50547423|ref|XP_501181.1|	59.78	gi|156838474|ref|XP_001642942.1|	61.5	gi|126135482|ref|XP_001384265.1|	61.37	gi|6322745|ref|NP_012818.1|	60.55	yes	60.855	466
g467.t1	gi|45188021|ref|NP_984244.1|	39.64	No_hit	No_hit	gi|68479916|ref|XP_716008.1|	37.5	gi|241951978|ref|XP_002418711.1|	39.57	gi|50293175|ref|XP_448999.1|	40.52	gi|255725158|ref|XP_002547508.1|	45.35	gi|260945969|ref|XP_002617282.1|	37.14	gi|294655316|ref|XP_457440.2|	37.02	gi|50312415|ref|XP_456241.1|	37.34	gi|255712009|ref|XP_002552287.1|	37.3	gi|149240393|ref|XP_001526072.1|	44.76	gi|254568054|ref|XP_002491137.1|	39.24	gi|320580766|gb|EFW94988.1|	40.1	gi|342301738|emb|CCC69509.1|	39.64	gi|146420191|ref|XP_001486053.1|	43.23	gi|238942564|emb|CAR30735.1|	42.42	No_hit	No_hit	gi|156838845|ref|XP_001643121.1|	40.34	gi|150865080|ref|XP_001384148.2|	41.67	gi|6322768|ref|NP_012841.1|	38.32	no	39.64	467
g468.t1	gi|45190942|ref|NP_985196.1|	28.37	gi|317025753|ref|XP_001389724.2|	29.81	gi|68479884|ref|XP_716110.1|	29.77	gi|241953673|ref|XP_002419558.1|	27.86	gi|50287411|ref|XP_446135.1|	32.01	gi|255732980|ref|XP_002551413.1|	31.86	gi|260940967|ref|XP_002615323.1|	29.34	gi|294658785|ref|XP_461120.2|	36.26	gi|50305139|ref|XP_452528.1|	29.53	gi|255713932|ref|XP_002553248.1|	29.6	gi|149242220|ref|XP_001526430.1|	29.82	gi|254564817|ref|XP_002489519.1|	29.89	gi|320580765|gb|EFW94987.1|	35.85	gi|342301329|emb|CCC69097.1|	32.7	gi|146415082|ref|XP_001483511.1|	31.36	gi|238940500|emb|CAR28674.1|	29.85	gi|50552726|ref|XP_503773.1|	29.23	gi|156842087|ref|XP_001644413.1|	33.62	gi|150864389|ref|XP_001383178.2|	35.99	gi|6323867|ref|NP_013938.1|	30.52	yes	29.87	468
g469.t1	No_hit	No_hit	No_hit	No_hit	gi|68479884|ref|XP_716110.1|	44.83	No_hit	No_hit	No_hit	No_hit	gi|255726884|ref|XP_002548368.1|	40	No_hit	No_hit	No_hit	No_hit	No_hit	No_hit	No_hit	No_hit	No_hit	No_hit	No_hit	No_hit	No_hit	No_hit	No_hit	No_hit	No_hit	No_hit	gi|238940952|emb|CAR29125.1|	22.81	No_hit	No_hit	No_hit	No_hit	No_hit	No_hit	No_hit	No_hit	no	40	469
g470.t1	gi|45191002|ref|NP_985256.1|	32.1	gi|317029687|ref|XP_001392104.2|	33.76	gi|68488974|ref|XP_711680.1|	39.74	gi|241957583|ref|XP_002421511.1|	39.74	gi|50291371|ref|XP_448118.1|	36.27	gi|255731834|ref|XP_002550841.1|	40.79	gi|260951033|ref|XP_002619813.1|	40.34	gi|50420713|ref|XP_458893.1|	39.46	gi|50310643|ref|XP_455342.1|	37.75	gi|255717573|ref|XP_002555067.1|	41.4	gi|149235734|ref|XP_001523745.1|	40.2	gi|254573508|ref|XP_002493863.1|	38.26	gi|320580763|gb|EFW94985.1|	54.95	gi|342300175|emb|CCC67932.1|	38.44	gi|146423503|ref|XP_001487679.1|	35.79	gi|238942920|emb|CAR31091.1|	40.51	gi|50546905|ref|XP_500922.1|	37.8	gi|156843391|ref|XP_001644763.1|	38.51	gi|150865997|ref|XP_001385443.2|	39.93	gi|6320079|ref|NP_010159.1|	38.72	yes	39.09	470
g471.t1	No_hit	No_hit	No_hit	No_hit	gi|68483426|ref|XP_714369.1|	26.81	No_hit	No_hit	No_hit	No_hit	gi|255725662|ref|XP_002547760.1|	26.5	No_hit	No_hit	No_hit	No_hit	No_hit	No_hit	No_hit	No_hit	No_hit	No_hit	No_hit	No_hit	No_hit	No_hit	No_hit	No_hit	No_hit	No_hit	gi|238938191|emb|CAR26368.1|	27.56	No_hit	No_hit	No_hit	No_hit	No_hit	No_hit	No_hit	No_hit	no	26.81	471
g472.t1	gi|302309412|ref|NP_986793.2|	56.79	gi|145239759|ref|XP_001392526.1|	54.93	gi|68467365|ref|XP_722344.1|	58.06	gi|241950409|ref|XP_002417927.1|	58.06	gi|50288305|ref|XP_446581.1|	54.74	gi|255728899|ref|XP_002549375.1|	56.91	gi|260939772|ref|XP_002614186.1|	57.91	gi|294659087|ref|XP_461423.2|	57.19	gi|50306379|ref|XP_453163.1|	57.98	gi|255719888|ref|XP_002556224.1|	57.86	gi|149239710|ref|XP_001525731.1|	55.99	gi|254571703|ref|XP_002492961.1|	65	gi|320580100|gb|EFW94323.1|	67.2	gi|342300755|emb|CCC68518.1|	55.81	gi|146422354|ref|XP_001487117.1|	57.81	gi|238941286|emb|CAR29459.1|	54.39	gi|50556090|ref|XP_505453.1|	54.26	gi|156848864|ref|XP_001647313.1|	58.61	gi|126137648|ref|XP_001385347.1|	56.01	gi|6320267|ref|NP_010347.1|	54.56	yes	57.05	472
g473.t1	No_hit	No_hit	gi|317028533|ref|XP_001390229.2|	27.16	gi|68467367|ref|XP_722345.1|	35.48	gi|241950411|ref|XP_002417928.1|	35.99	gi|50288307|ref|XP_446582.1|	35.59	gi|255728897|ref|XP_002549374.1|	36.31	gi|260939774|ref|XP_002614187.1|	36.23	gi|294659088|ref|XP_461424.2|	35.92	gi|50306381|ref|XP_453164.1|	34.24	gi|255719890|ref|XP_002556225.1|	33.81	gi|149239712|ref|XP_001525732.1|	34.59	gi|254567619|ref|XP_002490920.1|	48.2	gi|320580099|gb|EFW94322.1|	55.01	gi|342300756|emb|CCC68519.1|	36.25	gi|146422356|ref|XP_001487118.1|	35.25	gi|238941285|emb|CAR29458.1|	35.06	gi|50554665|ref|XP_504741.1|	41.36	gi|156848866|ref|XP_001647314.1|	34.51	gi|150865931|ref|XP_001385346.2|	36.1	gi|6320266|ref|NP_010346.1|	36.41	no	35.92	473
g474.t1	gi|45190510|ref|NP_984764.1|	40.88	No_hit	No_hit	gi|68475331|ref|XP_718188.1|	42.72	gi|241958026|ref|XP_002421732.1|	43.2	gi|50293961|ref|XP_449392.1|	40.48	gi|255722463|ref|XP_002546166.1|	40.58	gi|260949945|ref|XP_002619269.1|	45.67	gi|50418797|ref|XP_457919.1|	40	gi|50312023|ref|XP_456043.1|	42.25	gi|255714665|ref|XP_002553614.1|	43.53	gi|149246403|ref|XP_001527671.1|	40.87	gi|254568352|ref|XP_002491286.1|	53.78	gi|320580101|gb|EFW94324.1|	49.83	gi|342303013|emb|CCC70791.1|	42.21	gi|146412612|ref|XP_001482277.1|	42.44	gi|238937554|emb|CAR25732.1|	45.1	gi|50549495|ref|XP_502218.1|	35.53	gi|156847267|ref|XP_001646518.1|	41.28	gi|126140428|ref|XP_001386736.1|	37.84	gi|6320544|ref|NP_010624.1|	44.22	no	42.25	474
g475.t1	gi|45187583|ref|NP_983806.1|	61.58	gi|145239065|ref|XP_001392179.1|	55.73	gi|68471517|ref|XP_720065.1|	63.16	gi|241952919|ref|XP_002419181.1|	62.63	gi|50286951|ref|XP_445905.1|	61.58	gi|255726406|ref|XP_002548129.1|	63.68	gi|260940989|ref|XP_002615334.1|	60.15	gi|50425083|ref|XP_461133.1|	59.47	gi|50308713|ref|XP_454360.1|	58.42	gi|255716652|ref|XP_002554607.1|	62.11	gi|149245514|ref|XP_001527234.1|	62.63	gi|254565859|ref|XP_002490040.1|	62.63	gi|320582622|gb|EFW96839.1|	64.21	gi|342300972|emb|CCC68737.1|	62.11	gi|146417924|ref|XP_001484929.1|	61.58	gi|238937322|emb|CAR25500.1|	61.26	gi|50554253|ref|XP_504535.1|	58.42	gi|156842983|ref|XP_001644561.1|	63.37	gi|126140234|ref|XP_001386639.1|	61.58	gi|6324262|ref|NP_014332.1|	64.21	yes	61.845	475
g476.t1	No_hit	No_hit	gi|145257538|ref|XP_001401773.1|	49.12	gi|68471521|ref|XP_720067.1|	51.42	gi|241952921|ref|XP_002419182.1|	51.42	gi|50292289|ref|XP_448577.1|	48.76	gi|255726408|ref|XP_002548130.1|	54.17	gi|260940991|ref|XP_002615335.1|	52.8	gi|50425081|ref|XP_461132.1|	44.06	gi|50303837|ref|XP_451865.1|	50.53	gi|255716300|ref|XP_002554431.1|	43.68	gi|149245516|ref|XP_001527235.1|	41.32	gi|254569938|ref|XP_002492079.1|	46.55	gi|320580103|gb|EFW94326.1|	61.31	gi|342301141|emb|CCC68906.1|	48.77	gi|146417922|ref|XP_001484928.1|	49.12	gi|238941665|emb|CAR29838.1|	46.76	gi|50556516|ref|XP_505666.1|	56.51	gi|156847968|ref|XP_001646867.1|	50.53	gi|126140236|ref|XP_001386640.1|	45.43	gi|6322919|ref|NP_012992.1|	47.22	no	49.12	476
g477.t1	gi|45198313|ref|NP_985342.1|	65.4	gi|145242032|ref|XP_001393662.1|	47.77	gi|68471245|ref|XP_720399.1|	60.61	gi|241957073|ref|XP_002421256.1|	60.17	gi|50293203|ref|XP_449013.1|	64.32	gi|255731446|ref|XP_002550647.1|	60.09	gi|260951217|ref|XP_002619905.1|	65.07	gi|50424733|ref|XP_460956.1|	69.1	gi|50309245|ref|XP_454629.1|	60.34	gi|255716382|ref|XP_002554472.1|	62.45	gi|149234662|ref|XP_001523210.1|	61.23	No_hit	No_hit	gi|320580104|gb|EFW94327.1|	71.24	gi|342299770|emb|CCC67526.1|	63.52	gi|146423288|ref|XP_001487574.1|	66.95	gi|238939478|emb|CAR27653.1|	65.13	gi|50548543|ref|XP_501741.1|	53.95	No_hit	No_hit	gi|150866849|ref|XP_001386579.2|	60.78	gi|6322341|ref|NP_012414.1|	63.45	no	62.95	477
g478.t1	No_hit	No_hit	No_hit	No_hit	gi|68471243|ref|XP_720398.1|	41	No_hit	No_hit	No_hit	No_hit	gi|255731448|ref|XP_002550648.1|	42	No_hit	No_hit	No_hit	No_hit	No_hit	No_hit	No_hit	No_hit	No_hit	No_hit	No_hit	No_hit	No_hit	No_hit	No_hit	No_hit	No_hit	No_hit	gi|238939477|emb|CAR27652.1|	36.08	No_hit	No_hit	No_hit	No_hit	No_hit	No_hit	No_hit	No_hit	no	41	478
g479.t1	gi|45188184|ref|NP_984407.1|	63.24	gi|317025419|ref|XP_001389035.2|	46.75	gi|68483321|ref|XP_714402.1|	62.03	gi|241952362|ref|XP_002418903.1|	63.1	gi|50285937|ref|XP_445397.1|	58.61	gi|255725550|ref|XP_002547704.1|	63.87	gi|260941924|ref|XP_002615128.1|	59.58	gi|50424363|ref|XP_460768.1|	62.37	gi|50304839|ref|XP_452375.1|	58.11	gi|255716422|ref|XP_002554492.1|	59.8	gi|149239911|ref|XP_001525831.1|	62.24	gi|254569970|ref|XP_002492095.1|	57.3	gi|320580106|gb|EFW94329.1|	69.17	gi|342301582|emb|CCC69352.1|	58.81	gi|146419776|ref|XP_001485848.1|	62.04	gi|238937494|emb|CAR25672.1|	57.69	gi|50545811|ref|XP_500444.1|	53.66	gi|156844403|ref|XP_001645264.1|	60.78	gi|150865378|ref|XP_001384566.2|	60.31	gi|6320181|ref|NP_010262.1|	59.33	yes	60.055	479
g480.t1	gi|45188201|ref|NP_984424.1|	48.34	gi|145229507|ref|XP_001389062.1|	36.6	gi|68471525|ref|XP_720069.1|	41.72	gi|241952925|ref|XP_002419184.1|	43.71	gi|50294386|ref|XP_449604.1|	52	gi|255726420|ref|XP_002548136.1|	39.74	gi|260940995|ref|XP_002615337.1|	42.48	gi|294658799|ref|XP_461130.2|	45.33	gi|50302671|ref|XP_451271.1|	42.31	gi|255716302|ref|XP_002554432.1|	47.97	gi|149245520|ref|XP_001527237.1|	44	gi|254569940|ref|XP_002492080.1|	55.33	gi|320580107|gb|EFW94330.1|	67.08	gi|342301140|emb|CCC68905.1|	52.98	gi|146417918|ref|XP_001484926.1|	39.77	gi|238939413|emb|CAR27588.1|	46.39	gi|50545815|ref|XP_500446.1|	43.24	gi|156847970|ref|XP_001646868.1|	51.33	gi|126139842|ref|XP_001386443.1|	42.57	gi|6322918|ref|NP_012991.1|	44.33	yes	44.165	480
g481.t1	gi|45198309|ref|NP_985338.1|	46.38	No_hit	No_hit	gi|68478982|ref|XP_716425.1|	53.39	No_hit	No_hit	gi|50293209|ref|XP_449016.1|	53.15	gi|255723090|ref|XP_002546479.1|	45.95	gi|260949273|ref|XP_002618933.1|	52.89	gi|294655141|ref|XP_457238.2|	53.97	gi|50309253|ref|XP_454633.1|	44.93	gi|255716374|ref|XP_002554468.1|	51.69	gi|149235237|ref|XP_001523497.1|	48.61	gi|254571117|ref|XP_002492668.1|	44.44	gi|320580108|gb|EFW94331.1|	62.59	gi|342301117|emb|CCC68882.1|	51.72	gi|146422932|ref|XP_001487400.1|	48.63	gi|238939474|emb|CAR27649.1|	53.51	No_hit	No_hit	gi|156846192|ref|XP_001645984.1|	54.39	gi|126138906|ref|XP_001385976.1|	51.47	gi|6322337|ref|NP_012411.1|	46.38	no	51.69	481
g482.t1	gi|45184835|ref|NP_982553.1|	68.32	gi|145233671|ref|XP_001400208.1|	68.56	gi|68471743|ref|XP_720178.1|	42.05	gi|241958592|ref|XP_002422015.1|	67.47	gi|50287193|ref|XP_446026.1|	67.2	gi|255726496|ref|XP_002548174.1|	42.08	gi|260951467|ref|XP_002620030.1|	40.29	gi|294658626|ref|XP_460968.2|	67.92	gi|50304213|ref|XP_452056.1|	68.54	gi|255716994|ref|XP_002554778.1|	65.53	gi|149239006|ref|XP_001525379.1|	68.46	gi|254571133|ref|XP_002492676.1|	74.19	gi|320580108|gb|EFW94331.1|	76.79	gi|342302810|emb|CCC70587.1|	68.7	gi|146423308|ref|XP_001487584.1|	67.1	gi|238941072|emb|CAR29245.1|	66.67	gi|50546813|ref|XP_500876.1|	68.7	gi|156847815|ref|XP_001646791.1|	68.4	gi|126140328|ref|XP_001386686.1|	68.1	gi|6324535|ref|NP_014604.1|	68.67	yes	68.21	482
g483.t1	No_hit	No_hit	No_hit	No_hit	gi|68466173|ref|XP_722861.1|	36.11	No_hit	No_hit	No_hit	No_hit	gi|255723191|ref|XP_002546529.1|	28.79	No_hit	No_hit	No_hit	No_hit	No_hit	No_hit	No_hit	No_hit	No_hit	No_hit	No_hit	No_hit	gi|320580109|gb|EFW94332.1|	36.91	No_hit	No_hit	No_hit	No_hit	No_hit	No_hit	No_hit	No_hit	No_hit	No_hit	No_hit	No_hit	No_hit	No_hit	no	36.11	483
g484.t1	gi|45198307|ref|NP_985336.1|	51.08	gi|145237528|ref|XP_001391411.1|	34.21	gi|68478984|ref|XP_716426.1|	60.73	gi|241959312|ref|XP_002422375.1|	60.36	gi|50293211|ref|XP_449017.1|	48.47	gi|255723088|ref|XP_002546478.1|	57.88	gi|260949271|ref|XP_002618932.1|	57.64	gi|294655140|ref|XP_002770087.1|	53.94	gi|50309259|ref|XP_454636.1|	51.37	gi|255716372|ref|XP_002554467.1|	50.15	gi|149235239|ref|XP_001523498.1|	60.14	gi|254571119|ref|XP_002492669.1|	53.27	gi|320580109|gb|EFW94332.1|	62.88	gi|342299773|emb|CCC67529.1|	50.93	gi|146422934|ref|XP_001487401.1|	52.81	gi|238939473|emb|CAR27648.1|	51.09	gi|50556710|ref|XP_505763.1|	53.05	gi|156846194|ref|XP_001645985.1|	48.97	gi|150866136|ref|XP_001385629.2|	51.37	gi|6322336|ref|NP_012410.1|	48.48	yes	52.09	484
g485.t1	gi|45187941|ref|NP_984164.1|	60.61	gi|317035914|ref|XP_001397178.2|	58.33	gi|68481734|ref|XP_715235.1|	55.92	gi|241957699|ref|XP_002421569.1|	57.88	gi|50291319|ref|XP_448092.1|	44.76	gi|255731936|ref|XP_002550892.1|	62.4	gi|260948934|ref|XP_002618764.1|	60.69	gi|294660145|ref|XP_462589.2|	60.38	gi|50305949|ref|XP_452935.1|	52.69	gi|255719344|ref|XP_002555952.1|	55.04	gi|149235546|ref|XP_001523651.1|	57.48	gi|254573868|ref|XP_002494043.1|	58.5	gi|320580110|gb|EFW94333.1|	59.09	gi|342303602|emb|CCC71382.1|	48.57	gi|146414720|ref|XP_001483330.1|	54.72	gi|238940585|emb|CAR28759.1|	54.86	gi|50547241|ref|XP_501090.1|	44.39	gi|156838831|ref|XP_001643114.1|	49.07	gi|150864310|ref|XP_001383074.2|	62.26	gi|6323239|ref|NP_013311.1|	45.86	yes	56.7	485
g486.t1	gi|45200809|ref|NP_986379.1|	85.07	gi|145238424|ref|XP_001391859.1|	73.38	gi|68490692|ref|XP_710842.1|	86.96	gi|241956526|ref|XP_002420983.1|	87.2	gi|50288181|ref|XP_446519.1|	83.58	gi|255727366|ref|XP_002548609.1|	86.57	No_hit	No_hit	gi|294655716|ref|XP_457899.2|	82.84	gi|50308523|ref|XP_454264.1|	84.33	gi|255712413|ref|XP_002552489.1|	85.07	gi|149236241|ref|XP_001523998.1|	85.07	gi|254564747|ref|XP_002489484.1|	82.09	gi|320580111|gb|EFW94334.1|	85.82	gi|342300256|emb|CCC68014.1|	82.09	gi|146414359|ref|XP_001483150.1|	87.31	gi|238938017|emb|CAR26194.1|	84.33	gi|50550357|ref|XP_502651.1|	85.07	gi|156846013|ref|XP_001645895.1|	85.07	gi|126135718|ref|XP_001384383.1|	85.82	gi|6319384|ref|NP_009466.1|	82.84	no	85.07	486
g487.t1	No_hit	No_hit	gi|317035192|ref|XP_001401277.2|	21.91	gi|68473635|ref|XP_719142.1|	25.75	gi|241956646|ref|XP_002421043.1|	24.53	No_hit	No_hit	gi|255727138|ref|XP_002548495.1|	23.7	gi|260944504|ref|XP_002616550.1|	22.01	gi|294655709|ref|XP_457893.2|	23.3	gi|50308521|ref|XP_454263.1|	22.76	No_hit	No_hit	gi|149236225|ref|XP_001523990.1|	24.97	gi|254564745|ref|XP_002489483.1|	25.65	No_hit	No_hit	No_hit	No_hit	gi|146412031|ref|XP_001481987.1|	23.69	gi|238938018|emb|CAR26195.1|	21.88	No_hit	No_hit	No_hit	No_hit	gi|150865248|ref|XP_001384387.2|	22.21	gi|330443403|ref|NP_009465.2|	22.15	no	23.3	487
g488.t1	No_hit	No_hit	No_hit	No_hit	gi|77022848|ref|XP_888868.1|	34.69	No_hit	No_hit	No_hit	No_hit	gi|255731564|ref|XP_002550706.1|	33.33	No_hit	No_hit	No_hit	No_hit	No_hit	No_hit	No_hit	No_hit	No_hit	No_hit	No_hit	No_hit	No_hit	No_hit	No_hit	No_hit	No_hit	No_hit	gi|238938009|emb|CAR26186.1|	29.27	No_hit	No_hit	No_hit	No_hit	No_hit	No_hit	No_hit	No_hit	no	33.33	488
g489.t1	No_hit	No_hit	No_hit	No_hit	gi|68472121|ref|XP_719856.1|	44.74	No_hit	No_hit	No_hit	No_hit	gi|255732792|ref|XP_002551319.1|	46.05	No_hit	No_hit	No_hit	No_hit	No_hit	No_hit	No_hit	No_hit	No_hit	No_hit	No_hit	No_hit	gi|320583881|gb|EFW98094.1|	35.47	No_hit	No_hit	No_hit	No_hit	gi|238941719|emb|CAR29892.1|	43.28	No_hit	No_hit	No_hit	No_hit	No_hit	No_hit	No_hit	No_hit	no	44.01	489
g490.t1	gi|302306333|ref|NP_982579.2|	47.62	gi|317037971|ref|XP_001401417.2|	45.1	gi|68466237|ref|XP_722893.1|	42.5	gi|241954116|ref|XP_002419779.1|	42.23	gi|302309649|ref|XP_445205.2|	45.73	gi|255720649|ref|XP_002545259.1|	43.72	gi|260943219|ref|XP_002615908.1|	48.12	gi|50422763|ref|XP_459958.1|	47.48	gi|50305897|ref|XP_452909.1|	48.11	gi|255716816|ref|XP_002554689.1|	50.81	gi|149244450|ref|XP_001526768.1|	31.85	gi|254567637|ref|XP_002490929.1|	43.87	gi|320583281|gb|EFW97496.1|	52.78	gi|342303969|emb|CCC71753.1|	47.16	gi|146419193|ref|XP_001485560.1|	43.56	gi|238939277|emb|CAR27453.1|	49.61	gi|50548193|ref|XP_501566.1|	46.7	gi|156843092|ref|XP_001644615.1|	45.76	gi|150951571|ref|XP_001387910.2|	46.57	gi|6319608|ref|NP_009690.1|	46.04	yes	46.305	490
g491.t1	gi|45190399|ref|NP_984653.1|	50.72	gi|145254438|ref|XP_001398626.1|	49.19	gi|68467755|ref|XP_722036.1|	48.76	gi|241956031|ref|XP_002420736.1|	47.76	gi|50287777|ref|XP_446318.1|	49.31	gi|255723365|ref|XP_002546616.1|	50	gi|260948110|ref|XP_002618352.1|	50.63	gi|294659988|ref|XP_462445.2|	49.71	gi|50302619|ref|XP_451245.1|	50.15	gi|255711406|ref|XP_002551986.1|	51.12	gi|149238261|ref|XP_001525007.1|	48.42	gi|254568386|ref|XP_002491303.1|	51.46	gi|320583881|gb|EFW98094.1|	58.7	gi|342302757|emb|CCC70533.1|	48.92	gi|146418663|ref|XP_001485297.1|	48.3	gi|238938193|emb|CAR26370.1|	50.39	gi|50550849|ref|XP_502897.1|	45.36	gi|156848380|ref|XP_001647072.1|	49.46	gi|150863799|ref|XP_001382396.2|	50.49	gi|6321679|ref|NP_011756.1|	50.1	yes	49.855	491
g492.t1	gi|45198654|ref|NP_985683.1|	34.9	No_hit	No_hit	gi|68468078|ref|XP_721878.1|	43.37	gi|241956033|ref|XP_002420737.1|	43.12	No_hit	No_hit	gi|255723363|ref|XP_002546615.1|	50.98	gi|260948112|ref|XP_002618353.1|	46.67	gi|294659982|ref|XP_462439.2|	37.87	No_hit	No_hit	gi|255717112|ref|XP_002554837.1|	39.86	gi|149238259|ref|XP_001525006.1|	44.65	gi|254570429|ref|XP_002492324.1|	39.35	gi|320583882|gb|EFW98095.1|	40.34	No_hit	No_hit	gi|146418665|ref|XP_001485298.1|	46.75	gi|238939816|emb|CAR27991.1|	40.85	No_hit	No_hit	No_hit	No_hit	gi|150863800|ref|XP_001382397.2|	50.68	gi|330443735|ref|NP_014783.2|	35.85	no	41.985	492
g493.t1	gi|302306714|ref|NP_983086.2|	35.74	gi|145253334|ref|XP_001398180.1|	38.45	gi|68467719|ref|XP_722018.1|	42.8	gi|241956001|ref|XP_002420721.1|	42.74	gi|50287919|ref|XP_446388.1|	35.76	gi|255723313|ref|XP_002546590.1|	70.1	gi|260948076|ref|XP_002618335.1|	71.13	gi|294659966|ref|XP_462417.2|	42.5	gi|50302983|ref|XP_451429.1|	67.16	gi|255711800|ref|XP_002552183.1|	35.7	gi|149238233|ref|XP_001524993.1|	43.35	gi|254568384|ref|XP_002491302.1|	43.23	gi|320583884|gb|EFW98097.1|	41.47	gi|342302698|emb|CCC70475.1|	36.36	gi|146418707|ref|XP_001485319.1|	40.58	gi|238939648|emb|CAR27823.1|	35.4	gi|210076071|ref|XP_505786.2|	42.44	gi|156841982|ref|XP_001644361.1|	35.27	gi|150863807|ref|XP_001382408.2|	42.02	gi|6321709|ref|NP_011786.1|	39.39	yes	41.745	493
g494.t1	No_hit	No_hit	No_hit	No_hit	No_hit	No_hit	No_hit	No_hit	No_hit	No_hit	gi|255724118|ref|XP_002546988.1|	30.26	No_hit	No_hit	No_hit	No_hit	No_hit	No_hit	No_hit	No_hit	No_hit	No_hit	No_hit	No_hit	No_hit	No_hit	No_hit	No_hit	No_hit	No_hit	gi|238940761|emb|CAR28935.1|	32.88	No_hit	No_hit	No_hit	No_hit	No_hit	No_hit	No_hit	No_hit	no	31.57	494
g495.t1	No_hit	No_hit	No_hit	No_hit	gi|68483646|ref|XP_714276.1|	31.39	No_hit	No_hit	No_hit	No_hit	gi|255724524|ref|XP_002547191.1|	25.78	No_hit	No_hit	No_hit	No_hit	No_hit	No_hit	No_hit	No_hit	No_hit	No_hit	No_hit	No_hit	No_hit	No_hit	No_hit	No_hit	No_hit	No_hit	gi|238940121|emb|CAR28295.1|	35.14	No_hit	No_hit	No_hit	No_hit	No_hit	No_hit	No_hit	No_hit	no	31.39	495
g496.t1	No_hit	No_hit	No_hit	No_hit	gi|68467173|ref|XP_722248.1|	42.86	No_hit	No_hit	No_hit	No_hit	gi|255730353|ref|XP_002550101.1|	33.96	No_hit	No_hit	No_hit	No_hit	No_hit	No_hit	No_hit	No_hit	No_hit	No_hit	No_hit	No_hit	No_hit	No_hit	No_hit	No_hit	No_hit	No_hit	gi|238938408|emb|CAR26585.1|	25	No_hit	No_hit	No_hit	No_hit	No_hit	No_hit	No_hit	No_hit	no	33.96	496
g497.t1	No_hit	No_hit	No_hit	No_hit	gi|68488555|ref|XP_711853.1|	42.86	No_hit	No_hit	No_hit	No_hit	gi|255729720|ref|XP_002549785.1|	32.5	No_hit	No_hit	No_hit	No_hit	No_hit	No_hit	No_hit	No_hit	No_hit	No_hit	No_hit	No_hit	No_hit	No_hit	No_hit	No_hit	No_hit	No_hit	gi|238940522|emb|CAR28696.1|	32.43	No_hit	No_hit	No_hit	No_hit	No_hit	No_hit	No_hit	No_hit	no	32.5	497
g498.t1	No_hit	No_hit	No_hit	No_hit	gi|68477297|ref|XP_717275.1|	33.33	No_hit	No_hit	No_hit	No_hit	gi|255729684|ref|XP_002549767.1|	28.07	No_hit	No_hit	No_hit	No_hit	No_hit	No_hit	No_hit	No_hit	No_hit	No_hit	No_hit	No_hit	No_hit	No_hit	No_hit	No_hit	No_hit	No_hit	gi|238939726|emb|CAR27901.1|	35.14	No_hit	No_hit	No_hit	No_hit	No_hit	No_hit	No_hit	No_hit	no	33.33	498
g499.t1	gi|302307729|ref|NP_984447.2|	58.31	No_hit	No_hit	gi|68472159|ref|XP_719875.1|	59.33	gi|241953785|ref|XP_002419614.1|	57.63	gi|50287149|ref|XP_446004.1|	60.88	gi|255732812|ref|XP_002551329.1|	60.14	gi|260940383|ref|XP_002614491.1|	63.72	gi|294658149|ref|XP_460485.2|	58.6	gi|50302481|ref|XP_451175.1|	60.22	gi|255713070|ref|XP_002552817.1|	59.34	gi|149242912|ref|XP_001526483.1|	61.64	gi|254573986|ref|XP_002494102.1|	64.89	gi|320583887|gb|EFW98100.1|	67.27	gi|342303924|emb|CCC71707.1|	58.06	gi|146421256|ref|XP_001486578.1|	63.68	gi|238939549|emb|CAR27724.1|	58.99	gi|50554365|ref|XP_504591.1|	61.24	gi|156837068|ref|XP_001642569.1|	58.86	gi|150866696|ref|XP_001386373.2|	62.47	gi|6324899|ref|NP_014968.1|	57.88	no	60.14	499
g500.t1	gi|45198701|ref|NP_985730.1|	67.11	gi|145231961|ref|XP_001399448.1|	54.96	gi|68482083|ref|XP_715059.1|	68.36	gi|241950511|ref|XP_002417978.1|	68.14	gi|50291753|ref|XP_448309.1|	66.52	gi|255728989|ref|XP_002549420.1|	68.58	gi|260939782|ref|XP_002614191.1|	67.12	gi|50425669|ref|XP_461431.1|	69.93	gi|50310951|ref|XP_455498.1|	66.22	gi|255719894|ref|XP_002556227.1|	66.67	gi|149239720|ref|XP_001525736.1|	68.18	gi|254571299|ref|XP_002492759.1|	73.15	gi|320583888|gb|EFW98101.1|	80.4	gi|342300891|emb|CCC68656.1|	64.38	gi|146423505|ref|XP_001487680.1|	67.97	gi|238941284|emb|CAR29457.1|	64.93	gi|50554663|ref|XP_504740.1|	67.42	gi|156848868|ref|XP_001647315.1|	67.04	gi|150866189|ref|XP_001385697.2|	69.2	gi|6320983|ref|NP_011062.1|	65.4	yes	67.27	500
g501.t1	gi|45201065|ref|NP_986635.1|	46.26	gi|145228719|ref|XP_001388668.1|	45.99	gi|68489764|ref|XP_711269.1|	54.02	gi|241956278|ref|XP_002420859.1|	50.37	gi|50288303|ref|XP_446580.1|	41.61	gi|255725316|ref|XP_002547587.1|	23.33	No_hit	No_hit	gi|294658692|ref|XP_461029.2|	54.1	gi|50311725|ref|XP_455890.1|	46.26	gi|255719886|ref|XP_002556223.1|	46.09	No_hit	No_hit	gi|254572982|ref|XP_002493600.1|	44.55	gi|320583889|gb|EFW98102.1|	55.97	No_hit	No_hit	gi|146416899|ref|XP_001484419.1|	46.74	gi|238941287|emb|CAR29460.1|	38.19	No_hit	No_hit	gi|156841537|ref|XP_001644141.1|	45.89	gi|150865475|ref|XP_001384708.2|	51.22	gi|6320268|ref|NP_010348.1|	43.15	no	46.175	501
g502.t1	gi|45201066|ref|NP_986636.1|	82.12	gi|145237464|ref|XP_001391379.1|	82.67	gi|68486209|ref|XP_709953.1|	29.55	gi|241956276|ref|XP_002420858.1|	81.33	gi|50288301|ref|XP_446579.1|	83.44	gi|255726144|ref|XP_002547998.1|	23.33	No_hit	No_hit	gi|50424883|ref|XP_461031.1|	80.13	gi|302310785|ref|XP_455889.2|	84.77	gi|255719884|ref|XP_002556222.1|	84.77	gi|149236045|ref|XP_001523900.1|	83.67	gi|254573558|ref|XP_002493888.1|	78.81	gi|320583889|gb|EFW98102.1|	85.52	gi|342300890|emb|CCC68655.1|	82.12	No_hit	No_hit	gi|238941288|emb|CAR29461.1|	85.43	gi|50555724|ref|XP_505270.1|	81.46	gi|156841535|ref|XP_001644140.1|	84.4	gi|126136371|ref|XP_001384709.1|	81.46	gi|6320269|ref|NP_010349.1|	83.44	no	82.395	502
g503.t1	No_hit	No_hit	No_hit	No_hit	No_hit	No_hit	No_hit	No_hit	No_hit	No_hit	No_hit	No_hit	No_hit	No_hit	No_hit	No_hit	No_hit	No_hit	No_hit	No_hit	No_hit	No_hit	No_hit	No_hit	No_hit	No_hit	No_hit	No_hit	No_hit	No_hit	gi|238940421|emb|CAR28595.1|	22.66	No_hit	No_hit	No_hit	No_hit	No_hit	No_hit	No_hit	No_hit	no	22.66	503
g504.t1	No_hit	No_hit	No_hit	No_hit	gi|68478461|ref|XP_716732.1|	44	No_hit	No_hit	No_hit	No_hit	gi|255727256|ref|XP_002548554.1|	59.62	gi|260939936|ref|XP_002614268.1|	32.85	gi|294658566|ref|XP_002770806.1|	31.54	No_hit	No_hit	No_hit	No_hit	No_hit	No_hit	gi|254572369|ref|XP_002493294.1|	33.22	gi|320583891|gb|EFW98104.1|	32.75	No_hit	No_hit	No_hit	No_hit	gi|238937942|emb|CAR26119.1|	33.33	No_hit	No_hit	No_hit	No_hit	gi|150865490|ref|XP_001384728.2|	31.94	No_hit	No_hit	no	33.035	504
g505.t1	No_hit	No_hit	No_hit	No_hit	gi|68478459|ref|XP_716731.1|	38.81	No_hit	No_hit	No_hit	No_hit	gi|255727258|ref|XP_002548555.1|	25.72	No_hit	No_hit	No_hit	No_hit	No_hit	No_hit	No_hit	No_hit	No_hit	No_hit	No_hit	No_hit	No_hit	No_hit	No_hit	No_hit	No_hit	No_hit	gi|238939391|emb|CAR27566.1|	28.24	No_hit	No_hit	No_hit	No_hit	No_hit	No_hit	No_hit	No_hit	no	28.24	505
g506.t1	gi|302306758|ref|NP_983127.2|	32.66	No_hit	No_hit	gi|68478459|ref|XP_716731.1|	44.69	gi|241956446|ref|XP_002420943.1|	43.81	gi|50290363|ref|XP_447613.1|	35.9	gi|255727258|ref|XP_002548555.1|	39.82	gi|260939938|ref|XP_002614269.1|	36.7	gi|50424633|ref|XP_460906.1|	37.67	gi|50304099|ref|XP_451999.1|	32.35	No_hit	No_hit	gi|149236121|ref|XP_001523938.1|	36.82	No_hit	No_hit	gi|320583892|gb|EFW98105.1|	40.61	gi|342303555|emb|CCC71334.1|	33.91	gi|146423181|ref|XP_001487522.1|	35.71	gi|238939391|emb|CAR27566.1|	35.21	No_hit	No_hit	No_hit	No_hit	gi|150865491|ref|XP_001384729.2|	38.16	No_hit	No_hit	no	36.76	506
g507.t1	No_hit	No_hit	No_hit	No_hit	gi|68491912|ref|XP_710254.1|	31.71	gi|241956448|ref|XP_002420944.1|	44.35	No_hit	No_hit	gi|255721613|ref|XP_002545741.1|	36.59	No_hit	No_hit	gi|294658564|ref|XP_002770805.1|	48.41	No_hit	No_hit	No_hit	No_hit	No_hit	No_hit	gi|254572375|ref|XP_002493297.1|	47.74	gi|320583894|gb|EFW98107.1|	58.82	No_hit	No_hit	No_hit	No_hit	gi|238942620|emb|CAR30791.1|	48.94	No_hit	No_hit	No_hit	No_hit	gi|150865492|ref|XP_001384730.2|	38.42	No_hit	No_hit	no	46.045	507
g508.t1	gi|45200816|ref|NP_986386.1|	69.35	gi|317035514|ref|XP_001397202.2|	63.11	gi|68482424|ref|XP_714844.1|	28.95	gi|241956458|ref|XP_002420949.1|	69.35	gi|50289123|ref|XP_446991.1|	70.99	gi|255727985|ref|XP_002548918.1|	33.33	gi|260944738|ref|XP_002616667.1|	69.6	gi|294658561|ref|XP_460904.2|	64.89	gi|50308509|ref|XP_454257.1|	66.15	gi|255712399|ref|XP_002552482.1|	70.16	gi|149236125|ref|XP_001523940.1|	66.94	gi|254572377|ref|XP_002493298.1|	66.67	gi|320583895|gb|EFW98108.1|	72.58	gi|342302539|emb|CCC70313.1|	71.77	No_hit	No_hit	gi|238938024|emb|CAR26201.1|	65.65	gi|50554395|ref|XP_504606.1|	63.71	gi|156849109|ref|XP_001647435.1|	68.7	gi|126136415|ref|XP_001384731.1|	67.18	gi|6319378|ref|NP_009460.1|	70	no	67.18	508
g509.t1	gi|302307727|ref|NP_984446.2|	58.33	gi|145246540|ref|XP_001395519.1|	55.6	gi|68472157|ref|XP_719874.1|	53.36	gi|241953787|ref|XP_002419615.1|	54.43	gi|50288409|ref|XP_446634.1|	58.04	gi|255732810|ref|XP_002551328.1|	56.78	gi|260940385|ref|XP_002614492.1|	56.71	gi|294658151|ref|XP_002770729.1|	54.47	gi|50302485|ref|XP_451177.1|	58.48	gi|255713072|ref|XP_002552818.1|	57.48	gi|149242920|ref|XP_001526484.1|	54.33	gi|254573980|ref|XP_002494099.1|	48.23	gi|320583896|gb|EFW98109.1|	54.72	gi|342302878|emb|CCC70655.1|	55.51	gi|146421254|ref|XP_001486577.1|	46.96	gi|238939550|emb|CAR27725.1|	56.68	gi|50554739|ref|XP_504778.1|	47.67	gi|156839939|ref|XP_001643655.1|	58.8	gi|150866555|ref|XP_001386197.2|	55.4	gi|330443374|ref|NP_009376.2|	56.47	yes	55.555	509
g510.t1	No_hit	No_hit	No_hit	No_hit	gi|68469212|ref|XP_721393.1|	22.12	No_hit	No_hit	No_hit	No_hit	gi|255723094|ref|XP_002546481.1|	38.24	No_hit	No_hit	No_hit	No_hit	No_hit	No_hit	No_hit	No_hit	No_hit	No_hit	No_hit	No_hit	No_hit	No_hit	No_hit	No_hit	No_hit	No_hit	gi|238938497|emb|CAR26674.1|	29.31	No_hit	No_hit	No_hit	No_hit	No_hit	No_hit	No_hit	No_hit	no	29.31	510
g511.t1	gi|45185105|ref|NP_982822.1|	32.11	No_hit	No_hit	gi|68488439|ref|XP_711903.1|	30.98	gi|241949431|ref|XP_002417438.1|	32.16	No_hit	No_hit	gi|255727863|ref|XP_002548857.1|	31.01	gi|260951339|ref|XP_002619966.1|	31.8	gi|50405455|ref|XP_456363.1|	33.57	gi|50306329|ref|XP_453138.1|	27.02	gi|255720274|ref|XP_002556417.1|	29.83	gi|149247440|ref|XP_001528132.1|	33.47	gi|254573984|ref|XP_002494101.1|	35.08	gi|320583897|gb|EFW98110.1|	40.85	gi|342302302|emb|CCC70075.1|	30.04	gi|146423214|ref|XP_001487538.1|	31.75	gi|238941494|emb|CAR29667.1|	28.98	No_hit	No_hit	No_hit	No_hit	gi|150864416|ref|XP_001383215.2|	33.86	gi|6322966|ref|NP_013038.1|	30.12	no	31.775	511
g512.t1	gi|302307651|ref|NP_984375.2|	47.39	gi|145245359|ref|XP_001394947.1|	42.74	gi|68477979|ref|XP_716993.1|	48.41	gi|241957495|ref|XP_002421467.1|	48.41	gi|50293359|ref|XP_449091.1|	46.33	gi|255731536|ref|XP_002550692.1|	47.44	gi|260947250|ref|XP_002617922.1|	50.24	gi|294656463|ref|XP_458736.2|	48.82	gi|50308017|ref|XP_454009.1|	47.53	gi|255716734|ref|XP_002554648.1|	46.52	gi|149235798|ref|XP_001523777.1|	44.3	gi|254567980|ref|XP_002491100.1|	51.42	gi|320583898|gb|EFW98111.1|	56.95	gi|342300905|emb|CCC68670.1|	46.34	gi|146414341|ref|XP_001483141.1|	47.78	gi|238937595|emb|CAR25773.1|	45.03	gi|50553112|ref|XP_503966.1|	44.34	gi|156845578|ref|XP_001645679.1|	46.57	gi|150866371|ref|XP_001385948.2|	47.11	gi|6320107|ref|NP_010188.1|	49.26	yes	47.415	512
g513.t1	gi|45201374|ref|NP_986944.1|	51.86	gi|145232376|ref|XP_001399636.1|	45.21	gi|68478403|ref|XP_716703.1|	55.65	gi|241956492|ref|XP_002420966.1|	55	gi|50287517|ref|XP_446188.1|	51.26	gi|255727326|ref|XP_002548589.1|	54.9	gi|260944756|ref|XP_002616676.1|	52.2	gi|50424613|ref|XP_460896.1|	54.75	gi|50304895|ref|XP_452403.1|	53.39	gi|255718829|ref|XP_002555695.1|	52.04	gi|149236141|ref|XP_001523948.1|	52.06	gi|254573594|ref|XP_002493906.1|	53.57	gi|320583899|gb|EFW98112.1|	65.92	gi|342302102|emb|CCC69875.1|	50.25	gi|146423163|ref|XP_001487513.1|	55.99	gi|238939947|emb|CAR28122.1|	53.36	gi|50557380|ref|XP_506098.1|	46.87	gi|156840672|ref|XP_001643715.1|	53.73	gi|126136425|ref|XP_001384736.1|	55.46	gi|6323306|ref|NP_013378.1|	51.78	yes	53.375	513
g514.t1	gi|45201355|ref|NP_986925.1|	56.46	gi|145234763|ref|XP_001390030.1|	51.12	gi|68471159|ref|XP_720356.1|	56.94	gi|241957023|ref|XP_002421231.1|	55.94	gi|50293099|ref|XP_448972.1|	57.14	gi|255731636|ref|XP_002550742.1|	56.86	gi|260942489|ref|XP_002615543.1|	56.19	gi|294659004|ref|XP_461335.2|	59.38	gi|50311933|ref|XP_455998.1|	58.43	gi|255712773|ref|XP_002552669.1|	57.09	gi|149234766|ref|XP_001523262.1|	54.86	gi|254570789|ref|XP_002492504.1|	61.66	gi|320583900|gb|EFW98113.1|	62.53	gi|342302732|emb|CCC70508.1|	56.68	gi|146422175|ref|XP_001487029.1|	57.43	gi|238938846|emb|CAR27022.1|	56.61	gi|50547879|ref|XP_501409.1|	51.73	gi|156844473|ref|XP_001645299.1|	58.82	gi|150865652|ref|XP_001384963.2|	56.25	gi|6324742|ref|NP_014811.1|	57.71	yes	56.9	514
g515.t1	No_hit	No_hit	No_hit	No_hit	gi|68475017|ref|XP_718394.1|	25.5	No_hit	No_hit	No_hit	No_hit	gi|255731682|ref|XP_002550765.1|	30.23	No_hit	No_hit	gi|294659005|ref|XP_461336.2|	32.03	No_hit	No_hit	No_hit	No_hit	No_hit	No_hit	gi|254570791|ref|XP_002492505.1|	37.21	gi|320583901|gb|EFW98114.1|	41.94	No_hit	No_hit	gi|146422177|ref|XP_001487030.1|	30.63	gi|238940048|emb|CAR28223.1|	27.48	gi|50546459|ref|XP_500699.1|	32.26	No_hit	No_hit	No_hit	No_hit	No_hit	No_hit	no	31.33	515
g516.t1	No_hit	No_hit	No_hit	No_hit	No_hit	No_hit	No_hit	No_hit	No_hit	No_hit	No_hit	No_hit	No_hit	No_hit	No_hit	No_hit	No_hit	No_hit	No_hit	No_hit	No_hit	No_hit	No_hit	No_hit	No_hit	No_hit	No_hit	No_hit	No_hit	No_hit	gi|238941176|emb|CAR29349.1|	23.68	No_hit	No_hit	No_hit	No_hit	No_hit	No_hit	No_hit	No_hit	no	23.68	516
g517.t1	No_hit	No_hit	No_hit	No_hit	gi|68479886|ref|XP_716111.1|	27.12	No_hit	No_hit	No_hit	No_hit	gi|255732962|ref|XP_002551404.1|	29.13	No_hit	No_hit	No_hit	No_hit	No_hit	No_hit	No_hit	No_hit	No_hit	No_hit	No_hit	No_hit	No_hit	No_hit	No_hit	No_hit	No_hit	No_hit	gi|238941110|emb|CAR29283.1|	23.08	No_hit	No_hit	No_hit	No_hit	No_hit	No_hit	No_hit	No_hit	no	27.12	517
g518.t1	No_hit	No_hit	gi|145258529|ref|XP_001402084.1|	43.89	gi|68479028|ref|XP_716448.1|	48.73	gi|241959348|ref|XP_002422393.1|	49.75	No_hit	No_hit	gi|255722988|ref|XP_002546428.1|	48.73	gi|260943656|ref|XP_002616126.1|	47.87	gi|294657322|ref|XP_002770437.1|	49.25	No_hit	No_hit	No_hit	No_hit	gi|149235273|ref|XP_001523515.1|	47.74	gi|254569508|ref|XP_002491864.1|	50.52	gi|320583904|gb|EFW98117.1|	48.74	No_hit	No_hit	gi|146413044|ref|XP_001482493.1|	46.23	gi|238937542|emb|CAR25720.1|	26.32	gi|50555774|ref|XP_505295.1|	41.51	No_hit	No_hit	gi|150864622|ref|XP_001383519.2|	47.96	No_hit	No_hit	no	47.96	518
g519.t1	gi|302309380|ref|NP_986738.2|	31.9	gi|145242710|ref|XP_001393928.1|	33.97	gi|68470956|ref|XP_720485.1|	32.65	gi|241954386|ref|XP_002419914.1|	34.02	gi|50294868|ref|XP_449845.1|	32.04	gi|255721073|ref|XP_002545471.1|	33.25	gi|260948438|ref|XP_002618516.1|	34.46	gi|294657704|ref|XP_460005.2|	35.77	gi|50311881|ref|XP_455972.1|	30.35	gi|255718625|ref|XP_002555593.1|	29.68	gi|149236648|ref|XP_001524201.1|	33.52	gi|254569880|ref|XP_002492050.1|	36.27	No_hit	No_hit	gi|342301564|emb|CCC69334.1|	29.06	gi|146419022|ref|XP_001485476.1|	33.92	gi|238939603|emb|CAR27778.1|	32.26	gi|50546148|ref|XP_500601.1|	32.89	gi|156846385|ref|XP_001646080.1|	30.89	gi|150951249|ref|XP_001387539.2|	36.27	gi|6323134|ref|NP_013206.1|	30.9	no	32.89	519
g520.t1	gi|45198608|ref|NP_985637.1|	43.35	gi|145258398|ref|XP_001402029.1|	39	gi|68477949|ref|XP_716978.1|	51.27	gi|241957531|ref|XP_002421485.1|	51.27	gi|50292991|ref|XP_448928.1|	43.84	gi|255732004|ref|XP_002550926.1|	50.26	gi|260949987|ref|XP_002619290.1|	53.77	gi|50419837|ref|XP_458450.1|	52.83	gi|50311381|ref|XP_455715.1|	44.78	gi|255713182|ref|XP_002552873.1|	42.57	gi|149235854|ref|XP_001523805.1|	50.77	gi|254570645|ref|XP_002492432.1|	52.73	gi|320581345|gb|EFW95566.1|	59.05	gi|342299751|emb|CCC67507.1|	49.02	gi|146417117|ref|XP_001484528.1|	52.66	gi|238941541|emb|CAR29714.1|	42.35	gi|50555802|ref|XP_505309.1|	34.16	gi|156841117|ref|XP_001643934.1|	47.03	gi|150864693|ref|XP_001383628.2|	50.24	gi|6322364|ref|NP_012438.1|	47.17	yes	49.63	520
g521.t1	gi|45198609|ref|NP_985638.1|	50.85	No_hit	No_hit	gi|68477959|ref|XP_716983.1|	41.28	No_hit	No_hit	gi|50292989|ref|XP_448927.1|	49.29	gi|255731994|ref|XP_002550921.1|	37.88	gi|260942237|ref|XP_002615417.1|	38.46	gi|294656195|ref|XP_458445.2|	39.42	gi|50311383|ref|XP_455716.1|	49.64	gi|255713184|ref|XP_002552874.1|	55.93	No_hit	No_hit	gi|254570643|ref|XP_002492431.1|	57.69	gi|320581344|gb|EFW95565.1|	65.29	gi|342299750|emb|CCC67506.1|	55.08	No_hit	No_hit	gi|238941540|emb|CAR29713.1|	48.55	No_hit	No_hit	gi|156839250|ref|XP_001643318.1|	49.15	No_hit	No_hit	gi|37362666|ref|NP_012439.2|	49.57	no	49.43	521
g522.t1	gi|45198610|ref|NP_985639.1|	43.46	gi|145232891|ref|XP_001399818.1|	43.19	gi|68477961|ref|XP_716984.1|	50.44	gi|241957519|ref|XP_002421479.1|	39.75	gi|50292987|ref|XP_448926.1|	51.24	gi|255731992|ref|XP_002550920.1|	49.07	gi|260942239|ref|XP_002615418.1|	49.47	gi|294656194|ref|XP_458444.2|	52.13	gi|50311385|ref|XP_455717.1|	52.61	gi|255713186|ref|XP_002552875.1|	51.97	gi|149248712|ref|XP_001528743.1|	37.79	gi|254570641|ref|XP_002492430.1|	54.13	gi|320581343|gb|EFW95564.1|	50.87	gi|342304286|emb|CCC72075.1|	38.05	gi|146417099|ref|XP_001484519.1|	39.66	gi|238941539|emb|CAR29712.1|	51.89	gi|210075985|ref|XP_505180.2|	52.81	gi|156839248|ref|XP_001643317.1|	43.9	gi|150864689|ref|XP_001383624.2|	50.21	gi|6322366|ref|NP_012440.1|	48.96	yes	49.84	522
g523.t1	gi|302306975|ref|NP_983443.2|	60.39	gi|145240499|ref|XP_001392896.1|	57.32	gi|68470912|ref|XP_720463.1|	65.24	gi|241954424|ref|XP_002419933.1|	64.99	gi|50290649|ref|XP_447757.1|	58.01	gi|255721553|ref|XP_002545711.1|	65.2	gi|260949783|ref|XP_002619188.1|	62.17	gi|294655023|ref|XP_457109.2|	62.75	gi|50307015|ref|XP_453485.1|	60.44	gi|255718187|ref|XP_002555374.1|	60.49	gi|149236686|ref|XP_001524220.1|	61.71	gi|254573064|ref|XP_002493641.1|	65.52	gi|320581342|gb|EFW95563.1|	65.3	gi|342298954|emb|CCC66698.1|	60.15	gi|146414812|ref|XP_001483376.1|	60.54	gi|238937726|emb|CAR25904.1|	60.7	gi|50545487|ref|XP_500281.1|	59.9	gi|156844875|ref|XP_001645498.1|	60.92	gi|150951242|ref|XP_001387532.2|	63.77	gi|6322427|ref|NP_012501.1|	58.98	yes	60.81	523
g524.t1	gi|302306975|ref|NP_983443.2|	35.62	No_hit	No_hit	gi|68470912|ref|XP_720463.1|	38.49	gi|241954424|ref|XP_002419933.1|	43.98	gi|50290649|ref|XP_447757.1|	38.94	gi|255721553|ref|XP_002545711.1|	38.73	gi|260949783|ref|XP_002619188.1|	37.94	gi|294655023|ref|XP_457109.2|	40.72	gi|50307015|ref|XP_453485.1|	39.94	gi|255718187|ref|XP_002555374.1|	37.34	gi|149236686|ref|XP_001524220.1|	38.46	gi|254573064|ref|XP_002493641.1|	38.11	gi|320581342|gb|EFW95563.1|	46.84	gi|342298954|emb|CCC66698.1|	38.76	gi|146414812|ref|XP_001483376.1|	40.19	gi|238937726|emb|CAR25904.1|	37.38	gi|50545487|ref|XP_500281.1|	47.34	gi|156844875|ref|XP_001645498.1|	47.45	gi|150951242|ref|XP_001387532.2|	37.62	gi|6322427|ref|NP_012501.1|	38.51	no	38.73	524
g525.t1	gi|302307803|ref|NP_984559.2|	56.72	gi|317027274|ref|XP_001400575.2|	50.75	gi|68471207|ref|XP_720380.1|	64.99	gi|241957107|ref|XP_002421273.1|	65.32	gi|50290009|ref|XP_447436.1|	57.62	gi|255731388|ref|XP_002550618.1|	63.2	gi|260951313|ref|XP_002619953.1|	63.96	gi|50424719|ref|XP_460949.1|	63.67	gi|50302407|ref|XP_451138.1|	61.34	gi|255718991|ref|XP_002555776.1|	58.33	gi|149234892|ref|XP_001523325.1|	62.98	gi|254566673|ref|XP_002490447.1|	62.91	gi|320581341|gb|EFW95562.1|	66.63	gi|342301644|emb|CCC69415.1|	57.7	gi|146423275|ref|XP_001487568.1|	62.68	gi|238942640|emb|CAR30811.1|	58.86	gi|50552652|ref|XP_503736.1|	56.6	gi|156845521|ref|XP_001645651.1|	57.31	gi|150866972|ref|XP_001386754.2|	64.53	gi|6321271|ref|NP_011348.1|	57.32	yes	62.01	525
g526.t1	gi|302308059|ref|NP_984838.2|	35.26	No_hit	No_hit	gi|68486235|ref|XP_709966.1|	28.57	No_hit	No_hit	No_hit	No_hit	gi|255732862|ref|XP_002551354.1|	36.51	gi|260951487|ref|XP_002620040.1|	39.49	No_hit	No_hit	No_hit	No_hit	gi|255710405|ref|XP_002551486.1|	32.91	No_hit	No_hit	No_hit	No_hit	No_hit	No_hit	gi|342302719|emb|CCC70495.1|	31.96	No_hit	No_hit	gi|238937841|emb|CAR26019.1|	32.37	No_hit	No_hit	No_hit	No_hit	No_hit	No_hit	gi|6322209|ref|NP_012284.1|	33.12	no	33.015	526
g527.t1	gi|45185831|ref|NP_983547.1|	33.98	gi|317034331|ref|XP_001396147.2|	35.57	gi|68483392|ref|XP_714352.1|	36.22	gi|241952376|ref|XP_002418910.1|	36.75	gi|50294059|ref|XP_449441.1|	33.28	gi|255725560|ref|XP_002547709.1|	38.95	gi|260946383|ref|XP_002617489.1|	37.52	gi|294655980|ref|XP_458209.2|	38.6	gi|50306707|ref|XP_453327.1|	36.47	gi|255713836|ref|XP_002553200.1|	34.41	gi|149240177|ref|XP_001525964.1|	33.63	gi|254572776|ref|XP_002493497.1|	43.87	gi|320581340|gb|EFW95561.1|	43.57	gi|342301357|emb|CCC69125.1|	36.6	gi|146416459|ref|XP_001484199.1|	35.43	gi|238940411|emb|CAR28585.1|	36.45	gi|50557044|ref|XP_505930.1|	34.17	gi|156846615|ref|XP_001646194.1|	36.52	gi|150865871|ref|XP_001385260.2|	37.63	gi|6325102|ref|NP_015170.1|	35.49	yes	36.46	527
g528.t1	gi|45185043|ref|NP_982760.1|	30.51	gi|145247320|ref|XP_001395909.1|	25.39	gi|68485718|ref|XP_713237.1|	31	gi|241958326|ref|XP_002421882.1|	30.55	gi|50292027|ref|XP_448446.1|	32.23	gi|255722131|ref|XP_002546000.1|	30.33	gi|260949675|ref|XP_002619134.1|	32.22	gi|294654611|ref|XP_456673.2|	34.13	gi|50307863|ref|XP_453925.1|	31.64	gi|255711720|ref|XP_002552143.1|	33.48	gi|149246556|ref|XP_001527718.1|	26.9	gi|254567077|ref|XP_002490649.1|	34.75	gi|320581339|gb|EFW95560.1|	39.62	gi|342303251|emb|CCC71029.1|	33.15	gi|146420053|ref|XP_001485985.1|	32.65	gi|238940755|emb|CAR28929.1|	31.99	gi|50554247|ref|XP_504532.1|	31.47	gi|156845932|ref|XP_001645855.1|	33.67	gi|150864471|ref|XP_001383298.2|	30.59	gi|6324108|ref|NP_014178.1|	31.68	yes	31.835	528
g529.t1	No_hit	No_hit	No_hit	No_hit	gi|68479183|ref|XP_716397.1|	27.42	No_hit	No_hit	No_hit	No_hit	gi|255729242|ref|XP_002549546.1|	52.38	No_hit	No_hit	No_hit	No_hit	No_hit	No_hit	No_hit	No_hit	No_hit	No_hit	No_hit	No_hit	No_hit	No_hit	No_hit	No_hit	No_hit	No_hit	gi|238937645|emb|CAR25823.1|	42.31	No_hit	No_hit	No_hit	No_hit	No_hit	No_hit	No_hit	No_hit	no	42.31	529
g530.t1	No_hit	No_hit	No_hit	No_hit	gi|68478191|ref|XP_716837.1|	27.21	No_hit	No_hit	No_hit	No_hit	gi|255722523|ref|XP_002546196.1|	23.04	No_hit	No_hit	No_hit	No_hit	No_hit	No_hit	No_hit	No_hit	No_hit	No_hit	No_hit	No_hit	No_hit	No_hit	No_hit	No_hit	No_hit	No_hit	gi|238937299|emb|CAR25477.1|	29.89	No_hit	No_hit	No_hit	No_hit	No_hit	No_hit	No_hit	No_hit	no	27.21	530
g531.t1	No_hit	No_hit	No_hit	No_hit	gi|68475063|ref|XP_718417.1|	61.54	No_hit	No_hit	No_hit	No_hit	gi|255730429|ref|XP_002550139.1|	88.89	No_hit	No_hit	No_hit	No_hit	No_hit	No_hit	No_hit	No_hit	No_hit	No_hit	No_hit	No_hit	No_hit	No_hit	No_hit	No_hit	No_hit	No_hit	gi|238938504|emb|CAR26681.1|	47.06	No_hit	No_hit	No_hit	No_hit	No_hit	No_hit	No_hit	No_hit	no	61.54	531
g532.t1	No_hit	No_hit	No_hit	No_hit	gi|68474214|ref|XP_718816.1|	79.75	gi|241949153|ref|XP_002417299.1|	79.75	No_hit	No_hit	gi|255729960|ref|XP_002549905.1|	82.67	gi|260947338|ref|XP_002617966.1|	74.68	gi|50421111|ref|XP_459100.1|	82.43	No_hit	No_hit	No_hit	No_hit	gi|149247757|ref|XP_001528281.1|	77.5	gi|254574386|ref|XP_002494302.1|	83.54	gi|320581630|gb|EFW95850.1|	86.08	No_hit	No_hit	gi|146422417|ref|XP_001487147.1|	58.4	gi|238937931|emb|CAR26108.1|	35.14	gi|50545313|ref|XP_500194.1|	61.06	No_hit	No_hit	gi|150951475|ref|XP_001387798.2|	81.01	No_hit	No_hit	no	79.75	532
g533.t1	gi|45201124|ref|NP_986694.1|	69.03	gi|145255368|ref|XP_001398943.1|	51.72	gi|68477699|ref|XP_717162.1|	72.32	gi|241952420|ref|XP_002418932.1|	72.32	gi|50289467|ref|XP_447165.1|	63.11	gi|255725610|ref|XP_002547734.1|	71.43	gi|260941386|ref|XP_002614859.1|	74.11	gi|294658313|ref|XP_460643.2|	70.54	gi|50311767|ref|XP_455912.1|	63.72	gi|255712513|ref|XP_002552539.1|	61.95	No_hit	No_hit	gi|254572143|ref|XP_002493181.1|	74.11	No_hit	No_hit	gi|342299869|emb|CCC67625.1|	63.72	gi|146419525|ref|XP_001485724.1|	73.21	gi|238939120|emb|CAR27296.1|	61.06	gi|50551345|ref|XP_503146.1|	52.63	gi|156843581|ref|XP_001644857.1|	61.06	gi|150865882|ref|XP_001385273.2|	73.21	gi|6320250|ref|NP_010330.1|	65.49	no	67.26	533
g534.t1	No_hit	No_hit	gi|145240673|ref|XP_001392983.1|	32.6	gi|68484240|ref|XP_714012.1|	22.52	No_hit	No_hit	No_hit	No_hit	gi|255728111|ref|XP_002548981.1|	26.8	No_hit	No_hit	No_hit	No_hit	gi|50306165|ref|XP_453044.1|	24.95	gi|255720560|ref|XP_002556560.1|	26.68	No_hit	No_hit	No_hit	No_hit	gi|320582790|gb|EFW97007.1|	37.57	No_hit	No_hit	No_hit	No_hit	gi|238941823|emb|CAR29996.1|	38.03	No_hit	No_hit	No_hit	No_hit	No_hit	No_hit	No_hit	No_hit	no	26.8	534
g535.t1	No_hit	No_hit	No_hit	No_hit	No_hit	No_hit	No_hit	No_hit	No_hit	No_hit	gi|255729672|ref|XP_002549761.1|	31.67	No_hit	No_hit	No_hit	No_hit	No_hit	No_hit	No_hit	No_hit	No_hit	No_hit	No_hit	No_hit	No_hit	No_hit	No_hit	No_hit	No_hit	No_hit	No_hit	No_hit	No_hit	No_hit	No_hit	No_hit	No_hit	No_hit	No_hit	No_hit	no	31.67	535
g536.t1	gi|302306885|ref|NP_983311.2|	43.57	gi|145233805|ref|XP_001400275.1|	34	gi|68476005|ref|XP_717943.1|	47.75	gi|241957960|ref|XP_002421699.1|	48.92	gi|50287663|ref|XP_446261.1|	41.16	gi|255722533|ref|XP_002546201.1|	50.71	gi|260946593|ref|XP_002617594.1|	47.73	gi|294657744|ref|XP_460042.2|	49.92	gi|50309523|ref|XP_454771.1|	49.34	gi|255711969|ref|XP_002552267.1|	49.9	gi|149246295|ref|XP_001527617.1|	49.48	gi|254566375|ref|XP_002490298.1|	51.96	gi|320584186|gb|EFW98397.1|	65.59	gi|342301729|emb|CCC69500.1|	44.77	gi|146419092|ref|XP_001485511.1|	48.92	gi|238942548|emb|CAR30719.1|	50.57	gi|50549739|ref|XP_502340.1|	43.59	gi|156839976|ref|XP_001643673.1|	39.32	gi|150866320|ref|XP_001385874.2|	48.24	gi|6322214|ref|NP_012289.1|	43.53	yes	48.58	536
g537.t1	No_hit	No_hit	No_hit	No_hit	gi|68489222|ref|XP_711540.1|	27.74	No_hit	No_hit	No_hit	No_hit	gi|255729418|ref|XP_002549634.1|	26.67	No_hit	No_hit	No_hit	No_hit	No_hit	No_hit	No_hit	No_hit	No_hit	No_hit	No_hit	No_hit	No_hit	No_hit	No_hit	No_hit	No_hit	No_hit	gi|238940898|emb|CAR29072.1|	37.21	No_hit	No_hit	No_hit	No_hit	No_hit	No_hit	No_hit	No_hit	no	27.74	537
g538.t1	gi|45201485|ref|NP_987055.1|	37.37	gi|145249598|ref|XP_001401138.1|	25.41	gi|68478679|ref|XP_716608.1|	43.61	gi|241953525|ref|XP_002419484.1|	39.93	gi|50289653|ref|XP_447258.1|	38.33	gi|255726448|ref|XP_002548150.1|	36.33	gi|260943171|ref|XP_002615884.1|	46.31	gi|294654705|ref|XP_456767.2|	40.93	gi|50308685|ref|XP_454346.1|	38.79	gi|255718455|ref|XP_002555508.1|	38.7	gi|149240781|ref|XP_001526222.1|	43.03	gi|254569770|ref|XP_002491995.1|	48.2	gi|320582447|gb|EFW96664.1|	53.72	gi|342300932|emb|CCC68697.1|	40.88	gi|146420741|ref|XP_001486324.1|	42.12	gi|238937365|emb|CAR25543.1|	39.56	gi|50547801|ref|XP_501370.1|	30.99	gi|156843071|ref|XP_001644605.1|	40.11	gi|150864363|ref|XP_001383141.2|	42.8	gi|6320081|ref|NP_010161.1|	37.34	yes	40.02	538
g539.t1	No_hit	No_hit	No_hit	No_hit	No_hit	No_hit	No_hit	No_hit	No_hit	No_hit	No_hit	No_hit	No_hit	No_hit	No_hit	No_hit	No_hit	No_hit	No_hit	No_hit	No_hit	No_hit	No_hit	No_hit	No_hit	No_hit	No_hit	No_hit	No_hit	No_hit	gi|238940544|emb|CAR28718.1|	29.73	No_hit	No_hit	No_hit	No_hit	No_hit	No_hit	No_hit	No_hit	no	29.73	539
g540.t1	No_hit	No_hit	No_hit	No_hit	gi|68469321|ref|XP_721175.1|	50	No_hit	No_hit	No_hit	No_hit	No_hit	No_hit	No_hit	No_hit	No_hit	No_hit	No_hit	No_hit	No_hit	No_hit	No_hit	No_hit	No_hit	No_hit	No_hit	No_hit	No_hit	No_hit	No_hit	No_hit	gi|238938966|emb|CAR27142.1|	21.15	No_hit	No_hit	No_hit	No_hit	No_hit	No_hit	No_hit	No_hit	no	35.575	540
g541.t1	No_hit	No_hit	No_hit	No_hit	No_hit	No_hit	No_hit	No_hit	No_hit	No_hit	gi|255723590|ref|XP_002546728.1|	26.47	No_hit	No_hit	No_hit	No_hit	gi|50309621|ref|XP_454822.1|	28.95	gi|255711062|ref|XP_002551814.1|	33.62	No_hit	No_hit	gi|254574230|ref|XP_002494224.1|	36.95	gi|320582511|gb|EFW96728.1|	53.15	No_hit	No_hit	No_hit	No_hit	gi|238939174|emb|CAR27350.1|	35	No_hit	No_hit	gi|156848780|ref|XP_001647271.1|	30.25	No_hit	No_hit	gi|6324965|ref|NP_015034.1|	31.39	no	32.505	541
g542.t1	gi|302308589|ref|NP_985565.2|	31.51	gi|317028325|ref|XP_001390563.2|	32.85	gi|68490804|ref|XP_710797.1|	38.3	gi|241950171|ref|XP_002417808.1|	36.8	gi|50290921|ref|XP_447893.1|	33.76	gi|255728627|ref|XP_002549239.1|	43.38	gi|260946585|ref|XP_002617590.1|	36.2	gi|294657738|ref|XP_002770499.1|	39.47	gi|50308841|ref|XP_454425.1|	35.21	gi|255719920|ref|XP_002556240.1|	34.57	gi|149239448|ref|XP_001525600.1|	37.15	gi|254568872|ref|XP_002491546.1|	39.23	gi|320584188|gb|EFW98399.1|	45	gi|342300877|emb|CCC68641.1|	35.32	gi|146419084|ref|XP_001485507.1|	33.06	gi|238939104|emb|CAR27280.1|	34.19	gi|50552332|ref|XP_503576.1|	36.51	gi|156836758|ref|XP_001642425.1|	35.05	gi|308198219|ref|XP_001387156.2|	38.06	gi|6319454|ref|NP_009536.1|	36.56	yes	36.355	542
g543.t1	No_hit	No_hit	No_hit	No_hit	No_hit	No_hit	No_hit	No_hit	No_hit	No_hit	gi|255724136|ref|XP_002546997.1|	35.29	No_hit	No_hit	No_hit	No_hit	No_hit	No_hit	No_hit	No_hit	No_hit	No_hit	No_hit	No_hit	gi|320584187|gb|EFW98398.1|	48.53	No_hit	No_hit	No_hit	No_hit	gi|238941114|emb|CAR29287.1|	31.91	No_hit	No_hit	No_hit	No_hit	No_hit	No_hit	No_hit	No_hit	no	35.29	543
g544.t1	gi|302307914|ref|NP_984726.2|	42.79	gi|317029312|ref|XP_001391316.2|	56.64	gi|68486360|ref|XP_712915.1|	39.74	gi|241951358|ref|XP_002418401.1|	39.37	gi|50294848|ref|XP_449835.1|	39.65	gi|255724748|ref|XP_002547303.1|	39.1	gi|260945735|ref|XP_002617165.1|	38.55	gi|294658383|ref|XP_002770774.1|	45.13	gi|50302699|ref|XP_451286.1|	43.15	gi|255716232|ref|XP_002554397.1|	44.03	gi|149245186|ref|XP_001527127.1|	35.17	gi|254566641|ref|XP_002490431.1|	42.46	gi|320582825|gb|EFW97042.1|	53.98	gi|342304174|emb|CCC71961.1|	43.28	gi|146419665|ref|XP_001485793.1|	42.29	gi|238938885|emb|CAR27061.1|	39.13	gi|50556136|ref|XP_505476.1|	41.23	gi|156847015|ref|XP_001646393.1|	38.95	gi|150865380|ref|XP_001384570.2|	40.12	gi|6322286|ref|NP_012359.1|	38.66	yes	40.675	544
g545.t1	gi|45200819|ref|NP_986389.1|	33.65	No_hit	No_hit	gi|68482172|ref|XP_714970.1|	36.15	gi|241951448|ref|XP_002418446.1|	37.09	gi|50294696|ref|XP_449759.1|	37.55	gi|255724846|ref|XP_002547352.1|	38.46	gi|260950881|ref|XP_002619737.1|	37.12	gi|294655760|ref|XP_457951.2|	39.65	gi|50308503|ref|XP_454254.1|	32.05	gi|255712391|ref|XP_002552478.1|	35.56	gi|149247400|ref|XP_001528112.1|	36.62	gi|254574336|ref|XP_002494277.1|	36.02	gi|320582826|gb|EFW97043.1|	44.98	gi|342302537|emb|CCC70311.1|	32.77	gi|146412680|ref|XP_001482311.1|	38.5	gi|238942616|emb|CAR30787.1|	34.63	No_hit	No_hit	gi|156849113|ref|XP_001647437.1|	36.78	gi|126274227|ref|XP_001387890.1|	38.97	gi|6319374|ref|NP_009457.1|	32.16	no	36.7	545
g546.t1	gi|45201488|ref|NP_987058.1|	33.83	gi|145248624|ref|XP_001400651.1|	30.65	gi|68478661|ref|XP_716599.1|	33.95	gi|241953507|ref|XP_002419475.1|	36.36	gi|50294468|ref|XP_449645.1|	31.43	gi|255726456|ref|XP_002548154.1|	35.58	gi|260943163|ref|XP_002615880.1|	33.33	gi|294654702|ref|XP_002770022.1|	38.54	gi|50308679|ref|XP_454343.1|	33.33	gi|255718447|ref|XP_002555504.1|	36.01	gi|149240798|ref|XP_001526227.1|	33.33	gi|254569766|ref|XP_002491993.1|	42.75	gi|320582479|gb|EFW96696.1|	52.57	gi|342303483|emb|CCC71262.1|	32.53	gi|146420749|ref|XP_001486328.1|	37.07	gi|238937362|emb|CAR25540.1|	35.99	gi|210075431|ref|XP_501539.2|	32.7	gi|156843067|ref|XP_001644603.1|	37.9	gi|150863945|ref|XP_001382599.2|	37.97	gi|6324302|ref|NP_014372.1|	30.53	yes	34.765	546
g547.t1	gi|302309586|ref|NP_987057.2|	51.44	gi|317027228|ref|XP_001400482.2|	45.73	gi|68478659|ref|XP_716598.1|	58.13	gi|241953505|ref|XP_002419474.1|	61.96	gi|50294458|ref|XP_449640.1|	51.23	gi|255726458|ref|XP_002548155.1|	62.36	gi|260943161|ref|XP_002615879.1|	64.55	gi|294654700|ref|XP_456763.2|	64.22	gi|50308681|ref|XP_454344.1|	53.98	gi|255718449|ref|XP_002555505.1|	50.7	gi|149240803|ref|XP_001526228.1|	59.76	gi|254569768|ref|XP_002491994.1|	69.79	gi|320582478|gb|EFW96695.1|	74.41	gi|342300934|emb|CCC68699.1|	50	gi|146420753|ref|XP_001486330.1|	62.09	gi|238937363|emb|CAR25541.1|	52.34	gi|50548141|ref|XP_501540.1|	59.82	gi|156843069|ref|XP_001644604.1|	50.82	gi|150864364|ref|XP_001383143.2|	63.05	gi|330443594|ref|NP_012183.2|	50	yes	58.945	547
g548.t1	gi|45187960|ref|NP_984183.1|	49.7	gi|145253432|ref|XP_001398229.1|	56.91	gi|68473215|ref|XP_719413.1|	51.45	gi|241959606|ref|XP_002422522.1|	50.29	gi|50286621|ref|XP_445739.1|	49.7	gi|255724292|ref|XP_002547075.1|	47.33	gi|260949042|ref|XP_002618818.1|	51.76	gi|50408192|ref|XP_456762.1|	59.52	gi|50310583|ref|XP_455311.1|	46.63	gi|255719378|ref|XP_002555969.1|	49.71	gi|149247030|ref|XP_001527940.1|	50	gi|254571369|ref|XP_002492794.1|	48.52	gi|320582477|gb|EFW96694.1|	66.07	gi|342302671|emb|CCC70447.1|	49.7	gi|146423611|ref|XP_001487732.1|	50	gi|238940689|emb|CAR28863.1|	50.89	gi|50548143|ref|XP_501541.1|	51.46	gi|156837021|ref|XP_001642547.1|	50.3	gi|126132150|ref|XP_001382600.1|	58.96	gi|6320359|ref|NP_010439.1|	48.81	yes	50.145	548
g549.t1	gi|45201486|ref|NP_987056.1|	41.33	gi|317030432|ref|XP_001392545.2|	41.4	gi|68478681|ref|XP_716609.1|	48.95	gi|241953527|ref|XP_002419485.1|	49.47	gi|50289655|ref|XP_447259.1|	48.06	gi|255726450|ref|XP_002548151.1|	73.63	gi|260943169|ref|XP_002615883.1|	49.72	gi|50408254|ref|XP_456766.1|	50.13	gi|50308683|ref|XP_454345.1|	42.18	gi|255718453|ref|XP_002555507.1|	38.44	gi|149240785|ref|XP_001526223.1|	46.91	No_hit	No_hit	No_hit	No_hit	gi|342300933|emb|CCC68698.1|	39.95	gi|146420743|ref|XP_001486325.1|	44.32	gi|238937364|emb|CAR25542.1|	42.42	gi|50548145|ref|XP_501542.1|	44.44	gi|156845624|ref|XP_001645702.1|	49.19	gi|126133234|ref|XP_001383142.1|	72.28	gi|6324312|ref|NP_014382.1|	37.86	no	45.675	549
g550.t1	gi|45198306|ref|NP_985335.1|	39.09	gi|145235185|ref|XP_001390241.1|	39.76	gi|68486939|ref|XP_712651.1|	38.7	gi|241958990|ref|XP_002422214.1|	39.6	gi|50293215|ref|XP_449019.1|	39.55	gi|255727827|ref|XP_002548839.1|	40.65	gi|260943201|ref|XP_002615899.1|	51.78	gi|294654724|ref|XP_002770024.1|	51.64	gi|50309263|ref|XP_454638.1|	35.73	gi|255716368|ref|XP_002554465.1|	38.44	gi|149239296|ref|XP_001525524.1|	46.02	gi|254569908|ref|XP_002492064.1|	52.69	gi|320582475|gb|EFW96692.1|	65.04	gi|342299775|emb|CCC67531.1|	38.86	gi|146420708|ref|XP_001486308.1|	51.4	gi|238939471|emb|CAR27646.1|	36.34	gi|50552696|ref|XP_503758.1|	46.84	gi|156838969|ref|XP_001643181.1|	39.32	gi|150866083|ref|XP_001385560.2|	53.23	gi|6322334|ref|NP_012408.1|	38.24	yes	39.68	550
g551.t1	gi|302308424|ref|NP_985332.2|	55.08	gi|317028175|ref|XP_001390167.2|	55.28	gi|68483824|ref|XP_714187.1|	54.19	gi|241959160|ref|XP_002422299.1|	57.43	gi|50293219|ref|XP_449021.1|	66.06	gi|255721275|ref|XP_002545572.1|	59.47	gi|260943195|ref|XP_002615896.1|	63.26	gi|294654720|ref|XP_456781.2|	63.53	gi|50309269|ref|XP_454641.1|	55.89	gi|255716362|ref|XP_002554462.1|	57.53	gi|149239304|ref|XP_001525528.1|	56.59	gi|254569904|ref|XP_002492062.1|	56.65	gi|320582476|gb|EFW96693.1|	60.59	gi|342299778|emb|CCC67534.1|	53.75	gi|146420714|ref|XP_001486311.1|	59.91	gi|238939469|emb|CAR27644.1|	55.63	gi|50547129|ref|XP_501034.1|	55.63	gi|156846198|ref|XP_001645987.1|	51.45	No_hit	No_hit	gi|6322903|ref|NP_012976.1|	56.81	no	56.65	551
g552.t1	gi|302306323|ref|NP_982568.2|	42.4	gi|145254863|ref|XP_001398783.1|	39.15	gi|68489874|ref|XP_711230.1|	37.71	gi|241949813|ref|XP_002417629.1|	37.54	gi|50286431|ref|XP_445644.1|	54.59	gi|255728157|ref|XP_002549004.1|	38.59	gi|260949541|ref|XP_002619067.1|	40.48	gi|50416960|ref|XP_457596.1|	39.53	gi|50304181|ref|XP_452040.1|	41.52	gi|255717026|ref|XP_002554794.1|	43.25	gi|149246762|ref|XP_001527806.1|	33.67	gi|254570024|ref|XP_002492122.1|	49.47	gi|320581348|gb|EFW95569.1|	53.31	gi|342302497|emb|CCC70270.1|	51.31	gi|146417316|ref|XP_001484627.1|	38.59	gi|238939988|emb|CAR28163.1|	40.98	gi|50549661|ref|XP_502301.1|	33.57	gi|156835826|ref|XP_001642175.1|	40.07	gi|126134629|ref|XP_001383839.1|	36.18	gi|6319728|ref|NP_009810.1|	52.85	yes	40.275	552
g553.t1	gi|302307446|ref|NP_984111.2|	39.34	gi|145246054|ref|XP_001395276.1|	36.15	gi|68489878|ref|XP_711232.1|	46.39	gi|241949815|ref|XP_002417630.1|	42.07	gi|50290713|ref|XP_447789.1|	40.13	gi|255728159|ref|XP_002549005.1|	43.38	gi|260949543|ref|XP_002619068.1|	40.66	gi|294655456|ref|XP_457597.2|	43.16	gi|50307369|ref|XP_453663.1|	40.99	gi|255716980|ref|XP_002554771.1|	40.46	gi|149246760|ref|XP_001527805.1|	38.88	gi|254570026|ref|XP_002492123.1|	42.35	gi|320581349|gb|EFW95570.1|	53.49	gi|342300122|emb|CCC67879.1|	42.38	gi|146417314|ref|XP_001484626.1|	40.93	gi|238941061|emb|CAR29234.1|	41.04	gi|50555818|ref|XP_505317.1|	33.53	gi|156840966|ref|XP_001643860.1|	42.86	gi|150864850|ref|XP_001383838.2|	43.62	gi|6322194|ref|NP_012269.1|	39.52	yes	41.015	553
g554.t1	gi|45187889|ref|NP_984112.1|	38.63	gi|145251630|ref|XP_001397328.1|	34.75	gi|68464997|ref|XP_723576.1|	49.58	gi|241949769|ref|XP_002417607.1|	50.42	gi|50289571|ref|XP_447217.1|	40.95	gi|255728181|ref|XP_002549016.1|	48.74	gi|260950229|ref|XP_002619411.1|	44	gi|50415730|ref|XP_457491.1|	45.16	gi|50307367|ref|XP_453662.1|	46.96	gi|255716982|ref|XP_002554772.1|	45.06	gi|149247026|ref|XP_001527938.1|	47.74	gi|254570044|ref|XP_002492132.1|	57.02	gi|320581350|gb|EFW95571.1|	58.12	gi|342303955|emb|CCC71739.1|	42.61	gi|146420297|ref|XP_001486105.1|	46.31	gi|238941068|emb|CAR29241.1|	46.7	gi|50556666|ref|XP_505741.1|	44.13	No_hit	No_hit	gi|150863906|ref|XP_001382543.2|	47.7	gi|6320847|ref|NP_010926.1|	48.26	no	46.7	554
g555.t1	No_hit	No_hit	No_hit	No_hit	gi|68474675|ref|XP_718545.1|	42	gi|241949029|ref|XP_002417237.1|	44.74	No_hit	No_hit	gi|255730094|ref|XP_002549972.1|	59.34	No_hit	No_hit	No_hit	No_hit	No_hit	No_hit	No_hit	No_hit	gi|149245239|ref|XP_001527146.1|	56.67	gi|254572511|ref|XP_002493365.1|	53.85	gi|320581351|gb|EFW95572.1|	48.82	No_hit	No_hit	gi|146414922|ref|XP_001483431.1|	54.95	gi|238938421|emb|CAR26598.1|	29.91	No_hit	No_hit	No_hit	No_hit	gi|126274098|ref|XP_001387820.1|	44.67	No_hit	No_hit	no	48.82	555
g556.t1	gi|45200875|ref|NP_986445.1|	58.75	gi|145249354|ref|XP_001401016.1|	56.34	gi|68474673|ref|XP_718544.1|	61.87	gi|241949031|ref|XP_002417238.1|	63.08	gi|50288555|ref|XP_446707.1|	67.16	gi|255730096|ref|XP_002549973.1|	62.22	gi|260944384|ref|XP_002616490.1|	55.9	gi|50419049|ref|XP_458047.1|	65.87	gi|50310753|ref|XP_455398.1|	63.57	gi|255710959|ref|XP_002551763.1|	64.66	gi|149245241|ref|XP_001527147.1|	64.29	gi|254572513|ref|XP_002493366.1|	66.67	gi|320581352|gb|EFW95573.1|	77.27	gi|342299349|emb|CCC67103.1|	76.67	gi|146414924|ref|XP_001483432.1|	55.62	gi|238939055|emb|CAR27231.1|	57.67	gi|50543094|ref|XP_499713.1|	66.15	gi|156847466|ref|XP_001646617.1|	60.26	gi|150951148|ref|XP_001387420.2|	64.29	gi|6324364|ref|NP_014434.1|	59.33	yes	63.325	556
g557.t1	gi|45200872|ref|NP_986442.1|	35.74	gi|317025749|ref|XP_001389716.2|	30.98	gi|68490215|ref|XP_711056.1|	46.02	gi|241959124|ref|XP_002422281.1|	46.09	gi|50288559|ref|XP_446709.1|	35.61	gi|255726860|ref|XP_002548356.1|	45.45	gi|260940775|ref|XP_002615227.1|	43.6	gi|294657476|ref|XP_459782.2|	43.61	gi|50310747|ref|XP_455395.1|	36.51	gi|255710965|ref|XP_002551766.1|	38.76	gi|149235381|ref|XP_001523569.1|	43.79	gi|254572509|ref|XP_002493364.1|	39.52	gi|320581353|gb|EFW95574.1|	56.74	gi|342299351|emb|CCC67105.1|	36.67	gi|146416595|ref|XP_001484267.1|	41.49	gi|238939058|emb|CAR27234.1|	34.57	gi|50547515|ref|XP_501227.1|	37.84	gi|156847460|ref|XP_001646614.1|	34	gi|150864672|ref|XP_001383606.2|	43.59	gi|6324366|ref|NP_014436.1|	37.5	yes	39.14	557
g558.t1	gi|302308891|ref|NP_986026.2|	40.31	gi|317027176|ref|XP_001400309.2|	37.5	gi|68489917|ref|XP_711206.1|	47.27	gi|241949811|ref|XP_002417628.1|	47.27	gi|50286779|ref|XP_445819.1|	39.63	gi|255728155|ref|XP_002549003.1|	42.61	gi|260949539|ref|XP_002619066.1|	45.29	gi|294655453|ref|XP_457593.2|	44.25	gi|50308867|ref|XP_454438.1|	44.86	gi|255715021|ref|XP_002553792.1|	40	gi|149246764|ref|XP_001527807.1|	42.01	gi|254570020|ref|XP_002492120.1|	45.8	gi|320581354|gb|EFW95575.1|	55.66	gi|342301775|emb|CCC69546.1|	39.76	gi|146417318|ref|XP_001484628.1|	40.46	gi|238941302|emb|CAR29475.1|	42.11	gi|50557188|ref|XP_506002.1|	51.13	gi|156841679|ref|XP_001644211.1|	44.06	gi|150864851|ref|XP_001383840.2|	45.89	gi|6321588|ref|NP_011665.1|	49.15	yes	44.155	558
g559.t1	No_hit	No_hit	gi|145250179|ref|XP_001396603.1|	32.67	gi|68470358|ref|XP_720683.1|	25.3	No_hit	No_hit	No_hit	No_hit	gi|255732607|ref|XP_002551227.1|	19.58	No_hit	No_hit	No_hit	No_hit	No_hit	No_hit	No_hit	No_hit	No_hit	No_hit	No_hit	No_hit	No_hit	No_hit	No_hit	No_hit	No_hit	No_hit	gi|238939503|emb|CAR27678.1|	25.85	gi|50557058|ref|XP_505937.1|	23.1	No_hit	No_hit	No_hit	No_hit	No_hit	No_hit	no	25.3	559
g560.t1	gi|45185578|ref|NP_983294.1|	60.27	gi|145233497|ref|XP_001400121.1|	55.04	gi|68475079|ref|XP_718425.1|	22.73	gi|241951156|ref|XP_002418300.1|	58.17	gi|50290595|ref|XP_447730.1|	65.03	gi|255723922|ref|XP_002546890.1|	60.54	No_hit	No_hit	gi|50423239|ref|XP_460200.1|	61.64	gi|50312051|ref|XP_456057.1|	73.45	gi|255718109|ref|XP_002555335.1|	62.16	gi|149248748|ref|XP_001528761.1|	58	gi|254571893|ref|XP_002493056.1|	66.89	gi|320582465|gb|EFW96682.1|	71.03	gi|342299464|emb|CCC67219.1|	80.22	No_hit	No_hit	gi|238941578|emb|CAR29751.1|	72.03	gi|50552712|ref|XP_503766.1|	60	gi|156841711|ref|XP_001644227.1|	63.19	gi|126131574|ref|XP_001382312.1|	58.28	gi|6321842|ref|NP_011918.1|	72	no	61.9	560
g561.t1	gi|302307003|ref|NP_983470.2|	30.74	gi|317029425|ref|XP_001391561.2|	38.24	gi|68490060|ref|XP_711151.1|	39.8	gi|241955497|ref|XP_002420469.1|	40.29	gi|50290619|ref|XP_447742.1|	32.14	gi|255732139|ref|XP_002550993.1|	42.83	gi|260941460|ref|XP_002614896.1|	38.79	gi|294657845|ref|XP_002770514.1|	34.25	gi|50308935|ref|XP_454473.1|	33.07	gi|255718135|ref|XP_002555348.1|	31.94	gi|149237673|ref|XP_001524713.1|	40.98	gi|254571891|ref|XP_002493055.1|	38.96	gi|320582466|gb|EFW96683.1|	49.43	gi|342299478|emb|CCC67234.1|	32.49	gi|146416121|ref|XP_001484030.1|	34.08	gi|238939015|emb|CAR27191.1|	39.62	gi|50555922|ref|XP_505369.1|	38.21	gi|156841725|ref|XP_001644234.1|	44.33	gi|150866656|ref|XP_001386323.2|	42.15	gi|6321812|ref|NP_011888.1|	31.85	yes	38.515	561
g562.t1	gi|45184803|ref|NP_982521.1|	64.54	gi|145256824|ref|XP_001401528.1|	63.67	gi|68466183|ref|XP_722866.1|	73.76	gi|241954166|ref|XP_002419804.1|	73.82	gi|50289069|ref|XP_446964.1|	66.67	gi|255720931|ref|XP_002545400.1|	72.63	gi|260948422|ref|XP_002618508.1|	68.44	gi|50423319|ref|XP_460242.1|	67	gi|50311229|ref|XP_455639.1|	68.93	gi|255720248|ref|XP_002556404.1|	70.83	gi|149236766|ref|XP_001524260.1|	73.36	gi|254568770|ref|XP_002491495.1|	72.06	gi|320582466|gb|EFW96683.1|	76.76	gi|342301700|emb|CCC69471.1|	67.47	gi|146420003|ref|XP_001485960.1|	71.58	gi|238942723|emb|CAR30894.1|	69.83	gi|50548361|ref|XP_501650.1|	68.36	gi|156839477|ref|XP_001643429.1|	67.25	gi|126274364|ref|XP_001387932.1|	72.79	gi|6319837|ref|NP_009918.1|	66.22	yes	69.38	562
g563.t1	No_hit	No_hit	No_hit	No_hit	gi|68485129|ref|XP_713554.1|	21.79	No_hit	No_hit	No_hit	No_hit	gi|255721771|ref|XP_002545820.1|	22.89	No_hit	No_hit	No_hit	No_hit	No_hit	No_hit	No_hit	No_hit	No_hit	No_hit	No_hit	No_hit	No_hit	No_hit	No_hit	No_hit	No_hit	No_hit	gi|238942735|emb|CAR30906.1|	21.9	No_hit	No_hit	No_hit	No_hit	No_hit	No_hit	No_hit	No_hit	no	21.9	563
g564.t1	No_hit	No_hit	No_hit	No_hit	gi|68487317|ref|XP_712486.1|	34.88	No_hit	No_hit	No_hit	No_hit	gi|255727372|ref|XP_002548612.1|	34.48	No_hit	No_hit	No_hit	No_hit	No_hit	No_hit	No_hit	No_hit	No_hit	No_hit	No_hit	No_hit	No_hit	No_hit	No_hit	No_hit	No_hit	No_hit	gi|238937689|emb|CAR25867.1|	25.47	No_hit	No_hit	No_hit	No_hit	No_hit	No_hit	No_hit	No_hit	no	34.48	564
g565.t1	gi|45198641|ref|NP_985670.1|	64.52	gi|145240381|ref|XP_001392837.1|	55.46	gi|68489510|ref|XP_711428.1|	69.76	gi|241955827|ref|XP_002420634.1|	69.35	gi|50285515|ref|XP_445186.1|	66.53	gi|255732641|ref|XP_002551244.1|	70.97	gi|260940302|ref|XP_002614451.1|	66.94	gi|50423515|ref|XP_460340.1|	69.64	gi|50312133|ref|XP_456098.1|	65.73	gi|255720200|ref|XP_002556380.1|	66.53	gi|149237951|ref|XP_001524852.1|	66.67	gi|254568764|ref|XP_002491492.1|	66.94	gi|320582467|gb|EFW96684.1|	76.4	gi|342299682|emb|CCC67438.1|	63.71	gi|146413671|ref|XP_001482806.1|	64.92	gi|238942734|emb|CAR30905.1|	64.11	gi|50556228|ref|XP_505522.1|	62.3	gi|156844790|ref|XP_001645456.1|	64.52	gi|150865550|ref|XP_001384815.2|	68.55	gi|6323201|ref|NP_013273.1|	64.92	yes	66.53	565
g566.t1	No_hit	No_hit	gi|317027481|ref|XP_001399393.2|	26.98	gi|68469759|ref|XP_721131.1|	27.62	gi|241951136|ref|XP_002418290.1|	26.15	No_hit	No_hit	gi|255723902|ref|XP_002546880.1|	25.96	gi|260946045|ref|XP_002617320.1|	25.5	gi|294657906|ref|XP_460210.2|	24.04	gi|50304403|ref|XP_452151.1|	26.17	gi|255716432|ref|XP_002554497.1|	25.93	gi|149248828|ref|XP_001528801.1|	26.79	gi|254566279|ref|XP_002490250.1|	29.69	gi|320583320|gb|EFW97535.1|	32.52	gi|342301587|emb|CCC69357.1|	26.26	gi|146414221|ref|XP_001483081.1|	22.55	gi|238937489|emb|CAR25667.1|	27.15	gi|50552113|ref|XP_503531.1|	27.25	gi|156846067|ref|XP_001645922.1|	27.27	gi|126132638|ref|XP_001382844.1|	24.78	gi|330443752|ref|NP_015446.2|	27.69	no	26.525	566
g567.t1	gi|45190432|ref|NP_984686.1|	56.02	gi|145239147|ref|XP_001392220.1|	40.69	gi|68468469|ref|XP_721794.1|	56.95	gi|241952691|ref|XP_002419067.1|	56.05	gi|50290985|ref|XP_447925.1|	51.58	gi|255725916|ref|XP_002547884.1|	60.22	gi|260949831|ref|XP_002619212.1|	56.82	gi|50409418|ref|XP_456873.1|	56.7	No_hit	No_hit	gi|255720096|ref|XP_002556328.1|	51.06	gi|149245562|ref|XP_001527258.1|	54.67	gi|254565273|ref|XP_002489747.1|	54.87	gi|320582752|gb|EFW96969.1|	58.45	gi|342299717|emb|CCC67473.1|	51.56	gi|146420554|ref|XP_001486232.1|	56.95	gi|238941762|emb|CAR29935.1|	51.35	gi|50550913|ref|XP_502930.1|	50.69	gi|156841879|ref|XP_001644310.1|	53.98	gi|126140262|ref|XP_001386653.1|	54.71	gi|6322406|ref|NP_012480.1|	52.47	no	54.71	567
g568.t1	gi|45187837|ref|NP_984060.1|	49.51	No_hit	No_hit	gi|68474574|ref|XP_718660.1|	51.57	gi|241957834|ref|XP_002421636.1|	49	gi|50286517|ref|XP_445687.1|	48.05	gi|255722665|ref|XP_002546267.1|	52.42	gi|260945219|ref|XP_002616907.1|	48.68	gi|294655957|ref|XP_458190.2|	52.92	gi|50306017|ref|XP_452970.1|	56.77	gi|255720014|ref|XP_002556287.1|	53.31	gi|149248970|ref|XP_001528826.1|	54.24	gi|254565271|ref|XP_002489746.1|	55.56	gi|320582751|gb|EFW96968.1|	64.71	gi|342299399|emb|CCC67153.1|	57.03	gi|146423678|ref|XP_001487765.1|	54.7	gi|238937866|emb|CAR26043.1|	55.76	gi|50557320|ref|XP_506068.1|	52.63	gi|156841332|ref|XP_001644040.1|	52.48	gi|126133975|ref|XP_001383512.1|	59.93	gi|6323339|ref|NP_013411.1|	50	no	52.92	568
g569.t1	No_hit	No_hit	No_hit	No_hit	gi|68474576|ref|XP_718661.1|	51.35	No_hit	No_hit	No_hit	No_hit	gi|255722667|ref|XP_002546268.1|	57.14	No_hit	No_hit	No_hit	No_hit	No_hit	No_hit	No_hit	No_hit	No_hit	No_hit	No_hit	No_hit	No_hit	No_hit	No_hit	No_hit	No_hit	No_hit	gi|238941209|emb|CAR29382.1|	45.28	No_hit	No_hit	No_hit	No_hit	No_hit	No_hit	No_hit	No_hit	no	51.35	569
g570.t1	gi|45185947|ref|NP_983663.1|	38.1	gi|317027628|ref|XP_001399711.2|	34.93	gi|68482755|ref|XP_714687.1|	46.1	gi|241953451|ref|XP_002419447.1|	46.84	gi|50292293|ref|XP_448579.1|	33.42	gi|255726266|ref|XP_002548059.1|	35.84	gi|260946015|ref|XP_002617305.1|	36.98	gi|294655916|ref|XP_002770193.1|	43.55	gi|50309279|ref|XP_454646.1|	30.91	gi|255716354|ref|XP_002554458.1|	39.5	gi|149241100|ref|XP_001526270.1|	33.77	gi|254573852|ref|XP_002494035.1|	36.81	No_hit	No_hit	gi|342301124|emb|CCC68889.1|	38.41	gi|146416737|ref|XP_001484338.1|	45.72	gi|238939465|emb|CAR27640.1|	37	gi|50547159|ref|XP_501049.1|	42.22	gi|156838981|ref|XP_001643187.1|	38.87	gi|150866592|ref|XP_001386242.2|	46.1	gi|6322904|ref|NP_012977.1|	36.53	no	38.1	570
g571.t1	No_hit	No_hit	No_hit	No_hit	gi|68473858|ref|XP_719032.1|	28.89	No_hit	No_hit	gi|50293225|ref|XP_449024.1|	33	gi|255731538|ref|XP_002550693.1|	28.87	No_hit	No_hit	No_hit	No_hit	No_hit	No_hit	gi|255716356|ref|XP_002554459.1|	23.64	No_hit	No_hit	gi|254573850|ref|XP_002494034.1|	28.01	No_hit	No_hit	gi|342299781|emb|CCC67537.1|	27.83	No_hit	No_hit	gi|238939466|emb|CAR27641.1|	25	gi|50546967|ref|XP_500953.1|	25.55	No_hit	No_hit	No_hit	No_hit	gi|6322329|ref|NP_012403.1|	23.82	no	27.83	571
g572.t1	gi|302307259|ref|NP_983871.2|	45.12	gi|145235763|ref|XP_001390530.1|	32.48	gi|68468461|ref|XP_721790.1|	41.8	gi|241952697|ref|XP_002419070.1|	41.86	gi|50288105|ref|XP_446481.1|	39.88	gi|255725910|ref|XP_002547881.1|	43.42	gi|260949837|ref|XP_002619215.1|	49.59	gi|294654787|ref|XP_002770029.1|	48.58	gi|50310489|ref|XP_455264.1|	40.53	gi|255718387|ref|XP_002555474.1|	41.9	gi|149245556|ref|XP_001527255.1|	36.5	gi|254573816|ref|XP_002494017.1|	50	gi|320582749|gb|EFW96966.1|	52.03	gi|342303498|emb|CCC71277.1|	42.09	gi|146420560|ref|XP_001486235.1|	45.61	gi|238939444|emb|CAR27619.1|	41.52	gi|50552328|ref|XP_503574.1|	36.64	No_hit	No_hit	gi|150866757|ref|XP_001386458.2|	48.73	gi|6322092|ref|NP_012167.1|	37.3	no	41.9	572
g573.t1	gi|45184791|ref|NP_982509.1|	44.63	gi|317027156|ref|XP_001400273.2|	51.23	gi|68486195|ref|XP_709946.1|	45.54	gi|241954568|ref|XP_002420005.1|	42.29	gi|50289357|ref|XP_447109.1|	45.86	gi|255721221|ref|XP_002545545.1|	42.2	gi|260950717|ref|XP_002619655.1|	45.61	gi|294659864|ref|XP_462290.2|	42.4	gi|50309039|ref|XP_454525.1|	47.51	gi|255720430|ref|XP_002556495.1|	42.82	gi|149237358|ref|XP_001524556.1|	41.73	gi|254571499|ref|XP_002492859.1|	48.19	gi|320582748|gb|EFW96965.1|	52.86	gi|342303694|emb|CCC71476.1|	46.69	gi|146415690|ref|XP_001483815.1|	41.97	gi|238939158|emb|CAR27334.1|	47.63	gi|50549947|ref|XP_502445.1|	40	gi|156837524|ref|XP_001642786.1|	47.77	gi|126135898|ref|XP_001384473.1|	45.38	gi|6321861|ref|NP_011937.1|	50	yes	45.575	573
g574.t1	gi|45200744|ref|NP_986314.1|	43.66	gi|145236659|ref|XP_001390977.1|	41.46	gi|68468741|ref|XP_721429.1|	38.49	gi|241948355|ref|XP_002416900.1|	37.8	gi|50287955|ref|XP_446406.1|	41.94	gi|255730875|ref|XP_002550362.1|	40.73	gi|260947884|ref|XP_002618239.1|	39.96	gi|294654585|ref|XP_456644.2|	46.22	gi|50303707|ref|XP_451796.1|	41.58	gi|255719041|ref|XP_002555801.1|	38.56	gi|149244504|ref|XP_001526795.1|	38.74	gi|254564913|ref|XP_002489567.1|	43.33	gi|320582747|gb|EFW96964.1|	55.31	gi|342302045|emb|CCC69818.1|	42.25	gi|146423731|ref|XP_001487791.1|	38.17	gi|238939628|emb|CAR27803.1|	42.3	gi|210076196|ref|XP_504213.2|	41.97	gi|156837558|ref|XP_001642802.1|	42.71	gi|150951438|ref|XP_001387754.2|	43.58	gi|6323965|ref|NP_014036.1|	45.96	yes	41.955	574
g575.t1	gi|45200744|ref|NP_986314.1|	55.17	gi|145236659|ref|XP_001390977.1|	55.37	gi|68468741|ref|XP_721429.1|	56.32	gi|241948355|ref|XP_002416900.1|	56.33	gi|50287955|ref|XP_446406.1|	55.42	gi|255730877|ref|XP_002550363.1|	56.08	gi|260947890|ref|XP_002618242.1|	50.3	gi|294654585|ref|XP_456644.2|	55.01	gi|50305737|ref|XP_452829.1|	55.46	gi|255711864|ref|XP_002552215.1|	54.54	gi|149244504|ref|XP_001526795.1|	55.84	gi|254564913|ref|XP_002489567.1|	60.48	gi|320582747|gb|EFW96964.1|	66.01	gi|342304266|emb|CCC72055.1|	55.41	gi|146423731|ref|XP_001487791.1|	55.34	gi|238937793|emb|CAR25971.1|	54.72	gi|210076196|ref|XP_504213.2|	55.22	gi|156840930|ref|XP_001643842.1|	54.17	gi|150864760|ref|XP_001383728.2|	56.51	gi|6323374|ref|NP_013446.1|	55.25	yes	55.39	575
g576.t1	gi|302309108|ref|NP_986315.2|	51.76	gi|317028305|ref|XP_001390497.2|	53.29	gi|68473880|ref|XP_719043.1|	60.98	gi|241947959|ref|XP_002416702.1|	58.64	gi|50295070|ref|XP_449946.1|	58.3	gi|255730149|ref|XP_002549999.1|	58.23	gi|260951175|ref|XP_002619884.1|	56.57	gi|294655947|ref|XP_458177.2|	59.78	gi|50305741|ref|XP_452831.1|	56.66	gi|255711862|ref|XP_002552214.1|	59.55	gi|149244182|ref|XP_001526634.1|	57.06	gi|254564915|ref|XP_002489568.1|	62.53	gi|320582746|gb|EFW96963.1|	68.94	gi|342302044|emb|CCC69817.1|	61.18	gi|146420951|ref|XP_001486428.1|	60.99	gi|238939627|emb|CAR27802.1|	61.35	gi|50549993|ref|XP_502469.1|	54.34	gi|156847524|ref|XP_001646646.1|	60.43	gi|150951094|ref|XP_001387343.2|	58.12	gi|6323967|ref|NP_014038.1|	59.96	yes	59.095	576
g577.t1	gi|302309108|ref|NP_986315.2|	49.88	gi|317028305|ref|XP_001390497.2|	49.87	gi|68477365|ref|XP_717309.1|	52.17	gi|241954708|ref|XP_002420075.1|	52.17	gi|50295070|ref|XP_449946.1|	55.41	gi|255729440|ref|XP_002549645.1|	53.2	gi|260951175|ref|XP_002619884.1|	48.29	gi|294655947|ref|XP_458177.2|	52.71	gi|50305741|ref|XP_452831.1|	52.33	gi|255711860|ref|XP_002552213.1|	52.94	gi|149237466|ref|XP_001524610.1|	51.4	gi|254564917|ref|XP_002489569.1|	54.93	gi|320582745|gb|EFW96962.1|	59.28	gi|342302044|emb|CCC69817.1|	53.87	gi|146420951|ref|XP_001486428.1|	54.62	gi|238939627|emb|CAR27802.1|	52.91	gi|50549993|ref|XP_502469.1|	54.86	gi|156847524|ref|XP_001646646.1|	52.32	gi|150864647|ref|XP_001383560.2|	53.88	gi|6323967|ref|NP_014038.1|	53.35	yes	52.925	577
g578.t1	gi|45200747|ref|NP_986317.1|	51.39	No_hit	No_hit	gi|68477369|ref|XP_717311.1|	49.1	gi|241954706|ref|XP_002420074.1|	46.49	gi|50287893|ref|XP_446376.1|	50.68	gi|255729442|ref|XP_002549646.1|	54.48	gi|260951179|ref|XP_002619886.1|	45.24	gi|50419303|ref|XP_458176.1|	52.6	gi|50305743|ref|XP_452832.1|	56.55	gi|255711858|ref|XP_002552212.1|	47.83	gi|149237462|ref|XP_001524608.1|	53.42	gi|254564919|ref|XP_002489570.1|	50.31	gi|320582744|gb|EFW96961.1|	56.94	gi|342302708|emb|CCC70485.1|	52.41	gi|146412283|ref|XP_001482113.1|	45.93	gi|238939626|emb|CAR27801.1|	53.79	gi|50556082|ref|XP_505449.1|	40.41	gi|156847522|ref|XP_001646645.1|	48.97	No_hit	No_hit	gi|6321719|ref|NP_011796.1|	50.32	no	50.5	578
g579.t1	gi|302309112|ref|NP_986318.2|	46.34	gi|145255656|ref|XP_001399034.1|	40.22	gi|68476659|ref|XP_717622.1|	52.08	gi|241949377|ref|XP_002417411.1|	52.62	gi|50295072|ref|XP_449947.1|	44.99	gi|255729568|ref|XP_002549709.1|	51.99	gi|260940697|ref|XP_002614648.1|	50.23	gi|294655932|ref|XP_458161.2|	53.97	gi|50305745|ref|XP_452833.1|	44.8	gi|255711856|ref|XP_002552211.1|	47.97	gi|149247265|ref|XP_001528045.1|	51.99	gi|254564939|ref|XP_002489580.1|	45.28	gi|320582743|gb|EFW96960.1|	62.08	gi|342302035|emb|CCC69808.1|	45.76	gi|146412301|ref|XP_001482122.1|	47.16	gi|238938608|emb|CAR26784.1|	47.52	gi|50556022|ref|XP_505419.1|	39.46	gi|156841998|ref|XP_001644369.1|	46.07	gi|150864326|ref|XP_001383094.2|	52.71	gi|6323968|ref|NP_014039.1|	45.26	yes	47.34	579
g580.t1	No_hit	No_hit	No_hit	No_hit	gi|68485439|ref|XP_713397.1|	39.36	No_hit	No_hit	No_hit	No_hit	gi|255720573|ref|XP_002545221.1|	36.17	No_hit	No_hit	No_hit	No_hit	No_hit	No_hit	No_hit	No_hit	No_hit	No_hit	No_hit	No_hit	No_hit	No_hit	No_hit	No_hit	No_hit	No_hit	gi|238938385|emb|CAR26562.1|	56.52	No_hit	No_hit	No_hit	No_hit	No_hit	No_hit	No_hit	No_hit	no	39.36	580
g581.t1	No_hit	No_hit	No_hit	No_hit	gi|68480703|ref|XP_715732.1|	34.82	No_hit	No_hit	No_hit	No_hit	gi|255733008|ref|XP_002551427.1|	35.59	No_hit	No_hit	No_hit	No_hit	No_hit	No_hit	No_hit	No_hit	No_hit	No_hit	No_hit	No_hit	No_hit	No_hit	No_hit	No_hit	No_hit	No_hit	gi|238941466|emb|CAR29639.1|	38.1	No_hit	No_hit	No_hit	No_hit	No_hit	No_hit	No_hit	No_hit	no	35.59	581
g582.t1	gi|45185320|ref|NP_983037.1|	39.15	gi|145252694|ref|XP_001397860.1|	39.02	gi|68484010|ref|XP_714095.1|	51.23	gi|241949217|ref|XP_002417331.1|	51.23	gi|50287607|ref|XP_446233.1|	44.73	gi|255729460|ref|XP_002549655.1|	51.02	gi|260943456|ref|XP_002616026.1|	56.38	gi|294659067|ref|XP_461405.2|	52.24	gi|50312483|ref|XP_456277.1|	45.9	gi|255713622|ref|XP_002553093.1|	44.9	gi|149247956|ref|XP_001528365.1|	49.39	gi|254565631|ref|XP_002489926.1|	51.71	gi|320582917|gb|EFW97134.1|	58.18	gi|342300093|emb|CCC67850.1|	37.1	gi|146422314|ref|XP_001487097.1|	51.64	gi|238940132|emb|CAR28306.1|	40.17	gi|50557324|ref|XP_506070.1|	47.62	gi|156836836|ref|XP_001642460.1|	34.8	gi|126137754|ref|XP_001385400.1|	52.24	gi|6323681|ref|NP_013752.1|	42.57	yes	48.505	582
g583.t1	gi|302306644|ref|NP_983033.2|	36.02	gi|317032177|ref|XP_001394193.2|	37.81	gi|68492016|ref|XP_710215.1|	37.71	gi|241952599|ref|XP_002419021.1|	37.71	gi|50287603|ref|XP_446231.1|	39.49	gi|255732567|ref|XP_002551207.1|	42.8	gi|260947178|ref|XP_002617886.1|	35.53	gi|294654647|ref|XP_456705.2|	40.18	gi|50312491|ref|XP_456281.1|	43.48	gi|255713614|ref|XP_002553089.1|	39.04	gi|149245839|ref|XP_001527392.1|	40.37	gi|254565627|ref|XP_002489924.1|	34.41	gi|320582918|gb|EFW97135.1|	39.2	gi|342300091|emb|CCC67848.1|	39.87	gi|146416345|ref|XP_001484142.1|	40.39	gi|238940136|emb|CAR28310.1|	32.49	gi|210075417|ref|XP_501518.2|	38.28	gi|156846641|ref|XP_001646207.1|	53.77	gi|150863845|ref|XP_001382458.2|	38.65	gi|6323679|ref|NP_013750.1|	42.41	yes	39.12	583
g584.t1	gi|45201395|ref|NP_986965.1|	34.07	No_hit	No_hit	gi|68481428|ref|XP_715353.1|	34.01	gi|241951000|ref|XP_002418222.1|	34.66	gi|50293597|ref|XP_449210.1|	32.66	gi|255724262|ref|XP_002547060.1|	32.98	gi|260941187|ref|XP_002614760.1|	32.75	gi|294657306|ref|XP_002770431.1|	34.04	gi|50311565|ref|XP_455807.1|	32.17	gi|255717302|ref|XP_002554932.1|	34.43	gi|149247601|ref|XP_001528209.1|	35.71	gi|254564611|ref|XP_002489416.1|	34.72	gi|320582919|gb|EFW97136.1|	39.2	gi|342303166|emb|CCC70944.1|	29.31	gi|146413090|ref|XP_001482516.1|	31.45	gi|238938509|emb|CAR26686.1|	33.33	No_hit	No_hit	gi|156839643|ref|XP_001643510.1|	34.22	gi|126135538|ref|XP_001384293.1|	34.04	gi|6324625|ref|NP_014694.1|	33.87	no	34.025	584
g585.t1	gi|302309522|ref|NP_986964.2|	44.4	gi|145245321|ref|XP_001394928.1|	43.71	gi|68481426|ref|XP_715352.1|	46.92	gi|241951052|ref|XP_002418248.1|	47.74	gi|50288031|ref|XP_446444.1|	42.36	gi|255724264|ref|XP_002547061.1|	45.66	gi|260941185|ref|XP_002614759.1|	47.88	gi|294657308|ref|XP_002770432.1|	46.7	gi|302310777|ref|XP_455808.2|	41.09	gi|255717304|ref|XP_002554933.1|	43.7	gi|149247603|ref|XP_001528210.1|	45.02	gi|254564609|ref|XP_002489415.1|	43.24	gi|320582920|gb|EFW97137.1|	50.56	gi|342301760|emb|CCC69531.1|	40.8	gi|146413088|ref|XP_001482515.1|	45.93	gi|238938510|emb|CAR26687.1|	42.52	gi|50542956|ref|XP_499644.1|	41.01	gi|156843176|ref|XP_001644657.1|	39.82	gi|126136246|ref|XP_001384647.1|	45.33	gi|6322922|ref|NP_012995.1|	41.21	yes	44.055	585
g586.t1	gi|45184856|ref|NP_982574.1|	33.43	gi|145257414|ref|XP_001401724.1|	36.79	gi|68479012|ref|XP_716440.1|	34.86	gi|241959334|ref|XP_002422386.1|	35.63	gi|50289817|ref|XP_447340.1|	39.23	gi|255723062|ref|XP_002546465.1|	33.61	gi|260946453|ref|XP_002617524.1|	33.62	gi|294654415|ref|XP_456475.2|	34.39	gi|50304017|ref|XP_451958.1|	36.45	gi|255714052|ref|XP_002553308.1|	36.42	gi|149235309|ref|XP_001523533.1|	34.57	gi|254573760|ref|XP_002493989.1|	42.55	gi|320583055|gb|EFW97271.1|	54.58	gi|342303412|emb|CCC71191.1|	34.12	gi|146420224|ref|XP_001486069.1|	36.06	gi|238938823|emb|CAR26999.1|	36.47	gi|50554955|ref|XP_504886.1|	33.85	gi|156846600|ref|XP_001646187.1|	36.83	gi|126135208|ref|XP_001384128.1|	35.33	gi|6325384|ref|NP_015452.1|	38.81	yes	35.845	586
g587.t1	gi|302309388|ref|NP_986745.2|	40	gi|317031624|ref|XP_001393910.2|	31.07	gi|68491380|ref|XP_710527.1|	26.79	gi|241955185|ref|XP_002420313.1|	27.5	gi|50285239|ref|XP_445048.1|	40.73	No_hit	No_hit	gi|260950545|ref|XP_002619569.1|	41.89	gi|50413793|ref|XP_457317.1|	35.98	gi|50311829|ref|XP_455945.1|	41.15	gi|255718681|ref|XP_002555621.1|	40.98	No_hit	No_hit	gi|254571185|ref|XP_002492702.1|	47.44	gi|320582937|gb|EFW97154.1|	48.32	gi|342300702|emb|CCC68465.1|	38.62	gi|146421089|ref|XP_001486496.1|	41.03	gi|238938613|emb|CAR26789.1|	37.19	gi|50550575|ref|XP_502760.1|	36.48	gi|156838375|ref|XP_001642894.1|	40.6	gi|150866550|ref|XP_001386189.2|	42.62	gi|6320321|ref|NP_010401.1|	41.53	no	40.665	587
g588.t1	gi|45188053|ref|NP_984276.1|	27.57	gi|317030159|ref|XP_001392001.2|	27.03	gi|68487646|ref|XP_712304.1|	46.88	No_hit	No_hit	gi|50287357|ref|XP_446108.1|	26.97	gi|255727584|ref|XP_002548718.1|	53.85	gi|260950551|ref|XP_002619572.1|	31.3	gi|294655208|ref|XP_457313.2|	33.33	gi|50303271|ref|XP_451577.1|	28.68	gi|255717875|ref|XP_002555218.1|	27.31	gi|149238175|ref|XP_001524964.1|	27.72	gi|254571187|ref|XP_002492703.1|	34.45	gi|320582936|gb|EFW97153.1|	35.44	gi|342302823|emb|CCC70600.1|	26.65	gi|146421098|ref|XP_001486500.1|	32.14	gi|238939888|emb|CAR28063.1|	29.59	gi|50550573|ref|XP_502759.1|	27.22	gi|156844915|ref|XP_001645518.1|	27.84	gi|150866691|ref|XP_001386366.2|	33.2	gi|6320642|ref|NP_010722.1|	26.42	no	28.68	588
g589.t1	gi|45200830|ref|NP_986400.1|	49.05	gi|145249352|ref|XP_001401015.1|	45.4	gi|68468361|ref|XP_721740.1|	50.76	gi|241952785|ref|XP_002419114.1|	49.24	gi|50285481|ref|XP_445169.1|	49.84	gi|255725816|ref|XP_002547834.1|	48.64	gi|260948514|ref|XP_002618554.1|	46.69	gi|50421245|ref|XP_459168.1|	49.4	gi|50305679|ref|XP_452800.1|	48.25	gi|255718203|ref|XP_002555382.1|	48.09	gi|149245888|ref|XP_001527414.1|	45.72	gi|254570627|ref|XP_002492423.1|	50.45	gi|320582935|gb|EFW97152.1|	50.86	gi|342301002|emb|CCC68767.1|	47.79	gi|146422537|ref|XP_001487205.1|	46.48	gi|238942607|emb|CAR30778.1|	47.59	gi|50543290|ref|XP_499811.1|	44.21	gi|156843463|ref|XP_001644799.1|	47.73	gi|150863824|ref|XP_001382429.2|	48.43	gi|6324673|ref|NP_014742.1|	51.41	yes	48.34	589
g590.t1	gi|302307237|ref|XP_002999468.1|	58.67	gi|145249352|ref|XP_001401015.1|	64.2	gi|68468365|ref|XP_721742.1|	57.21	gi|241952783|ref|XP_002419113.1|	58.14	gi|50285481|ref|XP_445169.1|	54.95	gi|255725820|ref|XP_002547836.1|	57.77	gi|260948512|ref|XP_002618553.1|	58.55	gi|50421243|ref|XP_459167.1|	56.91	gi|50305679|ref|XP_452800.1|	50.58	gi|255715445|ref|XP_002554004.1|	51.89	gi|149245886|ref|XP_001527413.1|	54.57	gi|254570629|ref|XP_002492424.1|	55.27	gi|320582934|gb|EFW97151.1|	61.21	gi|342301002|emb|CCC68767.1|	62.88	gi|146422535|ref|XP_001487204.1|	54.82	gi|238940483|emb|CAR28657.1|	48.47	gi|50543290|ref|XP_499811.1|	54.43	gi|156843465|ref|XP_001644800.1|	51.29	gi|126131810|ref|XP_001382430.1|	54.57	gi|6324673|ref|NP_014742.1|	58.45	yes	56.09	590
g591.t1	No_hit	No_hit	No_hit	No_hit	gi|68480676|ref|XP_715719.1|	18.05	No_hit	No_hit	No_hit	No_hit	gi|255732291|ref|XP_002551069.1|	21.21	No_hit	No_hit	No_hit	No_hit	No_hit	No_hit	No_hit	No_hit	No_hit	No_hit	gi|254569572|ref|XP_002491896.1|	26.88	gi|320583540|gb|EFW97753.1|	28.72	No_hit	No_hit	No_hit	No_hit	gi|238940274|emb|CAR28448.1|	21.61	No_hit	No_hit	No_hit	No_hit	No_hit	No_hit	No_hit	No_hit	no	21.61	591
g592.t1	No_hit	No_hit	No_hit	No_hit	gi|68486311|ref|XP_712954.1|	33.67	No_hit	No_hit	No_hit	No_hit	gi|255730755|ref|XP_002550302.1|	26.88	No_hit	No_hit	No_hit	No_hit	No_hit	No_hit	No_hit	No_hit	No_hit	No_hit	No_hit	No_hit	No_hit	No_hit	No_hit	No_hit	No_hit	No_hit	gi|238941009|emb|CAR29182.1|	30.48	No_hit	No_hit	No_hit	No_hit	No_hit	No_hit	No_hit	No_hit	no	30.48	592
g593.t1	No_hit	No_hit	No_hit	No_hit	No_hit	No_hit	No_hit	No_hit	No_hit	No_hit	gi|255726540|ref|XP_002548196.1|	32.69	No_hit	No_hit	No_hit	No_hit	No_hit	No_hit	No_hit	No_hit	No_hit	No_hit	No_hit	No_hit	No_hit	No_hit	No_hit	No_hit	No_hit	No_hit	gi|238939993|emb|CAR28168.1|	32.69	No_hit	No_hit	No_hit	No_hit	No_hit	No_hit	No_hit	No_hit	no	32.69	593
g594.t1	No_hit	No_hit	No_hit	No_hit	gi|68481128|ref|XP_715479.1|	28.42	No_hit	No_hit	No_hit	No_hit	gi|255721123|ref|XP_002545496.1|	26.32	No_hit	No_hit	No_hit	No_hit	No_hit	No_hit	No_hit	No_hit	No_hit	No_hit	No_hit	No_hit	No_hit	No_hit	No_hit	No_hit	No_hit	No_hit	gi|238939015|emb|CAR27191.1|	28.21	No_hit	No_hit	No_hit	No_hit	No_hit	No_hit	No_hit	No_hit	no	28.21	594
g595.t1	No_hit	No_hit	No_hit	No_hit	gi|68471095|ref|XP_720324.1|	45.61	No_hit	No_hit	No_hit	No_hit	gi|255731354|ref|XP_002550601.1|	41.43	No_hit	No_hit	No_hit	No_hit	No_hit	No_hit	No_hit	No_hit	No_hit	No_hit	No_hit	No_hit	No_hit	No_hit	No_hit	No_hit	No_hit	No_hit	gi|238938373|emb|CAR26550.1|	39.02	No_hit	No_hit	No_hit	No_hit	No_hit	No_hit	No_hit	No_hit	no	41.43	595
g596.t1	gi|302308111|ref|NP_984913.2|	39.19	gi|317036039|ref|XP_001397499.2|	36.59	gi|68473366|ref|XP_719241.1|	38.31	gi|241956676|ref|XP_002421058.1|	38.65	gi|50289291|ref|XP_447076.1|	38.18	gi|255733100|ref|XP_002551473.1|	37.37	gi|260948844|ref|XP_002618719.1|	38.69	gi|294654489|ref|XP_456547.2|	38.39	gi|50308347|ref|XP_454175.1|	39.54	gi|255714096|ref|XP_002553330.1|	39.1	gi|149236525|ref|XP_001524140.1|	40.16	gi|254567065|ref|XP_002490643.1|	39.37	gi|320582977|gb|EFW97194.1|	50.37	gi|342304336|emb|CCC72126.1|	37.08	gi|146421697|ref|XP_001486793.1|	41.22	gi|238938369|emb|CAR26546.1|	38.86	gi|50556892|ref|XP_505854.1|	39.07	gi|156847399|ref|XP_001646584.1|	38.61	gi|150864794|ref|XP_001383768.2|	39.19	gi|42742289|ref|NP_013493.2|	38.8	yes	38.83	596
g597.t1	No_hit	No_hit	No_hit	No_hit	gi|68488271|ref|XP_712011.1|	40.82	No_hit	No_hit	No_hit	No_hit	gi|255726904|ref|XP_002548378.1|	28.81	No_hit	No_hit	No_hit	No_hit	No_hit	No_hit	No_hit	No_hit	No_hit	No_hit	No_hit	No_hit	No_hit	No_hit	No_hit	No_hit	No_hit	No_hit	gi|238939441|emb|CAR27616.1|	29.73	No_hit	No_hit	No_hit	No_hit	No_hit	No_hit	No_hit	No_hit	no	29.73	597
g598.t1	No_hit	No_hit	gi|145256822|ref|XP_001401527.1|	24.92	gi|68471097|ref|XP_720325.1|	25.19	No_hit	No_hit	No_hit	No_hit	gi|255731358|ref|XP_002550603.1|	24.58	gi|260948834|ref|XP_002618714.1|	32.52	gi|294654492|ref|XP_456550.2|	32.81	No_hit	No_hit	No_hit	No_hit	gi|149234842|ref|XP_001523300.1|	29.72	gi|254567067|ref|XP_002490644.1|	45.45	gi|320582978|gb|EFW97195.1|	35.63	No_hit	No_hit	gi|146421689|ref|XP_001486789.1|	29.01	gi|238938936|emb|CAR27112.1|	23.74	No_hit	No_hit	No_hit	No_hit	gi|150865669|ref|XP_001384982.2|	33.94	No_hit	No_hit	no	29.72	598
g599.t1	gi|45185503|ref|NP_983219.1|	32.35	gi|145250091|ref|XP_001396559.1|	38.89	gi|68484649|ref|XP_713784.1|	34.69	gi|241948335|ref|XP_002416890.1|	37.67	gi|50287961|ref|XP_446409.1|	32.56	gi|255730829|ref|XP_002550339.1|	37.44	gi|260947906|ref|XP_002618250.1|	38.22	gi|294655603|ref|XP_457770.2|	35.01	gi|50303695|ref|XP_451790.1|	34.69	gi|255719033|ref|XP_002555797.1|	37.76	gi|149244538|ref|XP_001526812.1|	35.65	gi|254573140|ref|XP_002493679.1|	45.82	gi|320582979|gb|EFW97196.1|	52.68	gi|342299169|emb|CCC66917.1|	35.96	gi|146423715|ref|XP_001487783.1|	35.89	gi|238937797|emb|CAR25975.1|	33.83	gi|50551245|ref|XP_503096.1|	36.09	gi|156840924|ref|XP_001643839.1|	33.18	gi|150864754|ref|XP_001383721.2|	35.94	gi|6323377|ref|NP_013449.1|	36.15	yes	35.95	599
g600.t1	gi|45185107|ref|NP_982824.1|	36.92	gi|145256768|ref|XP_001401510.1|	28.25	gi|68485827|ref|XP_713194.1|	24.77	No_hit	No_hit	No_hit	No_hit	gi|255724976|ref|XP_002547417.1|	24.77	No_hit	No_hit	No_hit	No_hit	gi|50306325|ref|XP_453136.1|	38.96	No_hit	No_hit	No_hit	No_hit	No_hit	No_hit	gi|320581965|gb|EFW96184.1|	46.84	No_hit	No_hit	No_hit	No_hit	gi|238940410|emb|CAR28584.1|	24.62	gi|50549675|ref|XP_502308.1|	31.46	No_hit	No_hit	gi|150866700|ref|XP_001386378.2|	29.9	No_hit	No_hit	no	29.9	600
g601.t1	gi|302306424|ref|NP_982823.2|	56.42	gi|145251275|ref|XP_001397151.1|	48.61	gi|68472081|ref|XP_719836.1|	62.94	gi|241953839|ref|XP_002419641.1|	62.4	gi|50285285|ref|XP_445071.1|	58.58	gi|255732786|ref|XP_002551316.1|	65.1	gi|260949519|ref|XP_002619056.1|	61.99	gi|294658163|ref|XP_002770730.1|	65.88	gi|50306327|ref|XP_453137.1|	59.51	gi|255712219|ref|XP_002552392.1|	62.26	gi|149241956|ref|XP_001526388.1|	65	gi|254569194|ref|XP_002491707.1|	60.34	gi|320581964|gb|EFW96183.1|	68.92	gi|342300355|emb|CCC68114.1|	61.62	gi|146421217|ref|XP_001486559.1|	61.76	gi|238941495|emb|CAR29668.1|	61.13	gi|50547903|ref|XP_501421.1|	50.53	gi|156845479|ref|XP_001645630.1|	62.23	gi|150866702|ref|XP_001386380.2|	61.02	gi|6323521|ref|NP_013592.1|	63.84	yes	61.875	601
g602.t1	gi|45185104|ref|NP_982821.1|	44.52	gi|317030044|ref|XP_001391755.2|	44.87	gi|68472083|ref|XP_719837.1|	60.3	gi|241953837|ref|XP_002419640.1|	60.25	gi|50294129|ref|XP_449476.1|	53.51	gi|255732784|ref|XP_002551315.1|	57.45	gi|260949517|ref|XP_002619055.1|	42.95	gi|294658164|ref|XP_460498.2|	58.46	gi|50306331|ref|XP_453139.1|	53.13	gi|255712223|ref|XP_002552394.1|	55.39	gi|149241951|ref|XP_001526387.1|	55.79	gi|254569192|ref|XP_002491706.1|	52.76	gi|320581963|gb|EFW96182.1|	58.66	gi|342301265|emb|CCC69031.1|	54.09	gi|146421215|ref|XP_001486558.1|	40.52	gi|238941493|emb|CAR29666.1|	54.63	gi|50551953|ref|XP_503451.1|	52.71	gi|156837040|ref|XP_001642556.1|	52.66	gi|150866703|ref|XP_001386381.2|	57.61	gi|6323934|ref|NP_014005.1|	56.89	yes	54.36	602
g603.t1	No_hit	No_hit	No_hit	No_hit	No_hit	No_hit	No_hit	No_hit	No_hit	No_hit	No_hit	No_hit	No_hit	No_hit	No_hit	No_hit	No_hit	No_hit	No_hit	No_hit	No_hit	No_hit	No_hit	No_hit	No_hit	No_hit	No_hit	No_hit	No_hit	No_hit	No_hit	No_hit	No_hit	No_hit	No_hit	No_hit	No_hit	No_hit	No_hit	No_hit	no	#VALUE!	603
g604.t1	No_hit	No_hit	No_hit	No_hit	gi|68472527|ref|XP_719582.1|	43.9	No_hit	No_hit	No_hit	No_hit	gi|255724112|ref|XP_002546985.1|	32.84	No_hit	No_hit	No_hit	No_hit	No_hit	No_hit	No_hit	No_hit	No_hit	No_hit	No_hit	No_hit	No_hit	No_hit	No_hit	No_hit	No_hit	No_hit	gi|238937401|emb|CAR25579.1|	30.95	No_hit	No_hit	No_hit	No_hit	No_hit	No_hit	No_hit	No_hit	no	32.84	604
g605.t1	gi|45188077|ref|NP_984300.1|	63.52	gi|145253172|ref|XP_001398099.1|	57.89	gi|68482136|ref|XP_714952.1|	72.73	gi|241951414|ref|XP_002418429.1|	72.73	gi|50288043|ref|XP_446450.1|	67.33	gi|255724808|ref|XP_002547333.1|	66	gi|260950917|ref|XP_002619755.1|	73.13	gi|294655781|ref|XP_457975.2|	75.37	gi|50311589|ref|XP_455820.1|	70.92	gi|255717326|ref|XP_002554944.1|	67.74	gi|149248112|ref|XP_001528443.1|	68.75	gi|254566531|ref|XP_002490376.1|	73.88	gi|320581961|gb|EFW96180.1|	78.36	gi|342301768|emb|CCC69539.1|	66.67	gi|146412716|ref|XP_001482329.1|	67.79	gi|238938521|emb|CAR26698.1|	63.69	gi|50550883|ref|XP_502914.1|	62.41	gi|156839616|ref|XP_001643497.1|	66.67	gi|150951566|ref|XP_001387905.2|	74.63	gi|6324635|ref|NP_014704.1|	73.13	yes	68.27	605
g606.t1	No_hit	No_hit	gi|317028251|ref|XP_001390338.2|	40.11	gi|68482134|ref|XP_714951.1|	26.42	No_hit	No_hit	No_hit	No_hit	gi|255724806|ref|XP_002547332.1|	25.51	No_hit	No_hit	No_hit	No_hit	No_hit	No_hit	No_hit	No_hit	No_hit	No_hit	No_hit	No_hit	gi|320581960|gb|EFW96179.1|	42.08	No_hit	No_hit	No_hit	No_hit	gi|238939607|emb|CAR27782.1|	24.29	gi|50555435|ref|XP_505126.1|	41.04	No_hit	No_hit	No_hit	No_hit	No_hit	No_hit	no	33.265	606
g607.t1	No_hit	No_hit	No_hit	No_hit	No_hit	No_hit	No_hit	No_hit	No_hit	No_hit	gi|255725392|ref|XP_002547625.1|	26.67	No_hit	No_hit	No_hit	No_hit	No_hit	No_hit	No_hit	No_hit	No_hit	No_hit	No_hit	No_hit	No_hit	No_hit	No_hit	No_hit	No_hit	No_hit	gi|238938232|emb|CAR26409.1|	25	No_hit	No_hit	No_hit	No_hit	No_hit	No_hit	No_hit	No_hit	no	25.835	607
g608.t1	No_hit	No_hit	gi|317038337|ref|XP_001402070.2|	42.35	gi|68490598|ref|XP_710886.1|	50.58	gi|241949051|ref|XP_002417248.1|	51.16	No_hit	No_hit	gi|255730066|ref|XP_002549958.1|	49.71	gi|260944396|ref|XP_002616496.1|	43.86	gi|50419037|ref|XP_458040.1|	41.95	No_hit	No_hit	No_hit	No_hit	gi|149248288|ref|XP_001528531.1|	51.16	gi|254567045|ref|XP_002490633.1|	54.86	gi|320581959|gb|EFW96178.1|	62.32	No_hit	No_hit	gi|146414912|ref|XP_001483426.1|	44.35	gi|238942878|emb|CAR31049.1|	25.1	gi|50551555|ref|XP_503252.1|	41.88	No_hit	No_hit	gi|150951143|ref|XP_001387416.2|	43.04	No_hit	No_hit	no	44.35	608
g609.t1	No_hit	No_hit	No_hit	No_hit	gi|68484992|ref|XP_713562.1|	37.25	No_hit	No_hit	No_hit	No_hit	gi|255730521|ref|XP_002550185.1|	35	No_hit	No_hit	No_hit	No_hit	No_hit	No_hit	No_hit	No_hit	No_hit	No_hit	No_hit	No_hit	gi|320581957|gb|EFW96176.1|	31.3	No_hit	No_hit	No_hit	No_hit	gi|238940557|emb|CAR28731.1|	46.15	No_hit	No_hit	No_hit	No_hit	No_hit	No_hit	No_hit	No_hit	no	36.125	609
g610.t1	No_hit	No_hit	No_hit	No_hit	No_hit	No_hit	No_hit	No_hit	No_hit	No_hit	gi|255725120|ref|XP_002547489.1|	28.57	No_hit	No_hit	No_hit	No_hit	No_hit	No_hit	No_hit	No_hit	No_hit	No_hit	No_hit	No_hit	No_hit	No_hit	No_hit	No_hit	No_hit	No_hit	gi|238939229|emb|CAR27405.1|	42.31	No_hit	No_hit	No_hit	No_hit	No_hit	No_hit	No_hit	No_hit	no	35.44	610
g611.t1	gi|45190406|ref|NP_984660.1|	51.48	gi|317027063|ref|XP_001400022.2|	42.38	gi|68483695|ref|XP_714206.1|	46.89	gi|241955503|ref|XP_002420472.1|	47.35	gi|50294185|ref|XP_449504.1|	46.35	gi|255732269|ref|XP_002551058.1|	45.43	gi|260945265|ref|XP_002616930.1|	47.14	gi|294657498|ref|XP_459805.2|	46.72	gi|50302793|ref|XP_451333.1|	47.37	gi|255710481|ref|XP_002551524.1|	53.22	gi|149237725|ref|XP_001524739.1|	45.81	gi|254567690|ref|XP_002490955.1|	52.29	gi|320581955|gb|EFW96174.1|	64.75	gi|342299794|emb|CCC67550.1|	48.97	gi|146416091|ref|XP_001484015.1|	46.05	gi|238938641|emb|CAR26817.1|	48.18	gi|50547535|ref|XP_501237.1|	47.97	gi|156841925|ref|XP_001644333.1|	46.91	gi|150866519|ref|XP_001386155.2|	48.12	gi|6324036|ref|NP_014106.1|	43.35	yes	47.245	611
g612.t1	No_hit	No_hit	No_hit	No_hit	gi|68482668|ref|XP_714731.1|	33.71	No_hit	No_hit	No_hit	No_hit	No_hit	No_hit	No_hit	No_hit	No_hit	No_hit	No_hit	No_hit	No_hit	No_hit	No_hit	No_hit	No_hit	No_hit	No_hit	No_hit	No_hit	No_hit	No_hit	No_hit	gi|238938640|emb|CAR26816.1|	25.64	No_hit	No_hit	No_hit	No_hit	No_hit	No_hit	No_hit	No_hit	no	29.675	612
g613.t1	No_hit	No_hit	No_hit	No_hit	gi|68475487|ref|XP_718266.1|	31.58	No_hit	No_hit	No_hit	No_hit	gi|255727552|ref|XP_002548702.1|	46.67	No_hit	No_hit	No_hit	No_hit	No_hit	No_hit	No_hit	No_hit	No_hit	No_hit	No_hit	No_hit	No_hit	No_hit	No_hit	No_hit	No_hit	No_hit	gi|238938282|emb|CAR26459.1|	24.62	No_hit	No_hit	No_hit	No_hit	No_hit	No_hit	No_hit	No_hit	no	31.58	613
g614.t1	gi|45198585|ref|NP_985614.1|	60.94	gi|317037363|ref|XP_001399028.2|	58.66	gi|68482716|ref|XP_714755.1|	63.71	gi|241955493|ref|XP_002420467.1|	62.14	gi|50288241|ref|XP_446549.1|	64.34	gi|255732143|ref|XP_002550995.1|	65.53	gi|260941468|ref|XP_002614900.1|	65.18	gi|294657833|ref|XP_460127.2|	62.43	gi|50312013|ref|XP_456038.1|	62.79	gi|255715749|ref|XP_002554156.1|	62.24	gi|149237679|ref|XP_001524716.1|	67.31	gi|254567700|ref|XP_002490960.1|	67.4	gi|320581952|gb|EFW96171.1|	69.61	gi|342301102|emb|CCC68867.1|	65.21	gi|146416117|ref|XP_001484028.1|	65.71	gi|238939492|emb|CAR27667.1|	62.5	gi|50549199|ref|XP_502070.1|	60.93	gi|156846202|ref|XP_001645989.1|	63.54	gi|126139605|ref|XP_001386325.1|	66.03	gi|6322350|ref|NP_012424.1|	62.76	yes	63.625	614
g615.t1	No_hit	No_hit	No_hit	No_hit	gi|68486323|ref|XP_712960.1|	36.67	No_hit	No_hit	No_hit	No_hit	No_hit	No_hit	No_hit	No_hit	No_hit	No_hit	No_hit	No_hit	No_hit	No_hit	No_hit	No_hit	No_hit	No_hit	No_hit	No_hit	No_hit	No_hit	No_hit	No_hit	gi|238939491|emb|CAR27666.1|	23.75	No_hit	No_hit	No_hit	No_hit	No_hit	No_hit	No_hit	No_hit	no	30.21	615
g616.t1	gi|45190290|ref|NP_984544.1|	61.82	gi|145250233|ref|XP_001396630.1|	60.42	gi|68477442|ref|XP_717192.1|	74.36	gi|241954774|ref|XP_002420108.1|	74.84	gi|50292961|ref|XP_448913.1|	63.92	gi|255733016|ref|XP_002551431.1|	72.26	gi|260951427|ref|XP_002620010.1|	72.9	gi|50423425|ref|XP_460295.1|	74.19	gi|50312019|ref|XP_456041.1|	62.99	gi|255715755|ref|XP_002554159.1|	58.86	gi|149237104|ref|XP_001524429.1|	71.79	gi|254567712|ref|XP_002490966.1|	69.28	No_hit	No_hit	gi|342301106|emb|CCC68871.1|	63.46	gi|146418210|ref|XP_001485071.1|	73.55	gi|238939489|emb|CAR27664.1|	61.82	gi|50547995|ref|XP_501467.1|	69.18	gi|156846208|ref|XP_001645992.1|	62.82	gi|150864880|ref|XP_001383880.2|	70.97	gi|37362674|ref|NP_012964.2|	64.74	no	69.18	616
g617.t1	No_hit	No_hit	No_hit	No_hit	gi|68489472|ref|XP_711409.1|	56.1	gi|241955795|ref|XP_002420618.1|	56.21	No_hit	No_hit	gi|255732433|ref|XP_002551140.1|	50.6	No_hit	No_hit	gi|50423383|ref|XP_460274.1|	55.28	gi|50305545|ref|XP_452732.1|	45.03	gi|255718783|ref|XP_002555672.1|	37.93	gi|149237959|ref|XP_001524856.1|	56.6	gi|254567718|ref|XP_002490969.1|	46.99	gi|320581949|gb|EFW96168.1|	62.7	No_hit	No_hit	No_hit	No_hit	gi|238940572|emb|CAR28746.1|	31.25	gi|50554165|ref|XP_504491.1|	46.01	gi|156847319|ref|XP_001646544.1|	46.72	gi|126137249|ref|XP_001385148.1|	51.95	No_hit	No_hit	no	50.6	617
g618.t1	gi|302309420|ref|NP_986821.2|	47.35	No_hit	No_hit	gi|68489472|ref|XP_711409.1|	54.72	gi|241955795|ref|XP_002420618.1|	53.94	gi|50290383|ref|XP_447623.1|	45.63	gi|255732433|ref|XP_002551140.1|	56.18	gi|260943103|ref|XP_002615850.1|	50.79	gi|50423383|ref|XP_460274.1|	58.17	gi|50305545|ref|XP_452732.1|	47.22	gi|255718783|ref|XP_002555672.1|	49.4	gi|149237959|ref|XP_001524856.1|	55.51	gi|254567718|ref|XP_002490969.1|	56.4	gi|320581949|gb|EFW96168.1|	66.14	gi|342299185|emb|CCC66933.1|	44.84	No_hit	No_hit	gi|238940094|emb|CAR28269.1|	21.88	gi|50554165|ref|XP_504491.1|	43.91	gi|156847319|ref|XP_001646544.1|	45.63	gi|126137249|ref|XP_001385148.1|	54.33	No_hit	No_hit	no	50.79	618
g619.t1	gi|302307663|ref|NP_984388.2|	35.26	No_hit	No_hit	gi|68468283|ref|XP_721701.1|	25.53	No_hit	No_hit	gi|50293989|ref|XP_449406.1|	32.95	gi|255726348|ref|XP_002548100.1|	26.94	No_hit	No_hit	No_hit	No_hit	gi|50307349|ref|XP_453653.1|	31.69	gi|255714735|ref|XP_002553649.1|	36.77	No_hit	No_hit	gi|254568878|ref|XP_002491549.1|	40	gi|320581948|gb|EFW96167.1|	52.73	gi|342303001|emb|CCC70779.1|	36.54	No_hit	No_hit	gi|238939783|emb|CAR27958.1|	35.1	No_hit	No_hit	gi|156847241|ref|XP_001646505.1|	28.64	No_hit	No_hit	gi|27469361|ref|NP_010612.2|	36.13	no	35.18	619
g620.t1	gi|302307663|ref|NP_984388.2|	28.92	gi|145233665|ref|XP_001400205.1|	30.04	gi|68468283|ref|XP_721701.1|	34.59	gi|241952875|ref|XP_002419159.1|	33.33	gi|50293989|ref|XP_449406.1|	31.33	gi|255726348|ref|XP_002548100.1|	32.61	gi|260945861|ref|XP_002617228.1|	32.61	gi|294656925|ref|XP_002770333.1|	36.56	gi|50307349|ref|XP_453653.1|	30.68	gi|255714735|ref|XP_002553649.1|	30.31	gi|149240636|ref|XP_001526185.1|	31.15	gi|254568878|ref|XP_002491549.1|	37.01	gi|320581948|gb|EFW96167.1|	46.69	gi|342303001|emb|CCC70779.1|	30.52	gi|146422700|ref|XP_001487285.1|	37.5	gi|238939783|emb|CAR27958.1|	32.13	gi|50555528|ref|XP_505172.1|	36.63	gi|156847241|ref|XP_001646505.1|	30.92	gi|308198063|ref|XP_001386811.2|	30.94	gi|27469361|ref|NP_010612.2|	32.82	yes	32.37	620
g621.t1	No_hit	No_hit	gi|145240731|ref|XP_001393012.1|	37.09	gi|68476233|ref|XP_717766.1|	28.29	gi|241952575|ref|XP_002419009.1|	27.82	No_hit	No_hit	gi|255725990|ref|XP_002547921.1|	29.39	gi|260947152|ref|XP_002617873.1|	30.77	gi|294654658|ref|XP_456718.2|	29.23	No_hit	No_hit	No_hit	No_hit	gi|149245793|ref|XP_001527373.1|	28.62	gi|254572247|ref|XP_002493233.1|	35.04	gi|320581947|gb|EFW96166.1|	44.08	No_hit	No_hit	gi|146420838|ref|XP_001486372.1|	29.3	gi|238941097|emb|CAR29270.1|	26.02	No_hit	No_hit	No_hit	No_hit	gi|150863836|ref|XP_001382447.2|	32.47	No_hit	No_hit	no	29.345	621
g622.t1	gi|45187507|ref|NP_983730.1|	61.28	gi|145240251|ref|XP_001392772.1|	55.83	gi|68476711|ref|XP_717648.1|	58.04	gi|241949415|ref|XP_002417430.1|	58.18	gi|50286085|ref|XP_445471.1|	61.52	gi|255727899|ref|XP_002548875.1|	58.04	gi|260949429|ref|XP_002619011.1|	59.05	gi|50423907|ref|XP_460538.1|	58.79	gi|50303973|ref|XP_451936.1|	59.94	gi|255716862|ref|XP_002554712.1|	60.65	gi|149246858|ref|XP_001527854.1|	56.43	gi|254566301|ref|XP_002490261.1|	59.08	gi|320581945|gb|EFW96164.1|	62.68	gi|342299925|emb|CCC67681.1|	62.65	gi|146419296|ref|XP_001485611.1|	57.86	gi|238939253|emb|CAR27429.1|	55.57	gi|50552436|ref|XP_503628.1|	57.29	gi|156839561|ref|XP_001643470.1|	61.06	gi|126132320|ref|XP_001382685.1|	61.31	gi|6325331|ref|NP_015399.1|	63.3	yes	59.065	622
g623.t1	gi|45190451|ref|NP_984705.1|	42.25	gi|145237492|ref|XP_001391393.1|	41.3	gi|68489729|ref|XP_711297.1|	41.83	gi|241959428|ref|XP_002422433.1|	42.46	gi|50291007|ref|XP_447936.1|	40	gi|255722952|ref|XP_002546410.1|	43.95	gi|260947534|ref|XP_002618064.1|	42.57	gi|294657225|ref|XP_459524.2|	43.2	gi|50310297|ref|XP_455168.1|	42.86	gi|255720136|ref|XP_002556348.1|	45.7	gi|149235251|ref|XP_001523504.1|	43.55	gi|254571981|ref|XP_002493100.1|	48	gi|320580081|gb|EFW94304.1|	52.21	gi|342299727|emb|CCC67483.1|	37.55	gi|146417890|ref|XP_001484912.1|	37.85	gi|238941783|emb|CAR29956.1|	43.02	gi|50549161|ref|XP_502051.1|	41.77	gi|156841895|ref|XP_001644318.1|	43.14	gi|150864862|ref|XP_001383857.2|	43.15	gi|6322393|ref|NP_012467.1|	41.92	yes	42.715	623
g624.t1	gi|45184978|ref|NP_982696.1|	59.22	gi|145237270|ref|XP_001391282.1|	53.42	gi|68476721|ref|XP_717653.1|	61.6	gi|241949421|ref|XP_002417433.1|	61.6	gi|50289679|ref|XP_447271.1|	55.96	gi|255732515|ref|XP_002551181.1|	61.11	gi|260949441|ref|XP_002619017.1|	62.18	gi|294658194|ref|XP_460535.2|	60.59	gi|50304979|ref|XP_452447.1|	57.83	gi|255719790|ref|XP_002556175.1|	60.48	gi|149247319|ref|XP_001528072.1|	62.5	gi|254567686|ref|XP_002490953.1|	65.7	gi|320582573|gb|EFW96790.1|	68.11	gi|342302133|emb|CCC69906.1|	54.64	gi|146413891|ref|XP_001482916.1|	59.87	gi|238938767|emb|CAR26943.1|	59.74	gi|50548053|ref|XP_501496.1|	57.25	gi|156839906|ref|XP_001643639.1|	52.46	gi|126133374|ref|XP_001383212.1|	60.55	gi|6321383|ref|NP_011460.1|	56.68	yes	60.175	624
g625.t1	gi|302308805|ref|NP_985875.2|	71.39	gi|145233373|ref|XP_001400059.1|	54.81	gi|68487378|ref|XP_712460.1|	66.82	gi|241956228|ref|XP_002420834.1|	66.59	gi|50290483|ref|XP_447673.1|	69.86	gi|255727570|ref|XP_002548711.1|	65.35	gi|260950611|ref|XP_002619602.1|	68.75	gi|294659466|ref|XP_461845.2|	68.93	gi|50310897|ref|XP_455471.1|	69.82	gi|255720480|ref|XP_002556520.1|	70.33	gi|149235915|ref|XP_001523835.1|	65.28	gi|254573164|ref|XP_002493691.1|	70.28	gi|320582577|gb|EFW96794.1|	71.66	gi|342300412|emb|CCC68171.1|	70.44	gi|146418333|ref|XP_001485132.1|	69.63	gi|238940638|emb|CAR28812.1|	69.75	gi|50545655|ref|XP_500366.1|	60.91	gi|156845723|ref|XP_001645751.1|	70.44	gi|126136301|ref|XP_001384674.1|	67.69	gi|6324886|ref|NP_014955.1|	70.44	yes	69.69	625
g626.t1	No_hit	No_hit	No_hit	No_hit	No_hit	No_hit	No_hit	No_hit	No_hit	No_hit	gi|255732750|ref|XP_002551298.1|	41.51	No_hit	No_hit	No_hit	No_hit	No_hit	No_hit	No_hit	No_hit	No_hit	No_hit	No_hit	No_hit	No_hit	No_hit	No_hit	No_hit	No_hit	No_hit	gi|238938975|emb|CAR27151.1|	30.23	No_hit	No_hit	No_hit	No_hit	No_hit	No_hit	No_hit	No_hit	no	35.87	626
g627.t1	No_hit	No_hit	No_hit	No_hit	gi|68471669|ref|XP_720141.1|	24.02	No_hit	No_hit	No_hit	No_hit	gi|255726744|ref|XP_002548298.1|	24.06	No_hit	No_hit	No_hit	No_hit	No_hit	No_hit	No_hit	No_hit	No_hit	No_hit	No_hit	No_hit	gi|320582578|gb|EFW96795.1|	39.62	No_hit	No_hit	No_hit	No_hit	gi|238942587|emb|CAR30758.1|	31.91	No_hit	No_hit	No_hit	No_hit	No_hit	No_hit	No_hit	No_hit	no	27.985	627
g628.t1	No_hit	No_hit	No_hit	No_hit	gi|68475208|ref|XP_718322.1|	20.78	No_hit	No_hit	No_hit	No_hit	gi|255725936|ref|XP_002547894.1|	21.88	No_hit	No_hit	No_hit	No_hit	No_hit	No_hit	No_hit	No_hit	No_hit	No_hit	No_hit	No_hit	No_hit	No_hit	No_hit	No_hit	No_hit	No_hit	gi|238939923|emb|CAR28098.1|	20.51	No_hit	No_hit	No_hit	No_hit	No_hit	No_hit	No_hit	No_hit	no	20.78	628
g629.t1	gi|45188004|ref|NP_984227.1|	41.61	gi|317026081|ref|XP_001388935.2|	37.5	gi|68481458|ref|XP_715368.1|	47.1	gi|241951028|ref|XP_002418236.1|	47.1	gi|50287631|ref|XP_446245.1|	36.51	gi|255724232|ref|XP_002547045.1|	46.74	gi|260942695|ref|XP_002615646.1|	46.74	gi|294659354|ref|XP_461721.2|	48.23	gi|50312447|ref|XP_456257.1|	43.54	gi|255711384|ref|XP_002551975.1|	42.44	gi|149248348|ref|XP_001528561.1|	45.65	gi|254564581|ref|XP_002489401.1|	52.65	No_hit	No_hit	gi|342299624|emb|CCC67380.1|	39.32	gi|146418599|ref|XP_001485265.1|	46.13	gi|238942583|emb|CAR30754.1|	42.09	gi|50552690|ref|XP_503755.1|	47	gi|156840725|ref|XP_001643741.1|	41.75	gi|126131630|ref|XP_001382340.1|	47.83	gi|6323700|ref|NP_013771.1|	41.31	no	45.65	629
g630.t1	No_hit	No_hit	No_hit	No_hit	No_hit	No_hit	No_hit	No_hit	No_hit	No_hit	No_hit	No_hit	No_hit	No_hit	No_hit	No_hit	No_hit	No_hit	No_hit	No_hit	No_hit	No_hit	No_hit	No_hit	No_hit	No_hit	No_hit	No_hit	No_hit	No_hit	gi|238940675|emb|CAR28849.1|	37.21	No_hit	No_hit	No_hit	No_hit	No_hit	No_hit	No_hit	No_hit	no	37.21	630
g631.t1	gi|302306335|ref|NP_982582.2|	58.33	gi|317031653|ref|XP_001393946.2|	49.7	gi|68475987|ref|XP_717934.1|	66.08	gi|241957976|ref|XP_002421707.1|	64.91	gi|50292271|ref|XP_448568.1|	64.29	gi|255722509|ref|XP_002546189.1|	66.08	gi|260941516|ref|XP_002614924.1|	65.5	gi|294657854|ref|XP_460149.2|	62.57	gi|50306973|ref|XP_453464.1|	60.36	gi|255716822|ref|XP_002554692.1|	63.69	gi|149246331|ref|XP_001527635.1|	66.08	gi|254573270|ref|XP_002493744.1|	65.87	gi|320583360|gb|EFW97575.1|	82.04	gi|342303971|emb|CCC71755.1|	60.71	gi|146416143|ref|XP_001484041.1|	63.16	gi|238939275|emb|CAR27451.1|	61.31	gi|50555115|ref|XP_504966.1|	64.07	gi|156844088|ref|XP_001645108.1|	61.31	gi|150866311|ref|XP_001385860.2|	64.91	gi|6325345|ref|NP_015413.1|	60.71	yes	63.88	631
g632.t1	No_hit	No_hit	No_hit	No_hit	gi|68486902|ref|XP_712673.1|	51.59	gi|241958986|ref|XP_002422212.1|	50.4	No_hit	No_hit	gi|255727831|ref|XP_002548841.1|	46.72	gi|260945459|ref|XP_002617027.1|	51.91	gi|50427909|ref|XP_462567.1|	50.39	No_hit	No_hit	No_hit	No_hit	gi|149238850|ref|XP_001525301.1|	53.17	gi|254569526|ref|XP_002491873.1|	55.56	gi|320583359|gb|EFW97574.1|	47.8	gi|342300386|emb|CCC68145.1|	44.92	gi|146414770|ref|XP_001483355.1|	54.84	gi|238937513|emb|CAR25691.1|	34.86	gi|50557224|ref|XP_506020.1|	52.94	No_hit	No_hit	gi|126131924|ref|XP_001382487.1|	53.54	No_hit	No_hit	no	51.59	632
g633.t1	No_hit	No_hit	No_hit	No_hit	gi|68486069|ref|XP_713051.1|	37.69	gi|241950033|ref|XP_002417739.1|	37.69	No_hit	No_hit	gi|255728509|ref|XP_002549180.1|	36.19	gi|260940214|ref|XP_002614407.1|	39.63	gi|294658477|ref|XP_460818.2|	39.15	No_hit	No_hit	No_hit	No_hit	gi|149246822|ref|XP_001527836.1|	37.26	gi|254565595|ref|XP_002489908.1|	48.35	gi|320583358|gb|EFW97573.1|	52.81	No_hit	No_hit	gi|146420465|ref|XP_001486188.1|	42.64	gi|238939505|emb|CAR27680.1|	25	gi|50557036|ref|XP_505926.1|	40.17	No_hit	No_hit	gi|308198168|ref|XP_001387118.2|	37.12	No_hit	No_hit	no	38.42	633
g634.t1	No_hit	No_hit	No_hit	No_hit	gi|68479211|ref|XP_716411.1|	46.15	No_hit	No_hit	No_hit	No_hit	gi|255728479|ref|XP_002549165.1|	43.24	No_hit	No_hit	No_hit	No_hit	No_hit	No_hit	No_hit	No_hit	No_hit	No_hit	No_hit	No_hit	No_hit	No_hit	No_hit	No_hit	No_hit	No_hit	gi|238939200|emb|CAR27376.1|	23.48	No_hit	No_hit	No_hit	No_hit	No_hit	No_hit	No_hit	No_hit	no	43.24	634
g635.t1	No_hit	No_hit	No_hit	No_hit	gi|68491854|ref|XP_710282.1|	38.95	gi|241951400|ref|XP_002418422.1|	37.59	No_hit	No_hit	gi|255724794|ref|XP_002547326.1|	36.69	No_hit	No_hit	No_hit	No_hit	No_hit	No_hit	No_hit	No_hit	No_hit	No_hit	gi|254565591|ref|XP_002489906.1|	33	gi|320583357|gb|EFW97572.1|	39.81	No_hit	No_hit	No_hit	No_hit	gi|238941144|emb|CAR29317.1|	34.65	No_hit	No_hit	No_hit	No_hit	No_hit	No_hit	No_hit	No_hit	no	37.14	635
g636.t1	gi|302306408|ref|NP_982804.3|	67.18	gi|317037191|ref|XP_001398746.2|	63.22	gi|68474395|ref|XP_718737.1|	74.33	gi|241949145|ref|XP_002417295.1|	74.33	gi|50291543|ref|XP_448204.1|	69.74	gi|255729968|ref|XP_002549909.1|	74.87	gi|260949455|ref|XP_002619024.1|	71.73	gi|294658187|ref|XP_460528.2|	73.26	gi|50306923|ref|XP_453437.1|	66.15	gi|255711626|ref|XP_002552096.1|	63.3	gi|149247327|ref|XP_001528076.1|	70.26	gi|254564673|ref|XP_002489447.1|	69.74	gi|320583356|gb|EFW97571.1|	76.14	gi|342303291|emb|CCC71069.1|	68.72	gi|146413873|ref|XP_001482907.1|	71.05	gi|238938960|emb|CAR27136.1|	68.02	gi|50545649|ref|XP_500363.1|	63.22	gi|156840893|ref|XP_001643824.1|	66.03	gi|150864185|ref|XP_001382909.2|	73.8	gi|6324146|ref|NP_014216.1|	65.14	yes	69.74	636
g637.t1	No_hit	No_hit	No_hit	No_hit	No_hit	No_hit	No_hit	No_hit	No_hit	No_hit	gi|255729894|ref|XP_002549872.1|	32.14	No_hit	No_hit	No_hit	No_hit	No_hit	No_hit	No_hit	No_hit	No_hit	No_hit	No_hit	No_hit	No_hit	No_hit	No_hit	No_hit	No_hit	No_hit	gi|238939406|emb|CAR27581.1|	47.37	No_hit	No_hit	No_hit	No_hit	No_hit	No_hit	No_hit	No_hit	no	39.755	637
g638.t1	gi|45198874|ref|NP_985903.1|	72.44	gi|145228831|ref|XP_001388724.1|	61.39	gi|68478463|ref|XP_716733.1|	74.63	gi|241956442|ref|XP_002420941.1|	75.48	gi|50289771|ref|XP_447317.1|	73.72	gi|255723673|ref|XP_002546767.1|	74.63	gi|260939932|ref|XP_002614266.1|	69.93	gi|294658568|ref|XP_460907.2|	71.61	gi|50309885|ref|XP_454956.1|	73.72	gi|255712187|ref|XP_002552376.1|	75	gi|149236117|ref|XP_001523936.1|	70.15	gi|254572359|ref|XP_002493289.1|	74.84	gi|320583352|gb|EFW97567.1|	80	gi|342300100|emb|CCC67857.1|	75	gi|146423185|ref|XP_001487524.1|	73.88	gi|238940313|emb|CAR28487.1|	75.64	gi|210075427|ref|XP_501535.2|	67.74	gi|156841636|ref|XP_001644190.1|	75	gi|126136407|ref|XP_001384727.1|	72.26	gi|6322507|ref|NP_012581.1|	76.92	yes	74.255	638
g639.t1	No_hit	No_hit	No_hit	No_hit	gi|68468743|ref|XP_721430.1|	26.32	No_hit	No_hit	No_hit	No_hit	gi|255723800|ref|XP_002546829.1|	38.89	No_hit	No_hit	No_hit	No_hit	No_hit	No_hit	No_hit	No_hit	No_hit	No_hit	No_hit	No_hit	No_hit	No_hit	No_hit	No_hit	No_hit	No_hit	gi|238941698|emb|CAR29871.1|	26.92	No_hit	No_hit	No_hit	No_hit	No_hit	No_hit	No_hit	No_hit	no	26.92	639
g640.t1	No_hit	No_hit	No_hit	No_hit	No_hit	No_hit	No_hit	No_hit	No_hit	No_hit	gi|255727502|ref|XP_002548677.1|	36.84	No_hit	No_hit	No_hit	No_hit	No_hit	No_hit	No_hit	No_hit	No_hit	No_hit	No_hit	No_hit	No_hit	No_hit	No_hit	No_hit	No_hit	No_hit	gi|238939602|emb|CAR27777.1|	25.52	No_hit	No_hit	No_hit	No_hit	No_hit	No_hit	No_hit	No_hit	no	31.18	640
g641.t1	gi|45184972|ref|NP_982690.1|	54.55	gi|317031266|ref|XP_001393115.2|	44.7	gi|68485451|ref|XP_713403.1|	54.96	gi|241954006|ref|XP_002419724.1|	54.96	gi|50288685|ref|XP_446772.1|	50.38	gi|255720811|ref|XP_002545340.1|	53.44	gi|260949593|ref|XP_002619093.1|	50.77	gi|294658278|ref|XP_460608.2|	53.68	gi|50304963|ref|XP_452439.1|	51.15	gi|255719802|ref|XP_002556181.1|	53.44	gi|149236886|ref|XP_001524320.1|	53.85	gi|254568488|ref|XP_002491354.1|	55.38	gi|320580749|gb|EFW94971.1|	55.35	gi|342303607|emb|CCC71387.1|	51.91	gi|146419456|ref|XP_001485690.1|	52.21	gi|238939975|emb|CAR28150.1|	53.03	gi|50557268|ref|XP_506042.1|	52.31	gi|156840700|ref|XP_001643729.1|	47.73	gi|150865205|ref|XP_001384327.2|	61.07	gi|6324765|ref|NP_014834.1|	49.62	yes	53.235	641
g642.t1	gi|45184972|ref|NP_982690.1|	54.55	No_hit	No_hit	gi|68485451|ref|XP_713403.1|	50.48	gi|241954006|ref|XP_002419724.1|	55.56	gi|50288685|ref|XP_446772.1|	49.51	gi|255720811|ref|XP_002545340.1|	56.25	No_hit	No_hit	gi|294658278|ref|XP_460608.2|	52.43	gi|50304963|ref|XP_452439.1|	49	gi|255719802|ref|XP_002556181.1|	54.55	gi|149236886|ref|XP_001524320.1|	39.57	No_hit	No_hit	gi|320580749|gb|EFW94971.1|	54.26	gi|342303607|emb|CCC71387.1|	54.55	gi|146419456|ref|XP_001485690.1|	50.51	gi|238939975|emb|CAR28150.1|	50.51	No_hit	No_hit	gi|156840700|ref|XP_001643729.1|	45.19	gi|150865205|ref|XP_001384327.2|	51.06	gi|6324765|ref|NP_014834.1|	43.94	no	50.785	642
g643.t1	No_hit	No_hit	No_hit	No_hit	gi|68486711|ref|XP_712784.1|	33.5	gi|241954038|ref|XP_002419740.1|	34.17	No_hit	No_hit	gi|255720771|ref|XP_002545320.1|	32	gi|260949597|ref|XP_002619095.1|	30	gi|50424049|ref|XP_460609.1|	32.51	No_hit	No_hit	No_hit	No_hit	gi|149236888|ref|XP_001524321.1|	34.1	gi|254568490|ref|XP_002491355.1|	35.35	gi|320580750|gb|EFW94972.1|	57	No_hit	No_hit	gi|146419458|ref|XP_001485691.1|	32.5	gi|238939964|emb|CAR28139.1|	25.89	No_hit	No_hit	No_hit	No_hit	gi|126135608|ref|XP_001384328.1|	35	No_hit	No_hit	no	33.5	643
g644.t1	gi|45201390|ref|NP_986960.1|	87.14	gi|145240935|ref|XP_001393114.1|	84.76	gi|68489336|ref|XP_711509.1|	88.21	gi|241951654|ref|XP_002418549.1|	88.21	gi|50289695|ref|XP_447279.1|	87.62	gi|255725112|ref|XP_002547485.1|	88.21	gi|260947740|ref|XP_002618167.1|	86.79	gi|50423731|ref|XP_460450.1|	87.74	gi|50302525|ref|XP_451197.1|	87.62	gi|255718795|ref|XP_002555678.1|	87.14	gi|149245044|ref|XP_001527056.1|	88.21	gi|254568492|ref|XP_002491356.1|	83.73	gi|320580752|gb|EFW94974.1|	92.82	gi|342302752|emb|CCC70528.1|	87.32	gi|146421317|ref|XP_001486608.1|	87.26	gi|238939965|emb|CAR28140.1|	88.57	gi|50555191|ref|XP_505004.1|	77	gi|156840684|ref|XP_001643721.1|	87.62	gi|126136773|ref|XP_001384910.1|	88.21	gi|6324759|ref|NP_014828.1|	86.43	yes	87.62	644
g645.t1	No_hit	No_hit	No_hit	No_hit	gi|68477713|ref|XP_717169.1|	20.78	No_hit	No_hit	No_hit	No_hit	gi|255730935|ref|XP_002550392.1|	38.1	No_hit	No_hit	No_hit	No_hit	No_hit	No_hit	No_hit	No_hit	No_hit	No_hit	No_hit	No_hit	gi|320580753|gb|EFW94975.1|	57.14	No_hit	No_hit	No_hit	No_hit	gi|238939967|emb|CAR28142.1|	37.63	No_hit	No_hit	No_hit	No_hit	No_hit	No_hit	No_hit	No_hit	no	37.865	645
g646.t1	No_hit	No_hit	No_hit	No_hit	No_hit	No_hit	No_hit	No_hit	No_hit	No_hit	No_hit	No_hit	No_hit	No_hit	No_hit	No_hit	No_hit	No_hit	No_hit	No_hit	No_hit	No_hit	No_hit	No_hit	No_hit	No_hit	No_hit	No_hit	No_hit	No_hit	No_hit	No_hit	No_hit	No_hit	No_hit	No_hit	No_hit	No_hit	No_hit	No_hit	no	#VALUE!	646
g647.t1	No_hit	No_hit	No_hit	No_hit	gi|68475119|ref|XP_718445.1|	38.46	No_hit	No_hit	No_hit	No_hit	gi|255723481|ref|XP_002546674.1|	44.44	No_hit	No_hit	No_hit	No_hit	No_hit	No_hit	No_hit	No_hit	No_hit	No_hit	No_hit	No_hit	No_hit	No_hit	No_hit	No_hit	No_hit	No_hit	gi|238938492|emb|CAR26669.1|	31.03	No_hit	No_hit	No_hit	No_hit	No_hit	No_hit	No_hit	No_hit	no	38.46	647
g648.t1	No_hit	No_hit	No_hit	No_hit	gi|68470639|ref|XP_720565.1|	25	No_hit	No_hit	No_hit	No_hit	gi|255729758|ref|XP_002549804.1|	34	No_hit	No_hit	No_hit	No_hit	No_hit	No_hit	No_hit	No_hit	No_hit	No_hit	No_hit	No_hit	No_hit	No_hit	No_hit	No_hit	No_hit	No_hit	gi|238938485|emb|CAR26662.1|	27.71	No_hit	No_hit	No_hit	No_hit	No_hit	No_hit	No_hit	No_hit	no	27.71	648
g649.t1	No_hit	No_hit	No_hit	No_hit	No_hit	No_hit	No_hit	No_hit	No_hit	No_hit	No_hit	No_hit	No_hit	No_hit	No_hit	No_hit	No_hit	No_hit	No_hit	No_hit	No_hit	No_hit	No_hit	No_hit	No_hit	No_hit	No_hit	No_hit	No_hit	No_hit	gi|238939881|emb|CAR28056.1|	39.58	No_hit	No_hit	No_hit	No_hit	No_hit	No_hit	No_hit	No_hit	no	39.58	649
g650.t1	No_hit	No_hit	No_hit	No_hit	gi|68484441|ref|XP_713831.1|	30.46	No_hit	No_hit	No_hit	No_hit	gi|255729758|ref|XP_002549804.1|	31.75	No_hit	No_hit	No_hit	No_hit	No_hit	No_hit	No_hit	No_hit	No_hit	No_hit	gi|254565751|ref|XP_002489986.1|	42.68	gi|320583571|gb|EFW97784.1|	36.41	No_hit	No_hit	No_hit	No_hit	gi|238940899|emb|CAR29073.1|	37.21	No_hit	No_hit	No_hit	No_hit	No_hit	No_hit	No_hit	No_hit	no	36.41	650
g651.t1	No_hit	No_hit	No_hit	No_hit	gi|68469072|ref|XP_721323.1|	55.56	No_hit	No_hit	No_hit	No_hit	gi|255726508|ref|XP_002548180.1|	37.84	No_hit	No_hit	No_hit	No_hit	No_hit	No_hit	No_hit	No_hit	No_hit	No_hit	No_hit	No_hit	No_hit	No_hit	No_hit	No_hit	No_hit	No_hit	No_hit	No_hit	No_hit	No_hit	No_hit	No_hit	No_hit	No_hit	No_hit	No_hit	no	46.7	651
g652.t1	No_hit	No_hit	No_hit	No_hit	No_hit	No_hit	No_hit	No_hit	No_hit	No_hit	gi|255731624|ref|XP_002550736.1|	31.43	No_hit	No_hit	No_hit	No_hit	No_hit	No_hit	No_hit	No_hit	No_hit	No_hit	No_hit	No_hit	No_hit	No_hit	No_hit	No_hit	No_hit	No_hit	No_hit	No_hit	No_hit	No_hit	No_hit	No_hit	No_hit	No_hit	No_hit	No_hit	no	31.43	652
g653.t1	gi|302309082|ref|NP_986293.2|	72.5	gi|145232010|ref|XP_001399471.1|	66.34	gi|68484447|ref|XP_713834.1|	72.73	gi|241949981|ref|XP_002417713.1|	72.73	gi|50285113|ref|XP_444985.1|	73.56	gi|255729762|ref|XP_002549806.1|	78.81	gi|260941444|ref|XP_002614888.1|	72.82	gi|50422687|ref|XP_459920.1|	67.74	gi|50304523|ref|XP_452216.1|	73.08	gi|255715898|ref|XP_002554230.1|	75.88	gi|149247984|ref|XP_001528379.1|	67.74	gi|254565757|ref|XP_002489989.1|	70.73	gi|320583574|gb|EFW97787.1|	76.1	gi|342301227|emb|CCC68994.1|	72.6	gi|146415907|ref|XP_001483923.1|	72.68	gi|238940898|emb|CAR29072.1|	71.15	gi|50557280|ref|XP_506048.1|	70.73	gi|156847828|ref|XP_001646797.1|	70.19	gi|126132748|ref|XP_001382899.1|	72.36	gi|6319791|ref|NP_009872.1|	71.83	yes	72.55	653
g654.t1	gi|45185430|ref|NP_983147.1|	39.09	No_hit	No_hit	gi|68487285|ref|XP_712470.1|	39.65	gi|241957203|ref|XP_002421321.1|	40	No_hit	No_hit	gi|255731250|ref|XP_002550549.1|	42.93	gi|260942197|ref|XP_002615397.1|	44.67	gi|294658970|ref|XP_461303.2|	41.87	gi|50305823|ref|XP_452872.1|	38.34	No_hit	No_hit	gi|149234698|ref|XP_001523228.1|	44.85	gi|254567205|ref|XP_002490713.1|	45.16	gi|320583576|gb|EFW97789.1|	42.25	No_hit	No_hit	gi|146422108|ref|XP_001486996.1|	37.13	gi|238940827|emb|CAR29001.1|	29	No_hit	No_hit	No_hit	No_hit	gi|126136951|ref|XP_001384999.1|	42.62	No_hit	No_hit	no	41.87	654
g655.t1	No_hit	No_hit	No_hit	No_hit	gi|68484453|ref|XP_713837.1|	36.89	gi|241949975|ref|XP_002417710.1|	37.93	No_hit	No_hit	gi|255729766|ref|XP_002549808.1|	35.74	No_hit	No_hit	gi|294657625|ref|XP_459917.2|	46.05	No_hit	No_hit	No_hit	No_hit	No_hit	No_hit	gi|254565763|ref|XP_002489992.1|	50.44	gi|320583577|gb|EFW97790.1|	56.41	No_hit	No_hit	gi|146415911|ref|XP_001483925.1|	40.25	gi|238940631|emb|CAR28805.1|	26.06	gi|50552546|ref|XP_503683.1|	43.07	No_hit	No_hit	gi|150864180|ref|XP_001382900.2|	42.92	No_hit	No_hit	no	41.585	655
g656.t1	gi|45199205|ref|NP_986234.1|	84.39	gi|317032503|ref|XP_001395011.2|	73.99	gi|68484455|ref|XP_713838.1|	80.81	gi|241949973|ref|XP_002417709.1|	81.4	gi|50285189|ref|XP_445023.1|	74.71	gi|255729768|ref|XP_002549809.1|	82.56	gi|260948788|ref|XP_002618691.1|	80.92	gi|50422679|ref|XP_459916.1|	82.08	gi|50304651|ref|XP_452281.1|	83.24	gi|255716028|ref|XP_002554295.1|	83.82	gi|149247992|ref|XP_001528383.1|	81.4	gi|254565765|ref|XP_002489993.1|	84.39	gi|320583578|gb|EFW97791.1|	82.08	gi|342298864|emb|CCC66610.1|	83.82	gi|146415913|ref|XP_001483926.1|	79.77	gi|238940839|emb|CAR29013.1|	82.66	gi|50551887|ref|XP_503418.1|	81.98	gi|156848177|ref|XP_001646971.1|	82.08	gi|126132752|ref|XP_001382901.1|	83.24	gi|6323215|ref|NP_013287.1|	83.24	yes	82.08	656
g657.t1	No_hit	No_hit	No_hit	No_hit	No_hit	No_hit	No_hit	No_hit	No_hit	No_hit	gi|255727673|ref|XP_002548762.1|	44	No_hit	No_hit	No_hit	No_hit	No_hit	No_hit	No_hit	No_hit	No_hit	No_hit	No_hit	No_hit	No_hit	No_hit	No_hit	No_hit	No_hit	No_hit	gi|238937827|emb|CAR26005.1|	31.37	No_hit	No_hit	No_hit	No_hit	No_hit	No_hit	No_hit	No_hit	no	37.685	657
g658.t1	No_hit	No_hit	No_hit	No_hit	gi|68471804|ref|XP_719945.1|	38.24	No_hit	No_hit	No_hit	No_hit	gi|255721357|ref|XP_002545613.1|	30.61	No_hit	No_hit	No_hit	No_hit	No_hit	No_hit	No_hit	No_hit	No_hit	No_hit	No_hit	No_hit	No_hit	No_hit	No_hit	No_hit	No_hit	No_hit	gi|238940841|emb|CAR29015.1|	74.51	No_hit	No_hit	No_hit	No_hit	No_hit	No_hit	No_hit	No_hit	no	38.24	658
g659.t1	No_hit	No_hit	No_hit	No_hit	gi|68484461|ref|XP_713841.1|	46.43	No_hit	No_hit	No_hit	No_hit	gi|255729772|ref|XP_002549811.1|	44.83	No_hit	No_hit	No_hit	No_hit	No_hit	No_hit	No_hit	No_hit	No_hit	No_hit	No_hit	No_hit	No_hit	No_hit	No_hit	No_hit	No_hit	No_hit	gi|238940842|emb|CAR29016.1|	30	No_hit	No_hit	No_hit	No_hit	No_hit	No_hit	No_hit	No_hit	no	44.83	659
g660.t1	gi|45199211|ref|NP_986240.1|	69.92	gi|145239481|ref|XP_001392387.1|	70.9	gi|68484437|ref|XP_713829.1|	73.44	gi|241949987|ref|XP_002417716.1|	73.44	gi|50291285|ref|XP_448075.1|	71.39	gi|255729756|ref|XP_002549803.1|	73.96	gi|260941450|ref|XP_002614891.1|	75	gi|50422693|ref|XP_459923.1|	75.46	gi|50304639|ref|XP_452275.1|	71.47	gi|255716014|ref|XP_002554288.1|	71.16	gi|149247978|ref|XP_001528376.1|	74.87	gi|254572005|ref|XP_002493112.1|	72.18	gi|320583580|gb|EFW97793.1|	76.9	gi|342298859|emb|CCC66605.1|	72.03	gi|146415901|ref|XP_001483920.1|	74.93	gi|238940845|emb|CAR29019.1|	70.9	gi|50546835|ref|XP_500887.1|	70.65	gi|156848187|ref|XP_001646976.1|	73.02	gi|126132744|ref|XP_001382897.1|	75.78	gi|6323209|ref|NP_013281.1|	73.02	yes	73.02	660
g661.t1	No_hit	No_hit	No_hit	No_hit	gi|68484546|ref|XP_713804.1|	41.3	gi|241949961|ref|XP_002417703.1|	41.13	gi|50291289|ref|XP_448077.1|	41.54	gi|255729780|ref|XP_002549815.1|	40.84	gi|260948812|ref|XP_002618703.1|	42.2	gi|294657621|ref|XP_459908.2|	41.18	gi|50304633|ref|XP_452272.1|	46.89	gi|255716008|ref|XP_002554285.1|	44.09	gi|149248002|ref|XP_001528388.1|	47.7	gi|254565773|ref|XP_002489997.1|	49.59	gi|320583581|gb|EFW97794.1|	61.48	gi|342298857|emb|CCC66603.1|	41.71	No_hit	No_hit	gi|238940848|emb|CAR29022.1|	37.5	gi|50555381|ref|XP_505099.1|	52.69	gi|156848193|ref|XP_001646979.1|	37.38	gi|150863784|ref|XP_001382379.2|	49.44	gi|330443515|ref|NP_010793.2|	40.91	no	41.71	661
g662.t1	No_hit	No_hit	No_hit	No_hit	gi|68480218|ref|XP_715919.1|	43.48	No_hit	No_hit	No_hit	No_hit	gi|255727248|ref|XP_002548550.1|	36.17	No_hit	No_hit	No_hit	No_hit	No_hit	No_hit	No_hit	No_hit	No_hit	No_hit	No_hit	No_hit	No_hit	No_hit	No_hit	No_hit	No_hit	No_hit	gi|238940790|emb|CAR28964.1|	27.27	No_hit	No_hit	No_hit	No_hit	No_hit	No_hit	No_hit	No_hit	no	36.17	662
g663.t1	gi|45185175|ref|NP_982892.1|	33.54	gi|145231585|ref|XP_001399269.1|	38.24	gi|68470813|ref|XP_720652.1|	33.03	gi|241955747|ref|XP_002420594.1|	33.04	gi|50292571|ref|XP_448718.1|	34.32	gi|255732663|ref|XP_002551255.1|	33.76	gi|260947000|ref|XP_002617797.1|	30.16	gi|294657571|ref|XP_459871.2|	33.14	gi|50305757|ref|XP_452839.1|	38.89	gi|255713320|ref|XP_002552942.1|	30.89	gi|149237783|ref|XP_001524768.1|	32.57	gi|254569260|ref|XP_002491740.1|	35.17	gi|320583583|gb|EFW97796.1|	41.21	gi|342299252|emb|CCC67002.1|	32.33	gi|146415993|ref|XP_001483966.1|	32.33	gi|238941018|emb|CAR29191.1|	35.36	gi|210075677|ref|XP_502518.2|	39.78	gi|156845446|ref|XP_001645614.1|	36.91	gi|150866644|ref|XP_001386310.2|	32.75	gi|6322733|ref|NP_012806.1|	35.33	yes	33.65	663
g664.t1	gi|302306801|ref|NP_983179.2|	33.48	No_hit	No_hit	gi|68470556|ref|XP_720782.1|	35.24	gi|241955749|ref|XP_002420595.1|	35.24	gi|50293855|ref|XP_449339.1|	38.02	gi|255732661|ref|XP_002551254.1|	32.85	gi|260946998|ref|XP_002617796.1|	36.29	gi|294657568|ref|XP_459869.2|	32.89	gi|50306667|ref|XP_453307.1|	33.76	gi|255719145|ref|XP_002555853.1|	36.04	gi|149237785|ref|XP_001524769.1|	37.28	gi|254569258|ref|XP_002491739.1|	28.26	gi|320583584|gb|EFW97797.1|	44.1	gi|342304223|emb|CCC72009.1|	35.15	No_hit	No_hit	gi|238940200|emb|CAR28374.1|	32.77	gi|50550095|ref|XP_502520.1|	34.86	gi|156844538|ref|XP_001645331.1|	31.71	gi|150866643|ref|XP_001386309.2|	32.02	No_hit	No_hit	no	34.86	664
g665.t1	No_hit	No_hit	No_hit	No_hit	gi|68464759|ref|XP_723457.1|	38.71	No_hit	No_hit	No_hit	No_hit	No_hit	No_hit	No_hit	No_hit	No_hit	No_hit	No_hit	No_hit	No_hit	No_hit	No_hit	No_hit	No_hit	No_hit	No_hit	No_hit	No_hit	No_hit	No_hit	No_hit	No_hit	No_hit	No_hit	No_hit	No_hit	No_hit	No_hit	No_hit	No_hit	No_hit	no	38.71	665
g666.t1	No_hit	No_hit	gi|145252462|ref|XP_001397744.1|	61.4	gi|68476637|ref|XP_717611.1|	72.51	gi|241949361|ref|XP_002417403.1|	72.99	No_hit	No_hit	gi|255729550|ref|XP_002549700.1|	73.46	gi|260944008|ref|XP_002616302.1|	72.3	gi|50427173|ref|XP_462199.1|	72.51	No_hit	No_hit	No_hit	No_hit	gi|149247152|ref|XP_001528001.1|	75	No_hit	No_hit	gi|320583585|gb|EFW97798.1|	74.41	No_hit	No_hit	gi|146415460|ref|XP_001483700.1|	69.38	gi|238939368|emb|CAR27543.1|	30.52	gi|50550011|ref|XP_502478.1|	69.43	No_hit	No_hit	gi|126133424|ref|XP_001383237.1|	74.06	No_hit	No_hit	no	72.51	666
g667.t1	gi|45198656|ref|NP_985685.1|	51.94	gi|145243080|ref|XP_001394085.1|	51.64	gi|68476639|ref|XP_717612.1|	60.61	gi|241949363|ref|XP_002417404.1|	60.61	gi|50294005|ref|XP_449414.1|	53.03	gi|255729552|ref|XP_002549701.1|	60.31	gi|260944004|ref|XP_002616300.1|	56.82	gi|294659774|ref|XP_462198.2|	55.47	gi|50308169|ref|XP_454085.1|	52.55	gi|255717120|ref|XP_002554841.1|	50.76	gi|149247150|ref|XP_001528000.1|	48.92	No_hit	No_hit	gi|320583586|gb|EFW97799.1|	62.14	gi|342299996|emb|CCC67752.1|	49.35	gi|146415462|ref|XP_001483701.1|	51.68	gi|238939812|emb|CAR27987.1|	49.63	gi|50550009|ref|XP_502477.1|	52.63	gi|156846297|ref|XP_001646036.1|	48.45	gi|150864427|ref|XP_001383236.2|	57.58	gi|6320598|ref|NP_010678.1|	48.03	no	52.55	667
g668.t1	gi|45198656|ref|NP_985685.1|	37.96	gi|145243080|ref|XP_001394085.1|	33.93	gi|68476639|ref|XP_717612.1|	33.67	gi|241949363|ref|XP_002417404.1|	33.21	gi|50294005|ref|XP_449414.1|	39.37	gi|255729552|ref|XP_002549701.1|	36.09	gi|260944004|ref|XP_002616300.1|	54.74	gi|294659774|ref|XP_462198.2|	35.94	gi|50308169|ref|XP_454085.1|	34.36	gi|255717120|ref|XP_002554841.1|	36.13	gi|149247150|ref|XP_001528000.1|	35.27	gi|254567786|ref|XP_002491003.1|	41.3	gi|320583586|gb|EFW97799.1|	51.07	gi|342299996|emb|CCC67752.1|	35.64	gi|146415462|ref|XP_001483701.1|	35.17	gi|238939812|emb|CAR27987.1|	36.33	No_hit	No_hit	gi|156846297|ref|XP_001646036.1|	34.15	gi|150864427|ref|XP_001383236.2|	32.37	gi|6320598|ref|NP_010678.1|	33.99	no	35.64	668
g669.t1	gi|302308682|ref|NP_985686.2|	47.2	No_hit	No_hit	gi|68471257|ref|XP_720405.1|	56.52	gi|241957059|ref|XP_002421249.1|	40.07	gi|50294007|ref|XP_449415.1|	42.25	gi|255731454|ref|XP_002550651.1|	67.9	gi|260941798|ref|XP_002615065.1|	68.35	gi|294659659|ref|XP_462058.2|	64.2	gi|50308167|ref|XP_454084.1|	44.54	gi|255717122|ref|XP_002554842.1|	47.01	gi|149239761|ref|XP_001525756.1|	62.96	gi|254567784|ref|XP_002491002.1|	44.87	gi|320583587|gb|EFW97800.1|	60.99	gi|342303751|emb|CCC71534.1|	40.16	gi|146415214|ref|XP_001483577.1|	42.75	gi|238939811|emb|CAR27986.1|	62.96	gi|50550651|ref|XP_502798.1|	41.3	gi|156838640|ref|XP_001643022.1|	43.78	gi|150866860|ref|XP_001386593.2|	40.44	gi|6320597|ref|NP_010677.1|	45.54	no	45.54	669
g670.t1	gi|302308684|ref|NP_985687.2|	52.19	gi|317031531|ref|XP_001393745.2|	48.02	gi|68491247|ref|XP_710580.1|	53.3	gi|241956882|ref|XP_002421161.1|	52.24	gi|50294009|ref|XP_449416.1|	55.15	gi|255722754|ref|XP_002546311.1|	56.21	gi|260951395|ref|XP_002619994.1|	55.95	gi|294659660|ref|XP_462059.2|	54.01	gi|50308165|ref|XP_454083.1|	61.46	gi|255717124|ref|XP_002554843.1|	49.63	gi|149238329|ref|XP_001525041.1|	57.48	gi|254567780|ref|XP_002491000.1|	54.37	gi|320583588|gb|EFW97801.1|	56.1	gi|342299994|emb|CCC67750.1|	51.93	gi|146415216|ref|XP_001483578.1|	48.94	gi|238939810|emb|CAR27985.1|	55.23	gi|50550653|ref|XP_502799.1|	55.15	gi|156838638|ref|XP_001643021.1|	53.08	gi|150864065|ref|XP_001382753.2|	52.88	gi|6320596|ref|NP_010676.1|	52.14	yes	53.655	670
g671.t1	gi|45184885|ref|NP_982603.1|	30.07	gi|145258490|ref|XP_001402069.1|	30.07	gi|68482430|ref|XP_714847.1|	33.33	gi|241951772|ref|XP_002418608.1|	32.68	No_hit	No_hit	gi|255725040|ref|XP_002547449.1|	33.22	gi|260940096|ref|XP_002614348.1|	35.95	gi|294659054|ref|XP_461392.2|	33.99	No_hit	No_hit	No_hit	No_hit	gi|149240005|ref|XP_001525878.1|	36.59	gi|254571165|ref|XP_002492692.1|	36.97	gi|320580903|gb|EFW95125.1|	46.33	gi|342302252|emb|CCC70025.1|	30.96	gi|146422287|ref|XP_001487084.1|	30.16	gi|238939702|emb|CAR27877.1|	30.45	gi|50555696|ref|XP_505256.1|	33.87	No_hit	No_hit	gi|150866140|ref|XP_001385633.2|	35.95	No_hit	No_hit	no	33.33	671
g672.t1	gi|45185704|ref|NP_983420.1|	42.11	gi|145242534|ref|XP_001393840.1|	30.69	gi|68487445|ref|XP_712421.1|	37.24	gi|241949103|ref|XP_002417274.1|	37.24	gi|50285397|ref|XP_445127.1|	44.27	gi|255728999|ref|XP_002549425.1|	37.82	gi|260939792|ref|XP_002614196.1|	39.49	gi|50425681|ref|XP_461437.1|	38.31	gi|50306273|ref|XP_453108.1|	41.45	gi|255712869|ref|XP_002552717.1|	39.68	gi|149239730|ref|XP_001525741.1|	35.86	gi|254568110|ref|XP_002491165.1|	43.58	gi|320580902|gb|EFW95124.1|	58.79	gi|342302727|emb|CCC70503.1|	46.35	gi|146423517|ref|XP_001487686.1|	41.09	gi|238940115|emb|CAR28289.1|	42.93	gi|50546765|ref|XP_500852.1|	34.04	gi|156846121|ref|XP_001645949.1|	45.6	gi|126137640|ref|XP_001385343.1|	37.93	gi|6320779|ref|NP_010858.1|	45.26	yes	40.385	672
[truncated: 4,297 more rows]
